# Supplementary material for: Fusobacterium nucleatum Affects Cell Apoptosis by Regulating Intestinal Flora and Metabolites to Promote the Development of Colorectal Cancer
Source: Front Microbiol. 2022 Mar 18;13:841157. doi: 10.3389/fmicb.2022.841157 (PMC8971960; doi:10.3389/fmicb.2022.841157)
Supplement: Supplementary file 3 [file Data_Sheet_1.zip]

Archive with 5 entries (5 files):
- the CRC patients tissue samples Mass spectrometry results.xlsx
- The mice fecal samples  Mass spectrometry results_Untargeted Metabolomics.xlsx
- The mice fecal samples high-throughput sequencingOTU_summary.csv
- The mice fecal samples Mass spectrometry results.xlsx
- The patients fecal samples high-throughput sequencing.xls
