# Supplementary material for: Fusobacterium nucleatum Affects Cell Apoptosis by Regulating Intestinal Flora and Metabolites to Promote the Development of Colorectal Cancer
Source: Front Microbiol. 2022 Mar 18;13:841157. doi: 10.3389/fmicb.2022.841157 (PMC8971960; doi:10.3389/fmicb.2022.841157)
Supplement: Supplementary file 3 [file Data_Sheet_1.zip › The mice fecal samples high-throughput sequencingOTU_summary.csv]

full_name	short_name	levels	A1	A2	A3	A4	A5	A6	A7	A8	A9	A10	A11	A12	C1	C2	C3	C4	C5	C6	C7	C8	C9	C10	D1	D2	D3	D4	D5	D6	D7	D8	D9	D10	D11	D12	D13	D14
k__Bacteria;p__Firmicutes	Bac_Firmicutes	Phylum	0.495417192952	0.203420256519	0.160774755926	0.197487425626	0.853303313516	0.0323347113636	0.566529820333	0.845839567614	0.461098937148	0.426752089148	0.270223860595	0.726575706955	0.0559181183624	0.100213014911	0.215727318733	0.277716828762	0.0929551575471	0.217002624189	0.297791798107	0.15438612282	0.738032256677	0.21317231372	0.0375318257002	0.296180697577	0.43282729734	0.254173300478	0.441315939535	0.350830436539	0.647595157509	0.144154468789	0.409286544281	0.560037122858	0.664158498619	0.274091614534	0.732714806051	0.424337947036
k__Bacteria;p__Bacteroidetes	Bac_Bacteroidetes	Phylum	0.396545568553	0.719499962497	0.0913739546476	0.278573507453	0.080590407528	0.0115982551616	0.37893599892	0.0736271913331	0.378711155695	0.524291309726	0.257046648292	0.133337667924	0.0444468889378	0.335329473063	0.26550139117	0.369210690802	0.185369273434	0.295330263779	0.591964084849	0.250688308506	0.194016103337	0.35922000958	0.0362267969895	0.530033091754	0.510670961922	0.671541350977	0.459900559229	0.545818015993	0.129400809749	0.174338404491	0.500028999826	0.389365981181	0.254440047483	0.481035303435	0.181426779824	0.397714817185
k__Bacteria;p__Proteobacteria	Bac_Proteobacteria	Phylum	0.0807854126226	0.0334555091632	0.737633288062	0.508403752159	0.0534695494227	0.746417421183	0.0400978092919	0.0591589921668	0.146547956358	0.0260647228286	0.444620905123	0.108192375789	0.891039820796	0.552318662306	0.489623734096	0.330853814036	0.697353696235	0.450754454321	0.080055192549	0.571017536491	0.0582288329931	0.396290455328	0.922570296547	0.152315072699	0.0375261410813	0.0543259114656	0.0776688442261	0.0835926780778	0.212770149708	0.664869610958	0.0663196020824	0.0267800620648	0.0577078664271	0.205622710037	0.0606609447726	0.166586326906
k__Bacteria;p__Deferribacteres	Bac_Deferribacteres	Phylum	0.000407027270827	0.00112108408131	0.000829081249962	0.000166024737686	0.00517011674522	0.202607457364	0.000623059190623	0.0162464694634	0.00290041475931	0.000855958058055	0.00121911215832	0.0178151663983	7.90015800316e-05	0.000124008680608	0.000470057346996	0.00123609270695	5.00038502965e-05	0.0173202470578	0.000679908212391	0.0129971047539	0.000695057689788	7.40028861126e-05	7.20015840348e-05	0.00244012932685	0.000416056999809	0.000742053427847	0.000634260046619	0.000932041009804	0.0005050929371	0.00697921635571	0.00103799377204	0.00169213029403	0.000780052263502	0.0130527911553	0.0141243841897	0.000234018721498
k__Bacteria;p__Tenericutes	Bac_Tenericutes	Phylum	0.00945563352745	0.0272560442033	0.0027802724667	0.00678601111566	0.00248953774015	0.000122002684059	0.00421740065306	0.00111016874565	0.00564480720743	0.011664428443	0.011820087448	0.0027407948305	0.00134202684054	0.00351624613723	0.0198514218735	0.00605045378403	0.0111738603872	0.0037422694434	0.0218660480835	0.00857072851192	0.00468538888728	0.0227688879866	0.000819018018396	0.0156138275329	0.00829113588562	0.00924266547191	0.00897968166948	0.00735932381025	0.00332261136049	0.00327310146615	0.00943394339634	0.00221317041412	0.00853957215133	0.0123258027872	0.00355134803211	0.00469137531002
k__Bacteria;p__TM7	Bac_TM7	Phylum	0.0110267387915	0.00963172237918	0.00459645045214	0.00208231026423	0.00252954638202	3.60007920174e-05	0.0051414884414	0.00319248525776	0.00394056350058	0.00623569445097	0.005434499974	0.00778625801482	0.00104802096042	0.00643345034152	0.00293235774765	0.00962772207916	0.000675051979002	0.00986871054716	0.00558524599179	0.00132111229455	0.00214317788376	0.00111404344769	0.000943020746456	0.00209711114689	0.00293240173904	0.00376927138754	0.00591742614472	0.00549624183464	0.00159029261384	0.00139404321534	0.00669395983624	0.0153251800389	0.00749050186362	0.00620790067359	0.00417140879806	0.00321425714057
k__Bacteria;p__Cyanobacteria	Bac_Cyanobacteria	Phylum	0.00463931083383	0.00484736355227	0.00160515730542	0.00495273795796	0.00161934977955	0.00343507557166	0.00316830098859	0.000549083460686	0.000273039044583	0.00306784967537	0.00247922808898	0.00265977133369	0.000481009620192	0.00146510255718	0.00433252856849	0.00258419381454	0.00968774595644	0.00391828211631	0.000985866907967	0.000424036043064	0.00133011039916	0.00528320604504	0.00051701137425	0.000423022420188	0.00237932596766	0.0048603499452	0.00238897948159	0.00174107660737	0.00261748161662	0.00203106296295	0.00179198924806	0.0035242713689	0.00367224604048	0.00416193340907	0.00266826148963	0.00232518601488
k__Bacteria;p__Actinobacteria	Bac_Actinobacteria	Phylum	0.000771051660461	0.000440033002475	0.000300029402881	0.00105315692038	0.000740159874533	0.00212004664103	0.000788074867112	0.000139021131212	0.000116016590372	0.000551972953325	0.00635058425375	0.000626181592662	0.00365707314146	0.000520036402548	0.00138816935666	0.00234117558817	0.00227117488047	0.00197614228224	0.000187974623426	0.00036403094263	0.000687057025733	0.0018410718018	0.00130602873263	0.000571030264604	0.00417857246443	0.000991071357138	0.00258505987455	0.00364816051906	0.00191235187274	0.00210006510202	0.00413797517215	0.000571043970386	0.00235315766156	0.00334194652886	0.000426041752092	0.000655052404192
Unassigned;Other	Unassigned;Other	Phylum	0.000909060907081	0.000299022426682	1.40013721345e-05	4.20062589326e-05	6.601425908e-05	0.000115002530056	0.000469044559233	8.90135300566e-05	0.000715102259623	0.000515974717239	0.000265024382243	0.000214062078003	5.70011400228e-05	8.0005600392e-05	7.0008541042e-06	0.000102007650574	8.70066995159e-05	3.60025921866e-05	0.000844885940398	0.000116009860838	0.000152012617047	1.50005850228e-05	0	0.000167008851469	0.00047206467286	0.000180012960933	0.000550225592493	0.000168007392325	0.000227041775687	0.000151004681145	0.000144999130005	0.00048403727087	1.40009380629e-05	1.49997600038e-05	0.000234022934248	0.000198015841267
k__Bacteria;p__[Thermi]	Bac_[Thermi]	Phylum	1.40009380629e-05	2.90021751631e-05	5.70055865475e-05	0.000374055734304	1.50032407e-05	0.00110602433254	7.00066506318e-06	2.40036485546e-05	3.70052917567e-05	0	0.000288026498438	0	0.00160203204064	0	3.60043925359e-05	0.000227017026277	0.000333025642975	0	0	0.00010100858573	1.50012451033e-05	0.000221008619336	0	0.000137007261385	0.000102013975915	0.000174012528902	2.20090236997e-05	5.80025521123e-05	0	0.000616019096592	0.000949994300034	0	0.000605040537716	0.00011599814403	2.20021562113e-05	2.90023201856e-05
k__Bacteria;p__Gemmatimonadetes	Bac_Gemmatimonadetes	Phylum	2.90019431302e-05	0	0	2.10031294663e-05	0	5.10011220247e-05	0	0	0	0	0	0	5.000100002e-05	0	7.20087850718e-05	1.40010500788e-05	0	0	0	7.00059505058e-06	0	0	0	0	2.2003014413e-05	0	0	0	0	2.10006510202e-05	6.99995800025e-06	0	0.000203013601911	2.89995360074e-05	0	0
k__Archaea;p__Euryarchaeota	Arc_Euryarchaeota	Phylum	0	0	1.40013721345e-05	0	0	0	7.00066506318e-06	0	0	0	1.40012881185e-05	0	0	0	2.90035384317e-05	2.20016501238e-05	2.20016941304e-05	0	0	0	0	0	1.40003080068e-05	0	0.000146020004741	0	0	0.000131005764254	0	7.20022320692e-05	6.99995800025e-06	0	2.90019431302e-05	0	0	7.0005600448e-06
k__Bacteria;p__Fusobacteria	Bac_Fusobacteria	Phylum	0	0	0	0	0	0	0	1.60024323697e-05	0	0	0.000238021898015	0	0.000129002580052	0	0	0	0	0	0	0	0	0	0	0	0	0	0	0	0	0	0	0	0	0	0	0
k__Bacteria;Other	k__Bacteria;Other	Phylum	0	0	0	0	7.00151232666e-06	0	1.50014251354e-05	8.00121618486e-06	1.50021453068e-05	0	0	5.20150843745e-05	0	0	0	7.00052503938e-06	0	7.00050403629e-06	3.89947357107e-05	7.00059505058e-06	1.50012451033e-05	0	0	2.20011660618e-05	3.60049326758e-05	0	3.70151762223e-05	7.00030801355e-06	5.90108579979e-05	0	0	7.00053904151e-06	0	0	0	7.0005600448e-06
k__Bacteria;p__Verrucomicrobia	Bac_Verrucomicrobia	Phylum	0	0	0	0	0	1.40003080068e-05	0	0	0	0	0	0	0	0	2.90035384317e-05	0	0	0	0	0	0	0	0	0	0	0	0	0.000218009592422	0	0	0	0	0	0	0	0
k__Bacteria;p__Armatimonadetes	Bac_Armatimonadetes	Phylum	0	0	0	5.80086432878e-05	0	4.30009460208e-05	0	0	0	0	0	0	0	0	0	7.00052503938e-06	0	0	0	0	0	0	0	0	0	0	0	0	0	0	8.69994780031e-05	0	7.00046903143e-06	0	0	0
k__Bacteria;p__Chloroflexi	Bac_Chloroflexi	Phylum	0	0	2.20021562113e-05	0	0	0	0	0	0	0	0	0	5.70011400228e-05	0	0	0	2.20016941304e-05	4.40031682281e-05	0	0	0	0	0	0	0	0	0	0	0	0	0	0	0	0	0	0
k__Bacteria;p__Acidobacteria	Bac_Acidobacteria	Phylum	0	0	0	0	0	0	0	0	0	0	0	0	9.30018600372e-05	0	0	0	0	0	0	0	0	0	0	0	0	0	0	0	0	0	0	0	0	0	0	0
k__Bacteria;p__Planctomycetes	Bac_Planctomycetes	Phylum	0	0	0	0	0	0	0	0	0	0	0	0	0	0	0	0	0	0	0	0	0	0	0	0	0	0	0	0	0	0	7.29995620026e-05	0	0	0	0	0
k__Bacteria;p__Firmicutes;c__Clostridia	Fir_Clostridia	Class	0.491569935186	0.199904992874	0.158061490026	0.18899416013	0.851643955094	0.0253495576903	0.565401713163	0.844980437026	0.45883461335	0.41962143855	0.262663165011	0.724956237309	0.0504090081802	0.0938005660396	0.203272799282	0.25592719454	0.0886848287318	0.214184421278	0.292861463702	0.151980918378	0.734672977857	0.206755063447	0.0257935674585	0.292548505071	0.424811199134	0.249922994456	0.436977160636	0.346884262908	0.645959856614	0.138913306312	0.400070599576	0.559180056864	0.659626194955	0.266544735284	0.731271664623	0.420028602288
k__Bacteria;p__Bacteroidetes;c__Bacteroidia	Bac_Bacteroidia	Class	0.396450562188	0.719484961372	0.0912739448466	0.278171447546	0.0805834060157	0.0109442407733	0.37893599892	0.073578183884	0.37869615355	0.524254311539	0.25686663173	0.13329465545	0.0443248864977	0.335270468933	0.265334370793	0.369071680376	0.185224262268	0.295279260107	0.591964084849	0.250207267618	0.194016103337	0.359051002989	0.0361767958895	0.529646071242	0.510598952056	0.671454344713	0.459849538311	0.545337994872	0.129400809749	0.174052395624	0.49903500579	0.389350980025	0.254080023362	0.480692308923	0.181397776982	0.397707816625
k__Bacteria;p__Proteobacteria;c__Epsilonproteobacteria	Pro_Epsilonproteobacteria	Class	0.0769321544543	0.0296282221167	0.734279959436	0.502514874716	0.0328610979972	0.736505203114	0.0349633215155	0.0342142005585	0.13750566331	0.0226608896164	0.425271124943	0.0929149453341	0.882813656273	0.54899342954	0.484179069847	0.321797134785	0.688155988011	0.440004680337	0.0758107655467	0.56400894076	0.0397833020141	0.38398897557	0.916052153147	0.146142745566	0.0217709826246	0.0434401276892	0.0707500075031	0.0686660213049	0.202955343783	0.640924868671	0.0532906802559	0.0167252878472	0.0282608934799	0.182188084991	0.0472626317379	0.16409612769
k__Bacteria;p__Deferribacteres;c__Deferribacteres	Def_Deferribacteres	Class	0.000407027270827	0.00112108408131	0.000829081249962	0.000166024737686	0.00517011674522	0.202607457364	0.000623059190623	0.0162464694634	0.00290041475931	0.000855958058055	0.00121911215832	0.0178151663983	7.90015800316e-05	0.000124008680608	0.000470057346996	0.00123609270695	5.00038502965e-05	0.0173202470578	0.000679908212391	0.0129971047539	0.000695057689788	7.40028861126e-05	7.20015840348e-05	0.00244012932685	0.000416056999809	0.000742053427847	0.000634260046619	0.000932041009804	0.0005050929371	0.00697921635571	0.00103799377204	0.00169213029403	0.000780052263502	0.0130527911553	0.0141243841897	0.000234018721498
k__Bacteria;p__Tenericutes;c__Mollicutes	Ten_Mollicutes	Class	0.00945563352745	0.0272560442033	0.0027802724667	0.00678601111566	0.00248953774015	0.000122002684059	0.00421740065306	0.00111016874565	0.00564480720743	0.011664428443	0.011820087448	0.0027407948305	0.00134202684054	0.00351624613723	0.0198514218735	0.00605045378403	0.0111738603872	0.0037422694434	0.0218660480835	0.00857072851192	0.00468538888728	0.0227688879866	0.000819018018396	0.0156138275329	0.00829113588562	0.00924266547191	0.00897968166948	0.00735932381025	0.00332261136049	0.00327310146615	0.00943394339634	0.00221317041412	0.00853957215133	0.0123258027872	0.00355134803211	0.00469137531002
k__Bacteria;p__Proteobacteria;c__Deltaproteobacteria	Pro_Deltaproteobacteria	Class	0.00186512496337	0.00167712578443	0.00151214819052	0.000720107295987	0.0204544181543	0.000884019448428	0.00414839409744	0.0239306374569	0.00798314158925	0.00161092106487	0.00105909743696	0.0144781986776	0.000309006180124	0.00185012950907	0.00149918290031	0.00460134510088	0.00163712605871	0.00156111240009	0.00169577107091	0.000969082372002	0.0181535067411	0.00153906002334	0.000229005038111	0.00181909641211	0.00492267440639	0.00306322055188	0.00570133754839	0.00294812971771	0.00921269513591	0.000466014446448	0.00211998728008	0.00904669659564	0.00624941871105	0.00166197340843	0.0127172462901	0.00174213937115
k__Bacteria;p__Proteobacteria;c__Gammaproteobacteria	Pro_Gammaproteobacteria	Class	0.00120108047239	0.000884066304973	0.000857083994231	0.00221933068027	2.20047530267e-05	0.00407608967397	0.000863081992789	0.000902137124843	0.00022103160752	0.000862957715072	0.0168545506187	0.00064518710426	0.00479909598192	0.000862060344224	0.00273133322265	0.00266219966497	0.00462635622943	0.00810858381803	0.0016407784949	0.00475540420936	7.30060595029e-05	0.00949737039745	0.00498310962841	0.00236012508663	0.00904023851268	0.00667148034658	0.000706289578727	0.00972642796283	0.000433079686662	0.017712549089	0.00643396139623	0.000460035422728	0.0215704452198	0.0191366938129	0.000198019405902	0.000447035762861
k__Bacteria;p__TM7;c__TM7-3	TM7_TM7-3	Class	0.0110267387915	0.00963172237918	0.00459645045214	0.00208231026423	0.00252954638202	3.60007920174e-05	0.0051414884414	0.00319248525776	0.00394056350058	0.00623569445097	0.005434499974	0.00778625801482	0.00104802096042	0.00643345034152	0.00293235774765	0.00962772207916	0.000675051979002	0.00986871054716	0.00558524599179	0.00132111229455	0.00214317788376	0.00111404344769	0.000943020746456	0.00209711114689	0.00293240173904	0.00376927138754	0.00591742614472	0.00549624183464	0.00159029261384	0.000963029853925	0.00669395983624	0.0153251800389	0.00749050186362	0.00620790067359	0.00417140879806	0.00321425714057
k__Bacteria;p__Firmicutes;c__Bacilli	Fir_Bacilli	Class	0.00313320992506	0.00100207515564	0.00236823208674	0.00786617205964	0.000593128115673	0.00697815351938	0.000689065461219	0.000114017330634	0.00130618678471	0.00628269214808	0.00725766770543	0.00117334026868	0.00484109682194	0.00571840028802	0.0114563976805	0.0209335700178	0.00406031264407	0.00232116712403	0.00422642943203	0.00158313456644	0.00306625449912	0.00580122624782	0.0116292558436	0.00285815148203	0.0050026853679	0.00321623156867	0.0022439200072	0.00292012848565	0.00121022268097	0.00519116092599	0.00854594872431	0.000411031649437	0.00388926058046	0.00713188588983	0.000666065274397	0.00403232258581
k__Bacteria;p__Cyanobacteria;c__4C0d-2	Cya_4C0d-2	Class	0.0046103088907	0.00483336250219	0.00159815661935	0.00456468013734	0.00161934977955	0.00243605359318	0.00316830098859	0.000549083460686	0.000273039044583	0.00306784967537	0.00240722146437	0.00265977133369	0.00015100302006	0.00140609842689	0.00431852686028	0.00248118608896	0.00955873602267	0.00383027577986	0.000985866907967	0.000395033577854	0.00132310981811	0.00487919028842	0.000467010274226	0.00029901584784	0.00216029596055	0.00476634317671	0.00238897948159	0.00166807339523	0.00261748161662	0.00193706004886	0.00157499055006	0.0035242713689	0.00357223934004	0.00359494248092	0.00264625933341	0.00231118489479
k__Bacteria;p__Actinobacteria;c__Coriobacteriia	Act_Coriobacteriia	Class	0.000472031626119	0.000425031877391	7.80076447492e-05	0.00035405275386	0.00072615684988	0.000323007106156	0.000701066601327	0.000106016114449	5.80082951862e-05	0.000509975011224	0.00547250347032	0.000457132568445	0.000661013220264	0.000373026111828	0.00101312360108	0.00195314648599	0.000521040120089	0.00164911873655	0.000163977862988	0.000131011135947	0.000687057025733	0.00112804399372	0.000598013156289	0.000110005830309	0.0034364707965	0.000743053499852	0.00245600696285	0.000510022440987	0.00188334653576	0.000409012679393	0.00352897882613	0.000542041737214	0.000289019364297	0.00238196188861	0.000412040379957	0.000597047763821
k__Bacteria;p__Proteobacteria;c__Alphaproteobacteria	Pro_Alphaproteobacteria	Class	0.000590039532649	0.000335025126885	0.000654064098282	0.00252537628107	2.20047530267e-05	0.00354607801372	9.40089308484e-05	4.00060809243e-05	0.000292041761972	0.000631969033517	0.000537049408546	9.50275579918e-05	0.00176703534071	0.000173012110848	0.000403049171999	0.00109008175613	0.00139510742327	0.000505036362618	0.000374949381833	0.00084707200112	4.30035692963e-05	0.000702027379068	0.000523011506253	0.000949050299666	0.000881120713538	0.000671048315479	0.000232095159015	0.000562024729088	5.8010673964e-05	0.00215306674507	0.00163499019006	0.000409031495425	0.000987066133431	0.000943984896242	0.000403039497871	0.000177014161133
k__Bacteria;p__Firmicutes;c__Erysipelotrichi	Fir_Erysipelotrichi	Class	0.000714047841205	0.00251318848914	0.000345033813314	0.000627093436922	0.00106623030575	7.00015400339e-06	0.000439041708962	0.000745113257215	0.000958137013593	0.000847958450036	0.000303027878565	0.000446129377519	0.000668013360267	0.000694048583401	0.000998121770856	0.000856064204815	0.000210016171245	0.000497035786577	0.000703904972829	0.000822069875939	0.000293024321019	0.000616024024937	0.000109002398053	0.000774041024174	0.00301341283756	0.00103407445336	0.00209485889215	0.00102604514599	0.000425078214391	5.00015500481e-05	0.000669995980024	0.000446034344645	0.000643043083887	0.000414993360106	0.000777076153463	0.000277022161773
k__Bacteria;p__Proteobacteria;c__Betaproteobacteria	Pro_Betaproteobacteria	Class	0.000197013199884	0.000931069830237	0.00033003234317	0.000424063185415	0.000110023765133	0.00140603093268	2.90027552617e-05	7.20109456637e-05	0.000546078089167	0.000297985398715	0.00089908271561	5.90171149633e-05	0.00135102702054	0.000440030802156	0.000811098954072	0.000703052728955	0.00153911851213	0.000575041402981	0.000532928054713	0.000437037148158	0.000176014609213	0.000563021957856	0.000783017226379	0.00104405533493	0.000911124824101	0.000480034562488	0.000279114436919	0.00162407145914	0.000111020427759	0.00361311200647	0.0028399829601	0.000139010703824	0.000640042882873	0.00169197292843	8.00078407684e-05	0.000124009920794
k__Bacteria;p__Actinobacteria;c__Actinobacteria	Act_Actinobacteria	Class	0.000299020034342	1.50011250844e-05	0.000222021758132	0.000699104166521	1.40030246533e-05	0.00177603907286	8.70082657852e-05	3.30050167625e-05	5.80082951862e-05	4.19979421008e-05	0.000878080783432	0.000169049024217	0.00284405688114	0.00014701029072	0.000375045755582	0.000388029102183	0.00175013476038	0.000327023545695	2.39967604373e-05	0.000211017936525	0	0.00068402667704	0.000694015268336	0.000410021731152	0.000735100708797	0.000241017353249	0.000129052911694	0.00313813807808	2.9005336982e-05	0.00168405220562	0.000608996346022	2.9002233172e-05	0.00184112335526	0.000792987312203	1.40013721345e-05	5.10040803264e-05
Unassigned;Other;Other	Unassigned;Other;Other	Class	0.000909060907081	0.000299022426682	1.40013721345e-05	4.20062589326e-05	6.601425908e-05	0.000115002530056	0.000469044559233	8.90135300566e-05	0.000715102259623	0.000515974717239	0.000265024382243	0.000214062078003	5.70011400228e-05	8.0005600392e-05	7.0008541042e-06	0.000102007650574	8.70066995159e-05	3.60025921866e-05	0.000844885940398	0.000116009860838	0.000152012617047	1.50005850228e-05	0	0.000167008851469	0.00047206467286	0.000180012960933	0.000550225592493	0.000168007392325	0.000227041775687	0.000151004681145	0.000144999130005	0.00048403727087	1.40009380629e-05	1.49997600038e-05	0.000234022934248	0.000198015841267
k__Bacteria;p__[Thermi];c__Deinococci	The_Deinococci	Class	1.40009380629e-05	2.90021751631e-05	5.70055865475e-05	0.000374055734304	1.50032407e-05	0.00110602433254	7.00066506318e-06	2.40036485546e-05	3.70052917567e-05	0	0.000288026498438	0	0.00160203204064	0	3.60043925359e-05	0.000227017026277	0.000333025642975	0	0	0.00010100858573	1.50012451033e-05	0.000221008619336	0	0.000137007261385	0.000102013975915	0.000174012528902	2.20090236997e-05	5.80025521123e-05	0	0.000616019096592	0.000949994300034	0	0.000605040537716	0.00011599814403	2.20021562113e-05	2.90023201856e-05
k__Bacteria;p__Bacteroidetes;c__Cytophagia	Bac_Cytophagia	Class	9.50063654265e-05	0	5.70055865475e-05	0.000388057820615	7.00151232666e-06	0.000654014388317	0	4.90074491323e-05	1.50021453068e-05	1.4999265036e-05	0.000180016561524	4.30124736173e-05	8.60017200344e-05	4.40030802156e-05	8.00097611909e-05	0.000139010425782	6.50050053854e-05	5.10036722644e-05	0	0.000459039018317	0	0.000154006006234	4.30009460208e-05	0.000351018603986	4.30058918072e-05	8.7006264451e-05	5.10209185766e-05	0	0	0.0002080064482	0.000993994036036	0	0.000288019297293	0.00031299499208	2.90028422785e-05	7.0005600448e-06
k__Bacteria;p__Cyanobacteria;c__Oscillatoriophycideae	Cya_Oscillatoriophycideae	Class	7.00046903143e-06	1.40010500788e-05	0	0.00018602771813	0	0.000913020086442	0	0	0	0	7.20066246095e-05	0	0.000244004880098	0	7.0008541042e-06	8.8006600495e-05	0.000100007700593	0	0	0	7.00058104823e-06	0.000103004017157	0	0	8.80120576519e-05	2.90020881503e-05	0	1.5000660029e-05	0	6.50020150625e-05	0	0	1.40009380629e-05	0.000551991168141	7.00068606723e-06	0
k__Bacteria;p__Cyanobacteria;c__Chloroplast	Cya_Chloroplast	Class	0	0	7.00068606723e-06	1.40020863109e-05	0	1.40003080068e-05	0	0	0	0	0	0	8.60017200344e-05	5.20036402548e-05	7.0008541042e-06	1.50011250844e-05	0	8.80063364562e-05	0	2.2001870159e-05	0	0.000154006006234	5.00011000242e-05	7.00037101966e-06	0.000102013975915	3.60025921866e-05	0	5.80025521123e-05	0	2.90008990279e-05	0.000216998698008	0	8.60057623861e-05	1.49997600038e-05	0	7.0005600448e-06
k__Bacteria;p__Bacteroidetes;c__Flavobacteriia	Bac_Flavobacteriia	Class	0	1.50011250844e-05	1.40013721345e-05	1.40020863109e-05	0	0	0	0	0	2.19989220528e-05	0	0	3.60007200144e-05	1.50010500735e-05	0	0	5.10039273024e-05	0	0	0	0	1.50005850228e-05	7.00015400339e-06	0	0	0	0	0.000480021120929	0	0	0	1.50011550889e-05	0	0	0	0
k__Bacteria;p__Cyanobacteria;c__Synechococcophycideae	Cya_Synechococcophycideae	Class	2.20014740988e-05	0	0	0.000166024737686	0	5.00011000242e-05	0	0	0	0	0	0	0	7.0004900343e-06	0	0	0	0	0	7.00059505058e-06	0	3.70014430563e-05	0	0.000117006201329	2.90039735444e-05	2.90020881503e-05	0	0	0	0	0	0	0	0	1.50014701441e-05	7.0005600448e-06
k__Bacteria;p__TM7;c__TM7-1	TM7_TM7-1	Class	0	0	0	0	0	0	0	0	0	0	0	0	0	0	0	0	0	0	0	0	0	0	0	0	0	0	0	0	0	0.000431013361414	0	0	0	0	0	0
k__Bacteria;p__Actinobacteria;c__Rubrobacteria	Act_Rubrobacteria	Class	0	0	0	0	0	7.00015400339e-06	0	0	0	0	0	0	0.000130002600052	0	0	0	0	0	0	0	0	2.20008580335e-05	1.40003080068e-05	2.20011660618e-05	7.0009591314e-06	7.00050403629e-06	0	0	0	0	0	0	1.40009380629e-05	0.000166997328043	0	7.0005600448e-06
k__Archaea;p__Euryarchaeota;c__Halobacteria	Eur_Halobacteria	Class	0	0	1.40013721345e-05	0	0	0	7.00066506318e-06	0	0	0	1.40012881185e-05	0	0	0	2.90035384317e-05	2.20016501238e-05	2.20016941304e-05	0	0	0	0	0	1.40003080068e-05	0	0.000146020004741	0	0	0	0	7.20022320692e-05	6.99995800025e-06	0	2.90019431302e-05	0	0	7.0005600448e-06
k__Bacteria;p__Fusobacteria;c__Fusobacteriia	Fus_Fusobacteriia	Class	0	0	0	0	0	0	0	1.60024323697e-05	0	0	0.000238021898015	0	0.000129002580052	0	0	0	0	0	0	0	0	0	0	0	0	0	0	0	0	0	0	0	0	0	0	0
k__Bacteria;Other;Other	k__Bacteria;Other;Other	Class	0	0	0	0	7.00151232666e-06	0	1.50014251354e-05	8.00121618486e-06	1.50021453068e-05	0	0	5.20150843745e-05	0	0	0	7.00052503938e-06	0	7.00050403629e-06	3.89947357107e-05	7.00059505058e-06	1.50012451033e-05	0	0	2.20011660618e-05	3.60049326758e-05	0	3.70151762223e-05	7.00030801355e-06	5.90108579979e-05	0	0	7.00053904151e-06	0	0	0	7.0005600448e-06
k__Bacteria;p__Gemmatimonadetes;c__Gemmatimonadetes	Gem_Gemmatimonadetes	Class	0	0	0	1.40020863109e-05	0	5.10011220247e-05	0	0	0	0	0	0	0	0	7.20087850718e-05	1.40010500788e-05	0	0	0	7.00059505058e-06	0	0	0	0	2.2003014413e-05	0	0	0	0	1.40004340135e-05	0	0	0.000116007772521	2.89995360074e-05	0	0
k__Bacteria;p__Verrucomicrobia;c__Verrucomicrobiae	Ver_Verrucomicrobiae	Class	0	0	0	0	0	1.40003080068e-05	0	0	0	0	0	0	0	0	2.90035384317e-05	0	0	0	0	0	0	0	0	0	0	0	0	0.000218009592422	0	0	0	0	0	0	0	0
k__Bacteria;p__Bacteroidetes;c__[Saprospirae]	Bac_[Saprospirae]	Class	0	0	2.90028422785e-05	0	0	0	0	0	0	0	0	0	0	0	0	0	0	0	0	1.50012751084e-05	0	0	0	3.60019081011e-05	2.90039735444e-05	0	0	0	0	2.80008680269e-05	0	0	7.20048243232e-05	2.99995200077e-05	0	0
k__Bacteria;p__Actinobacteria;c__Acidimicrobiia	Act_Acidimicrobiia	Class	0	0	0	0	0	0	0	0	0	0	0	0	0	0	0	0	0	0	0	7.00059505058e-06	0	0	0	0	0	0	0	0	0	7.00021700673e-06	0	0	0.000195013065875	0	0	0
k__Bacteria;p__Gemmatimonadetes;c__Gemm-3	Gem_Gemm-3	Class	2.90019431302e-05	0	0	7.00104315543e-06	0	0	0	0	0	0	0	0	5.000100002e-05	0	0	0	0	0	0	0	0	0	0	0	0	0	0	0	0	7.00021700673e-06	6.99995800025e-06	0	8.70058293906e-05	0	0	0
k__Bacteria;p__Cyanobacteria;c__Nostocophycideae	Cya_Nostocophycideae	Class	0	0	0	2.20032784885e-05	0	2.20004840106e-05	0	0	0	0	0	0	0	0	0	0	2.9002233172e-05	0	0	0	0	0.000110004290167	0	0	0	0	0	0	0	0	0	0	0	0	0	0
k__Archaea;p__Euryarchaeota;c__Methanobacteria	Eur_Methanobacteria	Class	0	0	0	0	0	0	0	0	0	0	0	0	0	0	0	0	0	0	0	0	0	0	0	0	0	0	0	0.000131005764254	0	0	0	0	0	0	0	0
k__Bacteria;p__Bacteroidetes;c__Sphingobacteriia	Bac_Sphingobacteriia	Class	0	0	0	0	0	0	0	0	0	0	0	0	0	0	8.70106152951e-05	0	2.9002233172e-05	0	0	7.00059505058e-06	0	0	0	0	0	0	0	0	0	0	0	0	0	0	0	0
k__Bacteria;p__Armatimonadetes;c__Armatimonadia	Arm_Armatimonadia	Class	0	0	0	5.80086432878e-05	0	4.30009460208e-05	0	0	0	0	0	0	0	0	0	7.00052503938e-06	0	0	0	0	0	0	0	0	0	0	0	0	0	0	0	0	7.00046903143e-06	0	0	0
k__Bacteria;p__Chloroflexi;c__Thermomicrobia	Chl_Thermomicrobia	Class	0	0	2.20021562113e-05	0	0	0	0	0	0	0	0	0	5.70011400228e-05	0	0	0	2.20016941304e-05	0	0	0	0	0	0	0	0	0	0	0	0	0	0	0	0	0	0	0
k__Bacteria;p__Actinobacteria;c__Thermoleophilia	Act_Thermoleophilia	Class	0	0	0	0	0	1.40003080068e-05	0	0	0	0	0	0	2.20004400088e-05	0	0	0	0	0	0	1.50012751084e-05	0	7.00027301065e-06	0	2.90015370815e-05	0	0	0	0	0	0	0	0	1.40009380629e-05	0	0	0
k__Bacteria;p__Acidobacteria;c__[Chloracidobacteria]	Aci_[Chloracidobacteria]	Class	0	0	0	0	0	0	0	0	0	0	0	0	9.30018600372e-05	0	0	0	0	0	0	0	0	0	0	0	0	0	0	0	0	0	0	0	0	0	0	0
k__Bacteria;p__Armatimonadetes;c__[Fimbriimonadia]	Arm_[Fimbriimonadia]	Class	0	0	0	0	0	0	0	0	0	0	0	0	0	0	0	0	0	0	0	0	0	0	0	0	0	0	0	0	0	0	8.69994780031e-05	0	0	0	0	0
k__Bacteria;p__Planctomycetes;c__Planctomycetia	Pla_Planctomycetia	Class	0	0	0	0	0	0	0	0	0	0	0	0	0	0	0	0	0	0	0	0	0	0	0	0	0	0	0	0	0	0	7.29995620026e-05	0	0	0	0	0
k__Bacteria;p__Proteobacteria;c__TA18	Pro_TA18	Class	0	0	0	0	0	0	0	0	0	0	0	0	0	0	0	0	0	0	0	0	0	0	0	0	0	0	0	6.60029041278e-05	0	0	0	0	0	0	0	0
k__Bacteria;p__Bacteroidetes;c__[Rhodothermi]	Bac_[Rhodothermi]	Class	0	0	0	0	0	0	0	0	0	0	0	0	0	0	0	0	0	0	0	0	0	0	0	0	0	0	0	0	0	5.00015500481e-05	0	0	0	0	0	0
k__Bacteria;p__Chloroflexi;c__Chloroflexi	Chl_Chloroflexi	Class	0	0	0	0	0	0	0	0	0	0	0	0	0	0	0	0	0	4.40031682281e-05	0	0	0	0	0	0	0	0	0	0	0	0	0	0	0	0	0	0
k__Bacteria;p__Acidobacteria;c__Acidobacteria-6	Aci_Acidobacteria-6	Class	0	0	0	0	0	0	0	0	0	0	0	0	0	0	0	0	0	0	0	0	0	0	0	0	0	0	0	0	0	0	0	0	0	0	0	0
k__Bacteria;p__Chloroflexi;c__Ellin6529	Chl_Ellin6529	Class	0	0	0	0	0	0	0	0	0	0	0	0	0	0	0	0	0	0	0	0	0	0	0	0	0	0	0	0	0	0	0	0	0	0	0	0
k__Bacteria;p__TM7;c__SC3	TM7_SC3	Class	0	0	0	0	0	0	0	0	0	0	0	0	0	0	0	0	0	0	0	0	0	0	0	0	0	0	0	0	0	0	0	0	0	0	0	0
k__Bacteria;p__Firmicutes;c__Clostridia;o__Clostridiales	Clo_Clostridiales	Order	0.491569935186	0.199904992874	0.158061490026	0.18899416013	0.851643955094	0.0253495576903	0.565401713163	0.844980437026	0.45883461335	0.41962143855	0.262663165011	0.724956237309	0.0504090081802	0.0938005660396	0.203272799282	0.25592719454	0.0886848287318	0.214184421278	0.292861463702	0.151980918378	0.734672977857	0.206755063447	0.0257935674585	0.292548505071	0.424811199134	0.249922994456	0.436977160636	0.346884262908	0.645959856614	0.138913306312	0.400070599576	0.559180056864	0.659626194955	0.266544735284	0.731271664623	0.420028602288
k__Bacteria;p__Bacteroidetes;c__Bacteroidia;o__Bacteroidales	Bac_Bacteroidales	Order	0.396450562188	0.719484961372	0.0912739448466	0.278171447546	0.0805834060157	0.0109442407733	0.37893599892	0.073578183884	0.37869615355	0.524254311539	0.25686663173	0.13329465545	0.0443248864977	0.335270468933	0.265334370793	0.369071680376	0.185224262268	0.295279260107	0.591964084849	0.250207267618	0.194016103337	0.359051002989	0.0361767958895	0.529646071242	0.510598952056	0.671454344713	0.459849538311	0.545337994872	0.129400809749	0.174052395624	0.49903500579	0.389350980025	0.254080023362	0.480692308923	0.181397776982	0.397707816625
k__Bacteria;p__Proteobacteria;c__Epsilonproteobacteria;o__Campylobacterales	Eps_Campylobacterales	Order	0.0769321544543	0.0296282221167	0.734279959436	0.502514874716	0.0328610979972	0.736505203114	0.0349633215155	0.0342142005585	0.13750566331	0.0226608896164	0.425271124943	0.0929149453341	0.882813656273	0.54899342954	0.484179069847	0.321797134785	0.688155988011	0.440004680337	0.0758107655467	0.56400894076	0.0397833020141	0.38398897557	0.916052153147	0.146142745566	0.0217709826246	0.0434401276892	0.0707500075031	0.0686660213049	0.202955343783	0.640924868671	0.0532906802559	0.0167252878472	0.0282608934799	0.182188084991	0.0472626317379	0.16409612769
k__Bacteria;p__Deferribacteres;c__Deferribacteres;o__Deferribacterales	Def_Deferribacterales	Order	0.000407027270827	0.00112108408131	0.000829081249962	0.000166024737686	0.00517011674522	0.202607457364	0.000623059190623	0.0162464694634	0.00290041475931	0.000855958058055	0.00121911215832	0.0178151663983	7.90015800316e-05	0.000124008680608	0.000470057346996	0.00123609270695	5.00038502965e-05	0.0173202470578	0.000679908212391	0.0129971047539	0.000695057689788	7.40028861126e-05	7.20015840348e-05	0.00244012932685	0.000416056999809	0.000742053427847	0.000634260046619	0.000932041009804	0.0005050929371	0.00697921635571	0.00103799377204	0.00169213029403	0.000780052263502	0.0130527911553	0.0141243841897	0.000234018721498
k__Bacteria;p__Tenericutes;c__Mollicutes;o__Anaeroplasmatales	Mol_Anaeroplasmatales	Order	0.00364924449938	0.0238067855089	0.000814079779818	0.00314346837679	0.00184439839005	2.20004840106e-05	0.00227521614553	8.00121618486e-06	0.00140920151582	0.00722264609034	0.00898882697208	0.00147742845425	0.00110002200044	0.000966067624734	0.0167900483859	0.00319623971798	0.0103717986285	0.000176012672912	0.0168137301464	0.0045813894181	0.0039343265491	0.0215878419258	0.000647014234313	0.00820443483505	0.00178024389341	0.0061924458561	0.00289818825719	0.00401017644776	0.00159029261384	0.00246307635537	0.00604096375422	0.00116508971191	0.00493533066715	0.00904585526632	0.00228622404996	0.00184514761181
k__Bacteria;p__Proteobacteria;c__Deltaproteobacteria;o__Desulfovibrionales	Del_Desulfovibrionales	Order	0.00186512496337	0.00167712578443	0.00151214819052	0.000720107295987	0.0204544181543	0.000884019448428	0.00414839409744	0.0239306374569	0.00798314158925	0.00161092106487	0.00105909743696	0.0144781986776	0.000309006180124	0.00185012950907	0.00149918290031	0.00460134510088	0.00163712605871	0.00156111240009	0.00169577107091	0.000969082372002	0.0181535067411	0.00153906002334	0.000229005038111	0.00181909641211	0.00492267440639	0.00306322055188	0.00570133754839	0.00294812971771	0.00921269513591	0.000466014446448	0.00211998728008	0.00904669659564	0.00619141482479	0.00166197340843	0.0127172462901	0.00174213937115
k__Bacteria;p__TM7;c__TM7-3;o__CW040	TM7_CW040	Order	0.0110267387915	0.00963172237918	0.00459645045214	0.00208231026423	0.00252954638202	3.60007920174e-05	0.0051414884414	0.00319248525776	0.00394056350058	0.00623569445097	0.005434499974	0.00778625801482	0.00104802096042	0.00643345034152	0.00293235774765	0.00962772207916	0.000675051979002	0.00986871054716	0.00558524599179	0.00132111229455	0.00214317788376	0.00111404344769	0.000943020746456	0.00209711114689	0.00293240173904	0.00376927138754	0.00591742614472	0.00549624183464	0.00159029261384	0.000963029853925	0.00669395983624	0.0153251800389	0.00735349268401	0.00620790067359	0.00417140879806	0.00321425714057
k__Bacteria;p__Proteobacteria;c__Gammaproteobacteria;o__Enterobacteriales	Gam_Enterobacteriales	Order	0.00106407129278	0.000841063079731	0.000692067822647	0.00202530176996	2.20047530267e-05	0.00368108098378	0.000819077812392	0.000894135908658	0.000184026315763	0.000572971924376	0.0161194829924	0.000534154904922	0.00434008680174	0.00075305271369	0.00241329442192	0.00247318548891	0.00296222809156	0.00803557856166	0.00162478065461	0.00472640174415	7.30060595029e-05	0.00922535978903	0.00417009174202	0.00184109757817	0.00877020151761	0.00653447048187	0.000597244870397	0.00965342475069	0.000315057970667	0.0169165244123	0.00541596750419	0.000439033805603	0.0206323823696	0.0186137021808	0.000154015093479	0.000381030482439
k__Bacteria;p__Firmicutes;c__Bacilli;o__Lactobacillales	Bac_Lactobacillales	Order	0.00233115618746	0.000673050478786	0.000900088208644	0.00307145764719	0.0002700583326	0.00339907477965	0.00066706337102	0.000106016114449	0.00126218049181	0.00626769288305	0.00611856290779	0.000588170569465	0.00197503950079	0.00175712299861	0.00348442509986	0.0107558066855	0.00172913314325	0.00208114984279	0.00421843051188	0.00141512028522	0.00306625449912	0.00566222082661	0.00384408456986	0.00200910648264	0.003303452573	0.00254018289317	0.00170870056723	0.00265811695715	0.000887163238036	0.00305109458393	0.0082769503383	0.000374028800218	0.00333322332596	0.00532291483336	0.00065906458833	0.00401032082567
k__Bacteria;p__Tenericutes;c__Mollicutes;o__RF39	Mol_RF39	Order	0.00580638902806	0.0034492586944	0.00196619268688	0.00364254273887	0.0006451393501	0.000100002200048	0.00194218450753	0.00110216752946	0.00423560569161	0.00444178235266	0.00283126047596	0.00126336637625	0.000242004840097	0.0025501785125	0.00306137348757	0.00285421406605	0.000802061758755	0.00356625677049	0.00505231793708	0.00398933909382	0.000751062338174	0.0011810460608	0.000172003784083	0.00740939269781	0.0065108919922	0.00305021961581	0.0060814934123	0.00334914736248	0.00173231874665	0.000810025110778	0.00339297964212	0.00104808070221	0.00360424148418	0.00327994752084	0.00126512398215	0.00284622769822
k__Bacteria;p__Cyanobacteria;c__4C0d-2;o__YS2	4C0_YS2	Order	0.0046103088907	0.00483336250219	0.00159815661935	0.00456468013734	0.00161934977955	0.00243605359318	0.00316830098859	0.000549083460686	0.000273039044583	0.00306784967537	0.00240722146437	0.00265977133369	0.00015100302006	0.00140609842689	0.00431852686028	0.00248118608896	0.00955873602267	0.00383027577986	0.000985866907967	0.000395033577854	0.00132310981811	0.00487919028842	0.000467010274226	0.00029901584784	0.00216029596055	0.00476634317671	0.00238897948159	0.00166807339523	0.00261748161662	0.00193706004886	0.00157499055006	0.0035242713689	0.00357223934004	0.00359494248092	0.00264625933341	0.00231118489479
k__Bacteria;p__Firmicutes;c__Bacilli;o__Bacillales	Bac_Bacillales	Order	0.0008020537376	0.000329024676851	0.0014681438781	0.00479471441245	0.000323069783073	0.00357907873973	2.20020901986e-05	0	4.40062928999e-05	1.4999265036e-05	0.00113910479764	0.000585169699213	0.00284405688114	0.00396127728941	0.00797197258065	0.0101777633322	0.00233117950082	0.000196014113016	7.99892014578e-06	0.000168014281214	0	0.000139005421211	0.00778517127377	0.000827043833323	0.00169923279489	0.000676048675505	0.00053521943997	0.000146006424283	0.000323059442938	0.00182405654575	0.00026899838601	3.70028492194e-05	0.000556037254496	0.00180897105646	7.00068606723e-06	2.20017601408e-05
k__Bacteria;p__Actinobacteria;c__Coriobacteriia;o__Coriobacteriales	Cor_Coriobacteriales	Order	0.000472031626119	0.000425031877391	7.80076447492e-05	0.00035405275386	0.00072615684988	0.000323007106156	0.000701066601327	0.000106016114449	5.80082951862e-05	0.000509975011224	0.00547250347032	0.000457132568445	0.000661013220264	0.000373026111828	0.00101312360108	0.00195314648599	0.000521040120089	0.00164911873655	0.000163977862988	0.000131011135947	0.000687057025733	0.00112804399372	0.000598013156289	0.000110005830309	0.0034364707965	0.000743053499852	0.00245600696285	0.000510022440987	0.00188334653576	0.000409012679393	0.00352897882613	0.000542041737214	0.000289019364297	0.00238196188861	0.000412040379957	0.000597047763821
k__Bacteria;p__Firmicutes;c__Erysipelotrichi;o__Erysipelotrichales	Ery_Erysipelotrichales	Order	0.000714047841205	0.00251318848914	0.000345033813314	0.000627093436922	0.00106623030575	7.00015400339e-06	0.000439041708962	0.000745113257215	0.000958137013593	0.000847958450036	0.000303027878565	0.000446129377519	0.000668013360267	0.000694048583401	0.000998121770856	0.000856064204815	0.000210016171245	0.000497035786577	0.000703904972829	0.000822069875939	0.000293024321019	0.000616024024937	0.000109002398053	0.000774041024174	0.00301341283756	0.00103407445336	0.00209485889215	0.00102604514599	0.000425078214391	5.00015500481e-05	0.000669995980024	0.000446034344645	0.000643043083887	0.000414993360106	0.000777076153463	0.000277022161773
k__Bacteria;p__Proteobacteria;c__Betaproteobacteria;o__Burkholderiales	Bet_Burkholderiales	Order	0.000153010251687	0.000931069830237	0.000316030971035	0.000395058863771	0.000110023765133	0.00122702699459	2.90027552617e-05	6.40097294789e-05	0.00053107594386	0.000267986868643	0.000583053640935	5.90171149633e-05	0.000927018540371	0.000373026111828	0.000630076869378	0.000637047778583	0.0012140934852	0.000262018865358	0.000508931294275	0.000423035958056	0.000176014609213	0.000504019656767	0.000531011682257	0.000964051094708	0.000817111944336	0.000458032978374	0.000250102542042	0.00161707115113	0.000111020427759	0.00275808550065	0.0027599834401	0.000110008470652	0.000402026935805	0.00144497688037	8.00078407684e-05	0.000109008720698
k__Bacteria;p__Actinobacteria;c__Actinobacteria;o__Actinomycetales	Act_Actinomycetales	Order	0.000299020034342	1.50011250844e-05	0.000143014015374	0.000699104166521	1.40030246533e-05	0.00177603907286	3.60034203249e-05	2.50038005777e-05	5.1007294043e-05	2.79986280672e-05	0.000878080783432	0.000102029588581	0.00284405688114	0.00014701029072	0.000368044901478	0.000388029102183	0.00175013476038	0.000327023545695	2.39967604373e-05	0.000189016066366	0	0.00068402667704	0.000687015114333	0.000410021731152	0.000735100708797	0.000241017353249	0.000129052911694	0	2.9005336982e-05	0.00168405220562	0.000608996346022	2.9002233172e-05	0.00184112335526	0.000792987312203	1.40013721345e-05	5.10040803264e-05
k__Bacteria;p__Proteobacteria;c__Alphaproteobacteria;o__Sphingomonadales	Alp_Sphingomonadales	Order	0.000124008308557	2.10015751181e-05	0.000346033911323	0.000684101931188	0	0.0014390316587	1.40013301264e-05	2.40036485546e-05	5.70081521658e-05	7.29964231753e-05	5.00046004232e-05	2.80081223555e-05	0.00057401148023	3.60025201764e-05	0.00026603245596	0.000301022576693	0.000665051208943	4.40031682281e-05	7.99892014578e-06	0.000673057209863	7.00058104823e-06	0.000308012012468	0.000222004884107	0.000415021996166	0.000167022882135	0.000350025201815	6.40262507628e-05	2.20009680426e-05	0	0.000954029574917	0.000850994894031	1.4001078083e-05	0.000395026466773	0.000268995696069	7.00068606723e-06	3.70029602368e-05
Unassigned;Other;Other;Other	Unassigned;Other;Other;Other	Order	0.000909060907081	0.000299022426682	1.40013721345e-05	4.20062589326e-05	6.601425908e-05	0.000115002530056	0.000469044559233	8.90135300566e-05	0.000715102259623	0.000515974717239	0.000265024382243	0.000214062078003	5.70011400228e-05	8.0005600392e-05	7.0008541042e-06	0.000102007650574	8.70066995159e-05	3.60025921866e-05	0.000844885940398	0.000116009860838	0.000152012617047	1.50005850228e-05	0	0.000167008851469	0.00047206467286	0.000180012960933	0.000550225592493	0.000168007392325	0.000227041775687	0.000151004681145	0.000144999130005	0.00048403727087	1.40009380629e-05	1.49997600038e-05	0.000234022934248	0.000198015841267
k__Bacteria;p__[Thermi];c__Deinococci;o__Deinococcales	Dei_Deinococcales	Order	1.40009380629e-05	2.90021751631e-05	5.70055865475e-05	0.000316047091017	1.50032407e-05	0.00110602433254	7.00066506318e-06	2.40036485546e-05	3.70052917567e-05	0	0.000180016561524	0	0.00160203204064	0	3.60043925359e-05	0.000227017026277	0.000333025642975	0	0	0.00010100858573	1.50012451033e-05	0.000221008619336	0	0.000137007261385	0.000102013975915	0.000174012528902	2.20090236997e-05	5.80025521123e-05	0	0.000616019096592	0.000949994300034	0	0.000605040537716	0.00011599814403	2.20021562113e-05	2.90023201856e-05
k__Bacteria;p__Proteobacteria;c__Gammaproteobacteria;o__Oceanospirillales	Gam_Oceanospirillales	Order	3.60024121616e-05	7.00052503938e-06	4.3004214413e-05	7.20107295987e-05	0	3.60007920174e-05	7.00066506318e-06	8.00121618486e-06	0	3.59982360864e-05	0.000497045728207	9.70281381601e-05	0.000280005600112	2.90020301421e-05	7.0008541042e-06	4.40033002475e-05	0.00101407808401	5.10036722644e-05	7.99892014578e-06	1.50012751084e-05	0	0.000206008034313	0.000482010604233	0.000380020141067	0.000145019867722	0.000116008352601	5.10209185766e-05	1.5000660029e-05	5.90108579979e-05	0.000136004216131	0.000798995206029	7.00053904151e-06	0.000325021776459	0.000384993840099	2.20021562113e-05	3.60028802304e-05
k__Bacteria;p__Bacteroidetes;c__Cytophagia;o__Cytophagales	Cyt_Cytophagales	Order	9.50063654265e-05	0	5.70055865475e-05	0.000388057820615	7.00151232666e-06	0.000654014388317	0	4.90074491323e-05	1.50021453068e-05	1.4999265036e-05	0.000180016561524	4.30124736173e-05	8.60017200344e-05	4.40030802156e-05	8.00097611909e-05	0.000139010425782	6.50050053854e-05	5.10036722644e-05	0	0.000459039018317	0	0.000154006006234	4.30009460208e-05	0.000351018603986	4.30058918072e-05	8.7006264451e-05	5.10209185766e-05	0	0	0.0002080064482	0.000993994036036	0	0.000288019297293	0.00031299499208	2.90028422785e-05	7.0005600448e-06
k__Bacteria;p__Proteobacteria;c__Alphaproteobacteria;o__Rhizobiales	Alp_Rhizobiales	Order	5.20034842334e-05	7.00052503938e-06	2.10020582017e-05	3.50052157772e-05	0	0.000187004114091	2.20020901986e-05	0	1.40020022863e-05	3.69981870888e-05	0.000193017757634	2.20063818507e-05	0.000582011640233	2.80019601372e-05	4.30052466401e-05	2.20016501238e-05	0.000470036192787	7.30052563785e-05	0	8.0006800578e-05	0	0.000131005109199	0.000301006622146	0.000255013515716	0.000234032062393	8.80063364562e-05	2.20090236997e-05	0	1.40025764741e-05	0.00018700579718	0.000391997648014	7.00053904151e-06	0.000173011591777	0.000557991072143	1.50014701441e-05	1.5001200096e-05
k__Bacteria;p__Proteobacteria;c__Alphaproteobacteria;o__RF32	Alp_RF32	Order	0.000291019498306	2.90021751631e-05	0	0.0012971932818	1.50032407e-05	0	2.20020901986e-05	0	0	0.000456977608097	0.000194017849642	1.50043512619e-05	0	2.90020301421e-05	0	0.000329024676851	0	8.80063364562e-05	0	0	2.90024071998e-05	7.00027301065e-06	0	1.50007950421e-05	0.000197026992698	0	0	0.000430018920833	0	1.40004340135e-05	0	0.00034402649004	0	0	0.000338033127246	0.000103008240659
k__Bacteria;p__Proteobacteria;c__Alphaproteobacteria;o__Rhodobacterales	Alp_Rhodobacterales	Order	0	0	0.000144014113383	0.000208030996618	7.00151232666e-06	0.0016460362128	0	0	2.20031464499e-05	0	5.00046004232e-05	0	0.000453009060181	7.0004900343e-06	0	5.80043503263e-05	5.00038502965e-05	0	0	2.90024652095e-05	0	7.00027301065e-06	0	1.50007950421e-05	2.90039735444e-05	4.40031682281e-05	2.90118948769e-05	1.5000660029e-05	7.00128823704e-06	0.000639019809614	0.000253998476009	0	0.000195013065875	0	0	0
k__Bacteria;p__Actinobacteria;c__Actinobacteria;o__Bifidobacteriales	Act_Bifidobacteriales	Order	0	0	7.90077427588e-05	0	0	0	5.10048454603e-05	8.00121618486e-06	7.00100114316e-06	1.39993140336e-05	0	6.70194356363e-05	0	0	7.0008541042e-06	0	0	0	0	2.2001870159e-05	0	0	7.00015400339e-06	0	0	0	0	0.00313813807808	0	0	0	0	0	0	0	0
k__Bacteria;p__Proteobacteria;c__Betaproteobacteria;o__Neisseriales	Bet_Neisseriales	Order	4.40029481975e-05	0	0	7.00104315543e-06	0	0	0	8.00121618486e-06	1.50021453068e-05	2.9998530072e-05	0.000295027142497	0	0.000295005900118	5.20036402548e-05	8.70106152951e-05	4.40033002475e-05	0.000246018943459	0.000284020449472	2.39967604373e-05	7.00059505058e-06	0	3.70014430563e-05	0.000216004752105	7.30038692051e-05	4.30058918072e-05	2.20015841141e-05	2.90118948769e-05	0	0	0.000848026288815	3.59997840013e-05	2.9002233172e-05	0.000194012998871	0.000202996752052	0	0
k__Bacteria;p__Proteobacteria;c__Alphaproteobacteria;o__	k__Bacteria;p__Proteobacteria;c__Alphaproteobacteria;o__	Order	8.00053603591e-05	0.000271020326524	3.60035283458e-05	0.000230034275107	0	0	2.20020901986e-05	8.00121618486e-06	0.00019902846107	3.59982360864e-05	1.40012881185e-05	3.00087025237e-05	0	5.10035702499e-05	5.80070768634e-05	0.000234017551316	0	0.000278020017441	0.000366950461688	2.90024652095e-05	7.00058104823e-06	7.3002847111e-05	0	0.000227012031638	0.000131017949459	0.00018901360898	0.000117047989676	9.50041801839e-05	1.50027605079e-05	0	3.59997840013e-05	4.40033882609e-05	1.40009380629e-05	0.000101998368026	3.60035283458e-05	2.20017601408e-05
k__Bacteria;p__Cyanobacteria;c__Oscillatoriophycideae;o__Chroococcales	Osc_Chroococcales	Order	7.00046903143e-06	1.40010500788e-05	0	0.00018602771813	0	0.000913020086442	0	0	0	0	7.20066246095e-05	0	0.000244004880098	0	7.0008541042e-06	8.8006600495e-05	0.000100007700593	0	0	0	7.00058104823e-06	0.000103004017157	0	0	8.80120576519e-05	2.90020881503e-05	0	0	0	6.50020150625e-05	0	0	1.40009380629e-05	0.000551991168141	7.00068606723e-06	0
k__Bacteria;p__Proteobacteria;c__Gammaproteobacteria;o__Pseudomonadales	Gam_Pseudomonadales	Order	5.00033502245e-05	1.40010500788e-05	5.00049004802e-05	8.60128159096e-05	0	0.000238005236115	3.7003515334e-05	0	0	0.000137993238331	0.000144013249219	1.40040611777e-05	0.000114002280046	2.90020301421e-05	7.0008541042e-06	6.50048753657e-05	0.000174013399032	0	0	7.00059505058e-06	0	5.20020280791e-05	0.000317006974153	2.20011660618e-05	2.90039735444e-05	1.40010080726e-05	0	2.90012760561e-05	4.40080974899e-05	0.000251007781241	0.000218998686008	1.4001078083e-05	0.000310020771392	0	0	0
k__Bacteria;p__Proteobacteria;c__Gammaproteobacteria;o__Pasteurellales	Gam_Pasteurellales	Order	5.1003417229e-05	7.00052503938e-06	6.50063706243e-05	0	0	2.10004620102e-05	0	0	3.70052917567e-05	0.000115994316279	9.40086487957e-05	0	6.5001300026e-05	4.40030802156e-05	0.000137016716039	8.000600045e-05	4.90037732905e-05	2.20015841141e-05	7.99892014578e-06	7.00059505058e-06	0	1.40005460213e-05	1.40003080068e-05	0.000117006201329	9.60131538021e-05	7.00050403629e-06	5.10209185766e-05	2.90012760561e-05	1.50027605079e-05	0.000409012679393	0	0	0.00030302030236	0.000137997792035	2.20021562113e-05	3.0002400192e-05
k__Bacteria;p__Proteobacteria;c__Alphaproteobacteria;o__Rhodospirillales	Alp_Rhodospirillales	Order	3.60024121616e-05	0	8.6008428826e-05	2.10031294663e-05	0	0.000216004752105	7.00066506318e-06	8.00121618486e-06	0	0	0	0	0.000115002300046	7.0004900343e-06	3.60043925359e-05	0.000146010950821	0	0	0	3.60030602601e-05	0	0.000161006279245	0	0	4.30058918072e-05	0	0	0	7.00128823704e-06	0.000129003999124	0	0	0.000181012127813	0	0	0
k__Bacteria;p__Proteobacteria;c__Alphaproteobacteria;o__Caulobacterales	Alp_Caulobacterales	Order	7.00046903143e-06	7.00052503938e-06	2.10020582017e-05	4.30064079548e-05	0	5.80012760281e-05	0	0	0	2.89985790696e-05	3.60033123047e-05	0	4.30008600172e-05	1.50010500735e-05	0	0	0.000210016171245	2.20015841141e-05	0	0	0	1.50005850228e-05	0	2.20011660618e-05	8.00109615017e-05	0	0	0	1.50027605079e-05	0.000230007130221	0.000101999388004	0	2.90019431302e-05	1.49997600038e-05	7.00068606723e-06	0
k__Bacteria;p__Proteobacteria;c__Betaproteobacteria;o__Rhodocyclales	Bet_Rhodocyclales	Order	0	0	1.40013721345e-05	2.20032784885e-05	0	0.000179003938087	0	0	0	0	2.10019321778e-05	0	0.000129002580052	1.50010500735e-05	9.40114693993e-05	2.20016501238e-05	7.90060834684e-05	2.90020881503e-05	0	7.00059505058e-06	0	2.20008580335e-05	3.60007920174e-05	7.00037101966e-06	5.10069879574e-05	0	0	7.00030801355e-06	0	7.00021700673e-06	4.39997360016e-05	0	4.40029481975e-05	4.39992960113e-05	0	1.5001200096e-05
k__Bacteria;p__Proteobacteria;c__Gammaproteobacteria;o__Xanthomonadales	Gam_Xanthomonadales	Order	0	1.50011250844e-05	7.00068606723e-06	3.60053647994e-05	0	0.000100002200048	0	0	0	0	0	0	0	7.0004900343e-06	0.000167020376486	0	0.000427032881532	0	0	0	0	0	0	0	0	0	7.00287117718e-06	0	0	0	0	0	0	0	0	0
k__Bacteria;p__Bacteroidetes;c__Flavobacteriia;o__Flavobacteriales	Fla_Flavobacteriales	Order	0	1.50011250844e-05	1.40013721345e-05	1.40020863109e-05	0	0	0	0	0	2.19989220528e-05	0	0	3.60007200144e-05	1.50010500735e-05	0	0	5.10039273024e-05	0	0	0	0	1.50005850228e-05	7.00015400339e-06	0	0	0	0	0.000480021120929	0	0	0	1.50011550889e-05	0	0	0	0
k__Bacteria;p__Cyanobacteria;c__Chloroplast;o__	k__Bacteria;p__Cyanobacteria;c__Chloroplast;o__	Order	0	0	0	1.40020863109e-05	0	0	0	0	0	0	0	0	0	0	0	0	0	1.50010800778e-05	0	2.2001870159e-05	0	0.000124004836189	0	7.00037101966e-06	9.50130167833e-05	3.60025921866e-05	0	5.10022440987e-05	0	0	0.000202998782007	0	6.50043552918e-05	1.49997600038e-05	0	7.0005600448e-06
k__Bacteria;p__Cyanobacteria;c__Synechococcophycideae;o__Pseudanabaenales	Syn_Pseudanabaenales	Order	2.20014740988e-05	0	0	0.000166024737686	0	5.00011000242e-05	0	0	0	0	0	0	0	7.0004900343e-06	0	0	0	0	0	7.00059505058e-06	0	3.70014430563e-05	0	0.000117006201329	2.90039735444e-05	2.90020881503e-05	0	0	0	0	0	0	0	0	1.50014701441e-05	7.0005600448e-06
k__Bacteria;p__TM7;c__TM7-1;o__	k__Bacteria;p__TM7;c__TM7-1;o__	Order	0	0	0	0	0	0	0	0	0	0	0	0	0	0	0	0	0	0	0	0	0	0	0	0	0	0	0	0	0	0.000431013361414	0	0	0	0	0	0
k__Bacteria;p__Actinobacteria;c__Rubrobacteria;o__Rubrobacterales	Rub_Rubrobacterales	Order	0	0	0	0	0	7.00015400339e-06	0	0	0	0	0	0	0.000130002600052	0	0	0	0	0	0	0	0	2.20008580335e-05	1.40003080068e-05	2.20011660618e-05	7.0009591314e-06	7.00050403629e-06	0	0	0	0	0	0	1.40009380629e-05	0.000166997328043	0	7.0005600448e-06
k__Archaea;p__Euryarchaeota;c__Halobacteria;o__Halobacteriales	Hal_Halobacteriales	Order	0	0	1.40013721345e-05	0	0	0	7.00066506318e-06	0	0	0	1.40012881185e-05	0	0	0	2.90035384317e-05	2.20016501238e-05	2.20016941304e-05	0	0	0	0	0	1.40003080068e-05	0	0.000146020004741	0	0	0	0	7.20022320692e-05	6.99995800025e-06	0	2.90019431302e-05	0	0	7.0005600448e-06
k__Bacteria;p__Fusobacteria;c__Fusobacteriia;o__Fusobacteriales	Fus_Fusobacteriales	Order	0	0	0	0	0	0	0	1.60024323697e-05	0	0	0.000238021898015	0	0.000129002580052	0	0	0	0	0	0	0	0	0	0	0	0	0	0	0	0	0	0	0	0	0	0	0
k__Bacteria;Other;Other;Other	k__Bacteria;Other;Other;Other	Order	0	0	0	0	7.00151232666e-06	0	1.50014251354e-05	8.00121618486e-06	1.50021453068e-05	0	0	5.20150843745e-05	0	0	0	7.00052503938e-06	0	7.00050403629e-06	3.89947357107e-05	7.00059505058e-06	1.50012451033e-05	0	0	2.20011660618e-05	3.60049326758e-05	0	3.70151762223e-05	7.00030801355e-06	5.90108579979e-05	0	0	7.00053904151e-06	0	0	0	7.0005600448e-06
k__Bacteria;p__Gemmatimonadetes;c__Gemmatimonadetes;o__Gemmatimonadales	Gem_Gemmatimonadales	Order	0	0	0	1.40020863109e-05	0	5.10011220247e-05	0	0	0	0	0	0	0	0	7.20087850718e-05	1.40010500788e-05	0	0	0	7.00059505058e-06	0	0	0	0	2.2003014413e-05	0	0	0	0	1.40004340135e-05	0	0	0.000116007772521	2.89995360074e-05	0	0
k__Bacteria;p__Cyanobacteria;c__Chloroplast;o__Streptophyta	Chl_Streptophyta	Order	0	0	0	0	0	1.40003080068e-05	0	0	0	0	0	0	8.60017200344e-05	5.20036402548e-05	7.0008541042e-06	1.50011250844e-05	0	0	0	0	0	3.00011700456e-05	5.00011000242e-05	0	7.0009591314e-06	0	0	7.00030801355e-06	0	2.90008990279e-05	6.99995800025e-06	0	2.10014070943e-05	0	0	0
k__Bacteria;p__Firmicutes;c__Bacilli;o__Turicibacterales	Bac_Turicibacterales	Order	0	0	0	0	0	0	0	8.00121618486e-06	0	0	0	0	0	0	0	0	0	0	0	0	0	0	0	0	0	0	0	0	0	0.000316009796304	0	0	0	0	0	0
k__Bacteria;p__Verrucomicrobia;c__Verrucomicrobiae;o__Verrucomicrobiales	Ver_Verrucomicrobiales	Order	0	0	0	0	0	1.40003080068e-05	0	0	0	0	0	0	0	0	2.90035384317e-05	0	0	0	0	0	0	0	0	0	0	0	0	0.000218009592422	0	0	0	0	0	0	0	0
k__Bacteria;p__Bacteroidetes;c__[Saprospirae];o__[Saprospirales]	Sap_[Saprospirales]	Order	0	0	2.90028422785e-05	0	0	0	0	0	0	0	0	0	0	0	0	0	0	0	0	1.50012751084e-05	0	0	0	3.60019081011e-05	2.90039735444e-05	0	0	0	0	2.80008680269e-05	0	0	7.20048243232e-05	2.99995200077e-05	0	0
k__Bacteria;p__Actinobacteria;c__Acidimicrobiia;o__Acidimicrobiales	Aci_Acidimicrobiales	Order	0	0	0	0	0	0	0	0	0	0	0	0	0	0	0	0	0	0	0	7.00059505058e-06	0	0	0	0	0	0	0	0	0	7.00021700673e-06	0	0	0.000195013065875	0	0	0
k__Bacteria;p__Firmicutes;c__Bacilli;o__Gemellales	Bac_Gemellales	Order	0	0	0	0	0	0	0	0	0	0	0	0	2.20004400088e-05	0	0	0	0	4.40031682281e-05	0	0	0	0	0	2.20011660618e-05	0	0	0	0.000116005104225	0	0	0	0	0	0	0	0
k__Bacteria;p__Gemmatimonadetes;c__Gemm-3;o__	k__Bacteria;p__Gemmatimonadetes;c__Gemm-3;o__	Order	2.90019431302e-05	0	0	7.00104315543e-06	0	0	0	0	0	0	0	0	5.000100002e-05	0	0	0	0	0	0	0	0	0	0	0	0	0	0	0	0	7.00021700673e-06	6.99995800025e-06	0	8.70058293906e-05	0	0	0
k__Bacteria;p__Cyanobacteria;c__Nostocophycideae;o__Stigonematales	Nos_Stigonematales	Order	0	0	0	2.20032784885e-05	0	2.20004840106e-05	0	0	0	0	0	0	0	0	0	0	2.9002233172e-05	0	0	0	0	0.000110004290167	0	0	0	0	0	0	0	0	0	0	0	0	0	0
k__Bacteria;p__[Thermi];c__Deinococci;o__Thermales	Dei_Thermales	Order	0	0	0	5.80086432878e-05	0	0	0	0	0	0	0.000108009936914	0	0	0	0	0	0	0	0	0	0	0	0	0	0	0	0	0	0	0	0	0	0	0	0	0
k__Bacteria;p__TM7;c__TM7-3;o__I025	TM7_I025	Order	0	0	0	0	0	0	0	0	0	0	0	0	0	0	0	0	0	0	0	0	0	0	0	0	0	0	0	0	0	0	0	0	0.000137009179615	0	0	0
k__Archaea;p__Euryarchaeota;c__Methanobacteria;o__Methanobacteriales	Met_Methanobacteriales	Order	0	0	0	0	0	0	0	0	0	0	0	0	0	0	0	0	0	0	0	0	0	0	0	0	0	0	0	0.000131005764254	0	0	0	0	0	0	0	0
k__Bacteria;p__Bacteroidetes;c__Sphingobacteriia;o__Sphingobacteriales	Sph_Sphingobacteriales	Order	0	0	0	0	0	0	0	0	0	0	0	0	0	0	8.70106152951e-05	0	2.9002233172e-05	0	0	7.00059505058e-06	0	0	0	0	0	0	0	0	0	0	0	0	0	0	0	0
k__Bacteria;p__Armatimonadetes;c__Armatimonadia;o__Armatimonadales	Arm_Armatimonadales	Order	0	0	0	5.80086432878e-05	0	4.30009460208e-05	0	0	0	0	0	0	0	0	0	7.00052503938e-06	0	0	0	0	0	0	0	0	0	0	0	0	0	0	0	0	7.00046903143e-06	0	0	0
k__Bacteria;p__Actinobacteria;c__Thermoleophilia;o__Solirubrobacterales	The_Solirubrobacterales	Order	0	0	0	0	0	1.40003080068e-05	0	0	0	0	0	0	2.20004400088e-05	0	0	0	0	0	0	1.50012751084e-05	0	7.00027301065e-06	0	2.90015370815e-05	0	0	0	0	0	0	0	0	1.40009380629e-05	0	0	0
k__Bacteria;p__Acidobacteria;c__[Chloracidobacteria];o__RB41	Chl_RB41	Order	0	0	0	0	0	0	0	0	0	0	0	0	9.30018600372e-05	0	0	0	0	0	0	0	0	0	0	0	0	0	0	0	0	0	0	0	0	0	0	0
k__Bacteria;p__Cyanobacteria;c__Chloroplast;o__Chlorophyta	Chl_Chlorophyta	Order	0	0	7.00068606723e-06	0	0	0	0	0	0	0	0	0	0	0	0	0	0	7.30052563785e-05	0	0	0	0	0	0	0	0	0	0	0	0	6.99995800025e-06	0	0	0	0	0
k__Bacteria;p__Armatimonadetes;c__[Fimbriimonadia];o__[Fimbriimonadales]	Fim_[Fimbriimonadales]	Order	0	0	0	0	0	0	0	0	0	0	0	0	0	0	0	0	0	0	0	0	0	0	0	0	0	0	0	0	0	0	8.69994780031e-05	0	0	0	0	0
k__Bacteria;p__Chloroflexi;c__Thermomicrobia;o__AKYG1722	The_AKYG1722	Order	0	0	2.20021562113e-05	0	0	0	0	0	0	0	0	0	5.70011400228e-05	0	0	0	0	0	0	0	0	0	0	0	0	0	0	0	0	0	0	0	0	0	0	0
k__Bacteria;p__Planctomycetes;c__Planctomycetia;o__Gemmatales	Pla_Gemmatales	Order	0	0	0	0	0	0	0	0	0	0	0	0	0	0	0	0	0	0	0	0	0	0	0	0	0	0	0	0	0	0	7.29995620026e-05	0	0	0	0	0
k__Bacteria;p__Proteobacteria;c__TA18;o__PHOS-HD29	TA1_PHOS-HD29	Order	0	0	0	0	0	0	0	0	0	0	0	0	0	0	0	0	0	0	0	0	0	0	0	0	0	0	0	6.60029041278e-05	0	0	0	0	0	0	0	0
k__Bacteria;p__Proteobacteria;c__Deltaproteobacteria;o__Myxococcales	Del_Myxococcales	Order	0	0	0	0	0	0	0	0	0	0	0	0	0	0	0	0	0	0	0	0	0	0	0	0	0	0	0	0	0	0	0	0	5.80038862604e-05	0	0	0
k__Bacteria;p__Bacteroidetes;c__[Rhodothermi];o__[Rhodothermales]	Rho_[Rhodothermales]	Order	0	0	0	0	0	0	0	0	0	0	0	0	0	0	0	0	0	0	0	0	0	0	0	0	0	0	0	0	0	5.00015500481e-05	0	0	0	0	0	0
k__Bacteria;p__Chloroflexi;c__Chloroflexi;o__AKIW781	Chl_AKIW781	Order	0	0	0	0	0	0	0	0	0	0	0	0	0	0	0	0	0	4.40031682281e-05	0	0	0	0	0	0	0	0	0	0	0	0	0	0	0	0	0	0
k__Bacteria;p__Chloroflexi;c__Thermomicrobia;o__JG30-KF-CM45	The_JG30-KF-CM45	Order	0	0	0	0	0	0	0	0	0	0	0	0	0	0	0	0	2.20016941304e-05	0	0	0	0	0	0	0	0	0	0	0	0	0	0	0	0	0	0	0
k__Bacteria;p__Cyanobacteria;c__Oscillatoriophycideae;Other	k__Bacteria;p__Cyanobacteria;c__Oscillatoriophycideae;Other	Order	0	0	0	0	0	0	0	0	0	0	0	0	0	0	0	0	0	0	0	0	0	0	0	0	0	0	0	1.5000660029e-05	0	0	0	0	0	0	0	0
k__Bacteria;p__Proteobacteria;c__Alphaproteobacteria;o__BD7-3	Alp_BD7-3	Order	0	0	0	7.00104315543e-06	0	0	0	0	0	0	0	0	0	0	0	0	0	0	0	0	0	0	0	0	0	0	0	0	0	0	0	0	0	0	0	0
k__Bacteria;p__Proteobacteria;c__Alphaproteobacteria;o__Rickettsiales	Alp_Rickettsiales	Order	0	0	0	0	0	0	7.00066506318e-06	0	0	0	0	0	0	0	0	0	0	0	0	0	0	0	0	0	0	0	0	0	0	0	0	0	0	0	0	0
k__Bacteria;p__Acidobacteria;c__Acidobacteria-6;o__iii1-15	Aci_iii1-15	Order	0	0	0	0	0	0	0	0	0	0	0	0	0	0	0	0	0	0	0	0	0	0	0	0	0	0	0	0	0	0	0	0	0	0	0	0
k__Bacteria;p__Chloroflexi;c__Chloroflexi;o__Herpetosiphonales	Chl_Herpetosiphonales	Order	0	0	0	0	0	0	0	0	0	0	0	0	0	0	0	0	0	0	0	0	0	0	0	0	0	0	0	0	0	0	0	0	0	0	0	0
k__Bacteria;p__Chloroflexi;c__Ellin6529;o__	k__Bacteria;p__Chloroflexi;c__Ellin6529;o__	Order	0	0	0	0	0	0	0	0	0	0	0	0	0	0	0	0	0	0	0	0	0	0	0	0	0	0	0	0	0	0	0	0	0	0	0	0
k__Bacteria;p__Cyanobacteria;c__Nostocophycideae;o__Nostocales	Nos_Nostocales	Order	0	0	0	0	0	0	0	0	0	0	0	0	0	0	0	0	0	0	0	0	0	0	0	0	0	0	0	0	0	0	0	0	0	0	0	0
k__Bacteria;p__Cyanobacteria;c__Oscillatoriophycideae;o__Oscillatoriales	Osc_Oscillatoriales	Order	0	0	0	0	0	0	0	0	0	0	0	0	0	0	0	0	0	0	0	0	0	0	0	0	0	0	0	0	0	0	0	0	0	0	0	0
k__Bacteria;p__Firmicutes;c__Clostridia;o__	k__Bacteria;p__Firmicutes;c__Clostridia;o__	Order	0	0	0	0	0	0	0	0	0	0	0	0	0	0	0	0	0	0	0	0	0	0	0	0	0	0	0	0	0	0	0	0	0	0	0	0
k__Bacteria;p__Proteobacteria;c__Deltaproteobacteria;o__Bdellovibrionales	Del_Bdellovibrionales	Order	0	0	0	0	0	0	0	0	0	0	0	0	0	0	0	0	0	0	0	0	0	0	0	0	0	0	0	0	0	0	0	0	0	0	0	0
k__Bacteria;p__Proteobacteria;c__Gammaproteobacteria;o__Aeromonadales	Gam_Aeromonadales	Order	0	0	0	0	0	0	0	0	0	0	0	0	0	0	0	0	0	0	0	0	0	0	0	0	0	0	0	0	0	0	0	0	0	0	0	0
k__Bacteria;p__TM7;c__SC3;o__	k__Bacteria;p__TM7;c__SC3;o__	Order	0	0	0	0	0	0	0	0	0	0	0	0	0	0	0	0	0	0	0	0	0	0	0	0	0	0	0	0	0	0	0	0	0	0	0	0
k__Bacteria;p__TM7;c__TM7-3;o__	k__Bacteria;p__TM7;c__TM7-3;o__	Order	0	0	0	0	0	0	0	0	0	0	0	0	0	0	0	0	0	0	0	0	0	0	0	0	0	0	0	0	0	0	0	0	0	0	0	0
k__Bacteria;p__Proteobacteria;c__Epsilonproteobacteria;o__Campylobacterales;f__Helicobacteraceae	Cam_Helicobacteraceae	Family	0.0769321544543	0.0296282221167	0.734279959436	0.502514874716	0.0328610979972	0.736505203114	0.0349633215155	0.0342142005585	0.13750566331	0.0226608896164	0.425271124943	0.0929149453341	0.882813656273	0.54899342954	0.484179069847	0.321797134785	0.688155988011	0.440004680337	0.0758107655467	0.56400894076	0.0397833020141	0.38398897557	0.916052153147	0.146142745566	0.0217709826246	0.0434401276892	0.0707500075031	0.0686660213049	0.202955343783	0.640924868671	0.0532906802559	0.0167252878472	0.0282608934799	0.182188084991	0.0472626317379	0.16409612769
k__Bacteria;p__Firmicutes;c__Clostridia;o__Clostridiales;f__	k__Bacteria;p__Firmicutes;c__Clostridia;o__Clostridiales;f__	Family	0.335860502654	0.137674325574	0.0689517572722	0.120867009184	0.479706616629	0.0100022200488	0.272683904971	0.549230483033	0.193044605379	0.242250129744	0.165152194002	0.444889017815	0.0314426288526	0.0587971157981	0.115343071855	0.140754556592	0.0444454222975	0.11989263227	0.197181380514	0.0882965052029	0.315203161862	0.124702863412	0.0161943562758	0.178163442662	0.244455490402	0.153569056972	0.254703428406	0.162971170732	0.372813597702	0.065550032051	0.223029661822	0.313327126189	0.334905438664	0.160264435769	0.401745371046	0.219364549164
k__Bacteria;p__Bacteroidetes;c__Bacteroidia;o__Bacteroidales;f__S24-7	Bac_S24-7	Family	0.155061389113	0.364690351776	0.0422541409058	0.127370978276	0.0384493050499	0.00232805121713	0.183632445082	0.0221123610789	0.158455659159	0.20274306559	0.0956578005176	0.0426693741185	0.0179613592272	0.216913183923	0.14348950572	0.200679050929	0.10342896403	0.196545151251	0.310159128518	0.11693093913	0.0556646201635	0.177289914307	0.00942120726656	0.275328592415	0.244270465054	0.289821867174	0.223542652488	0.229903115737	0.0457404162366	0.0464764407697	0.272950362298	0.129599979198	0.0971455087491	0.179535127438	0.0516770643523	0.213535082807
k__Bacteria;p__Firmicutes;c__Clostridia;o__Clostridiales;f__Ruminococcaceae	Clo_Ruminococcaceae	Family	0.0809624244824	0.0383188739155	0.0333882720507	0.0354012747899	0.187945596249	0.00668314702923	0.106569124067	0.168564621823	0.109309631277	0.0715844923599	0.0466452913668	0.148939192366	0.0130492609852	0.0189093236527	0.0459666079262	0.0558811910893	0.0233167953932	0.0536988663184	0.0570722952401	0.03391188251	0.183114198478	0.0419596364258	0.00445709805616	0.0645344203243	0.103785218575	0.0602003344241	0.0748506887824	0.0756283276464	0.100807548589	0.0273118466672	0.0875754745472	0.188922547036	0.14737387405	0.0494272091647	0.158721554712	0.0709736778942
k__Bacteria;p__Bacteroidetes;c__Bacteroidia;o__Bacteroidales;f__Rikenellaceae	Bac_Rikenellaceae	Family	0.133269929085	0.207678575893	0.0381827419087	0.0845245941645	0.0245373000568	0.00585712885683	0.0753891619704	0.0381457981613	0.126866141858	0.106745769457	0.0924765078387	0.0290494243331	0.0167993359867	0.0745282169752	0.0710596692797	0.0621686626497	0.0473066426115	0.044375195014	0.158820559225	0.0719881189901	0.021921819511	0.111257339036	0.00904319895038	0.111981935043	0.0572948493944	0.19366694402	0.0960043617883	0.0885198948754	0.0427278619266	0.0762893649703	0.0707265756405	0.0543301834241	0.0638312766955	0.144684685045	0.0306800066407	0.0656392511401
k__Bacteria;p__Firmicutes;c__Clostridia;o__Clostridiales;f__Lachnospiraceae	Clo_Lachnospiraceae	Family	0.068842612455	0.0206015451159	0.0538922814436	0.0311276380181	0.173837548911	0.00780217164778	0.17944904766	0.118848064906	0.150637541168	0.100686066383	0.0482224364642	0.12116013644	0.00505510110202	0.0139879791585	0.0389287493074	0.053680026002	0.0182444048192	0.0354695538079	0.0349882765827	0.0282694028992	0.228054928559	0.0367814344759	0.00447609847417	0.0455414136949	0.0649318956697	0.0339344432799	0.0991556538181	0.0784344511158	0.168017915296	0.0448023888741	0.0808675147949	0.04621155829	0.170779442223	0.0498552023168	0.161741850701	0.124079926394
k__Bacteria;p__Bacteroidetes;c__Bacteroidia;o__Bacteroidales;f__[Odoribacteraceae]	Bac_[Odoribacteraceae]	Family	0.0359004053272	0.0262439682976	0.00377536998626	0.0117937572698	0.00930100901795	0.00217804791705	0.0287357298943	0.00969147310391	0.0234443525424	0.0245247982849	0.0177466326902	0.0244320853047	0.00278105562111	0.00536437550629	0.0108393223973	0.00596244718354	0.00653250300273	0.00687549503564	0.020190274313	0.0097578294155	0.00424935269627	0.0149915846718	0.00668514707324	0.054111867929	0.0549085224676	0.11152903009	0.0796196440541	0.065605886659	0.0357805836274	0.0368191413934	0.0664496013024	0.0790780890129	0.0594429826798	0.0755937904994	0.0720210580637	0.0568125450036
k__Bacteria;p__Bacteroidetes;c__Bacteroidia;o__Bacteroidales;f__Prevotellaceae	Bac_Prevotellaceae	Family	0.0183262278573	0.0580283521264	0.00148414544625	0.00590287952905	0.00205644419195	0.000194004268094	0.0173286462214	0.000566086045079	0.00752307579984	0.126708791269	0.0115410617777	0.0271598763641	0.0027380547611	0.0128338983729	0.00852003944481	0.0353936545241	0.0105458120275	0.0128889280028	0.0120393746844	0.00493241925564	0.0934577569938	0.0186257264033	0.00829518249401	0.00907248084148	0.0860767925206	0.0196994183581	0.0269800618253	0.0601766477725	0.00105519415572	0.00564417496942	0.0297468215191	0.0632278685459	0.0100376725241	0.0394253691941	0.00847983102344	0.0273091847348
k__Bacteria;p__Bacteroidetes;c__Bacteroidia;o__Bacteroidales;f__	k__Bacteria;p__Bacteroidetes;c__Bacteroidia;o__Bacteroidales;f__	Family	0.0343943044184	0.0338365377403	0.00366035871515	0.0197799472121	0.0036307842494	0.000323007106156	0.0457693480881	0.00175426664853	0.042054013724	0.0282306166998	0.0178126387628	0.00541657080553	0.00145902918058	0.0168721810527	0.015182852308	0.0236067705078	0.00178113714756	0.0112668112104	0.0535077764502	0.0313856677818	0.00544145164049	0.00146505713723	0.000841018502407	0.0517287416233	0.0400824913013	0.0360505956429	0.0172420692484	0.0364506038266	0.00215439640894	0.0037411159746	0.028094831431	0.026306025564	0.016260089426	0.0218446504856	0.00699068508714	0.0177614209137
k__Bacteria;p__Bacteroidetes;c__Bacteroidia;o__Bacteroidales;f__Bacteroidaceae	Bac_Bacteroidaceae	Family	0.0180692106371	0.0245848438633	0.00166516318599	0.0250077261512	0.00224048394453	6.4001408031e-05	0.0247003465329	0.00107016266473	0.0171724556612	0.032074428353	0.0190807554295	0.0034970141341	0.00248504970099	0.00711149780485	0.0151348464513	0.0340325524414	0.0140590825494	0.0214745461673	0.03621511096	0.0139721876359	0.0096237987753	0.0327462771048	0.00156803449676	0.0230162198597	0.0246103716209	0.018125305022	0.0138276693444	0.0381456784099	0.00162029813486	0.00398412350783	0.028090831455	0.0319534604165	0.00546336604553	0.0142437720996	0.00891887404966	0.0121119689575
k__Bacteria;p__Deferribacteres;c__Deferribacteres;o__Deferribacterales;f__Deferribacteraceae	Def_Deferribacteraceae	Family	0.000407027270827	0.00112108408131	0.000829081249962	0.000166024737686	0.00517011674522	0.202607457364	0.000623059190623	0.0162464694634	0.00290041475931	0.000855958058055	0.00121911215832	0.0178151663983	7.90015800316e-05	0.000124008680608	0.000470057346996	0.00123609270695	5.00038502965e-05	0.0173202470578	0.000679908212391	0.0129971047539	0.000695057689788	7.40028861126e-05	7.20015840348e-05	0.00244012932685	0.000416056999809	0.000742053427847	0.000634260046619	0.000932041009804	0.0005050929371	0.00697921635571	0.00103799377204	0.00169213029403	0.000780052263502	0.0130527911553	0.0141243841897	0.000234018721498
k__Bacteria;p__Tenericutes;c__Mollicutes;o__Anaeroplasmatales;f__Anaeroplasmataceae	Ana_Anaeroplasmataceae	Family	0.00364924449938	0.0238067855089	0.000814079779818	0.00314346837679	0.00184439839005	2.20004840106e-05	0.00227521614553	8.00121618486e-06	0.00140920151582	0.00722264609034	0.00898882697208	0.00147742845425	0.00110002200044	0.000966067624734	0.0167900483859	0.00319623971798	0.0103717986285	0.000176012672912	0.0168137301464	0.0045813894181	0.0039343265491	0.0215878419258	0.000647014234313	0.00820443483505	0.00178024389341	0.0061924458561	0.00289818825719	0.00401017644776	0.00159029261384	0.00246307635537	0.00604096375422	0.00116508971191	0.00493533066715	0.00904585526632	0.00228622404996	0.00184514761181
k__Bacteria;p__Proteobacteria;c__Deltaproteobacteria;o__Desulfovibrionales;f__Desulfovibrionaceae	Des_Desulfovibrionaceae	Family	0.00186512496337	0.00167712578443	0.00151214819052	0.000720107295987	0.0204544181543	0.000884019448428	0.00414839409744	0.0239306374569	0.00798314158925	0.00161092106487	0.00105909743696	0.0144781986776	0.000309006180124	0.00185012950907	0.00149918290031	0.00460134510088	0.00163712605871	0.00156111240009	0.00169577107091	0.000969082372002	0.0181535067411	0.00153906002334	0.000229005038111	0.00181909641211	0.00492267440639	0.00306322055188	0.00570133754839	0.00294812971771	0.00921269513591	0.000466014446448	0.00211998728008	0.00904669659564	0.00619141482479	0.00166197340843	0.0127172462901	0.00174213937115
k__Bacteria;p__TM7;c__TM7-3;o__CW040;f__F16	CW0_F16	Family	0.0110267387915	0.00963172237918	0.00459645045214	0.00208231026423	0.00252954638202	3.60007920174e-05	0.00513448777634	0.00319248525776	0.00394056350058	0.00623569445097	0.005434499974	0.00778625801482	0.00104802096042	0.00643345034152	0.00293235774765	0.00962772207916	0.000675051979002	0.00980270579482	0.00558524599179	0.00132111229455	0.00214317788376	0.00111404344769	0.000943020746456	0.00209711114689	0.00293240173904	0.00376927138754	0.00591742614472	0.00549624183464	0.00159029261384	0.000963029853925	0.00669395983624	0.0153251800389	0.00735349268401	0.00620790067359	0.00417140879806	0.00321425714057
k__Bacteria;p__Proteobacteria;c__Gammaproteobacteria;o__Enterobacteriales;f__Enterobacteriaceae	Ent_Enterobacteriaceae	Family	0.00106407129278	0.000841063079731	0.000692067822647	0.00202530176996	2.20047530267e-05	0.00368108098378	0.000819077812392	0.000894135908658	0.000184026315763	0.000572971924376	0.0161194829924	0.000534154904922	0.00434008680174	0.00075305271369	0.00241329442192	0.00247318548891	0.00296222809156	0.00803557856166	0.00162478065461	0.00472640174415	7.30060595029e-05	0.00922535978903	0.00417009174202	0.00184109757817	0.00877020151761	0.00653447048187	0.000597244870397	0.00965342475069	0.000315057970667	0.0169165244123	0.00541596750419	0.000439033805603	0.0206323823696	0.0186137021808	0.000154015093479	0.000381030482439
k__Bacteria;p__Tenericutes;c__Mollicutes;o__RF39;f__	k__Bacteria;p__Tenericutes;c__Mollicutes;o__RF39;f__	Family	0.00580638902806	0.0034492586944	0.00196619268688	0.00364254273887	0.0006451393501	0.000100002200048	0.00194218450753	0.00110216752946	0.00423560569161	0.00444178235266	0.00283126047596	0.00126336637625	0.000242004840097	0.0025501785125	0.00306137348757	0.00285421406605	0.000802061758755	0.00356625677049	0.00505231793708	0.00398933909382	0.000751062338174	0.0011810460608	0.000172003784083	0.00740939269781	0.0065108919922	0.00305021961581	0.0060814934123	0.00334914736248	0.00173231874665	0.000810025110778	0.00339297964212	0.00104808070221	0.00360424148418	0.00327994752084	0.00126512398215	0.00284622769822
k__Bacteria;p__Cyanobacteria;c__4C0d-2;o__YS2;f__	k__Bacteria;p__Cyanobacteria;c__4C0d-2;o__YS2;f__	Family	0.0046103088907	0.00483336250219	0.00159815661935	0.00456468013734	0.00161934977955	0.00243605359318	0.00316830098859	0.000549083460686	0.000273039044583	0.00306784967537	0.00240722146437	0.00265977133369	0.00015100302006	0.00140609842689	0.00431852686028	0.00248118608896	0.00955873602267	0.00383027577986	0.000985866907967	0.000395033577854	0.00132310981811	0.00487919028842	0.000467010274226	0.00029901584784	0.00216029596055	0.00476634317671	0.00238897948159	0.00166807339523	0.00261748161662	0.00193706004886	0.00157499055006	0.0035242713689	0.00357223934004	0.00359494248092	0.00264625933341	0.00231118489479
k__Bacteria;p__Bacteroidetes;c__Bacteroidia;o__Bacteroidales;f__Porphyromonadaceae	Bac_Porphyromonadaceae	Family	0.00141409474435	0.00415831187339	0.00025202469842	0.00379156494318	0.000368079505173	0	0.00338032113051	0.000181027516182	0.00316645280275	0.00322684188475	0.00255123471359	0.000951275870002	0.00010100202004	0.00148610402728	0.00110813519249	0.00219516463735	0.00157012089931	0.0011380819419	0.000968869202658	0.00124010540896	0.000613050883223	0.00265310347104	7.90017380382e-05	0.00440623353038	0.00283738872225	0.00256118440528	0.002552046339	0.00489921556548	0.000197036254671	0.00102603180699	0.00292498245011	0.00395430448145	0.00189912724153	0.00486392217725	0.0015821550512	0.00282522601808
k__Bacteria;p__Firmicutes;c__Clostridia;o__Clostridiales;f__Dehalobacteriaceae	Clo_Dehalobacteriaceae	Family	0.00158710633612	0.000660049503713	0.000460045084418	0.000302045004706	0.00708853112272	0.00012300270606	0.00419339837285	0.00599291092246	0.00183626258555	0.00159492184883	0.001181108662	0.00721509237679	0	0.000541037872651	0.000615075039155	0.000716053704028	0.000499038425959	0.000781056236049	0.000791893094432	0.000407034597941	0.00522043329596	0.00170006630259	0.000114002508055	0.000628033285764	0.00124016990328	0.000561040394908	0.00122350163567	0.00099704386993	0.0014562679533	0.000352010912338	0.00123299260204	0.00572244062793	0.00313220985806	0.00172097246444	0.00647063412214	0.00143311464917
k__Bacteria;p__Firmicutes;c__Clostridia;o__Clostridiales;f__Clostridiaceae	Clo_Clostridiaceae	Family	0.00353923712889	0.00183013726029	0.00088708693452	0.000995148277093	0.000942203515959	0	0.000933088643421	0.000671102007505	0.00183026172743	0.00188790749253	0.000806074158823	0.0012033489712	0.00010100202004	0.00108307581531	0.00160119534583	0.00399529964747	0.000897069074319	0.00380927426775	0.00213171221885	0.000833070811019	0.00115709603897	0.00106304145862	7.20015840348e-05	0.00185609837321	0.0078640773786	0.000828059620293	0.00449284206525	0.00259911436103	0.000907166918713	0.000473014663455	0.00471897168617	0.00416932103772	0.00207913930233	0.00165497352042	0.00140013721345	0.0028902312185
k__Bacteria;p__Firmicutes;c__Bacilli;o__Lactobacillales;f__Lactobacillaceae	Lac_Lactobacillaceae	Family	0.00171111464468	0.000301022576693	0.000166016269594	0.000483071977725	7.30157714066e-05	0.000690015180334	0.000213020236923	7.30110976868e-05	0.000229032751683	0.00295185535909	0.0014411325842	0.00022306468876	0.000108002160043	0.000330023101617	0.000761092853328	0.0032712453434	0.000564043431344	0.00144510404749	0.00323356346893	0.000321027287319	0.00235619556423	0.00471818400918	0.000790017380382	0.000657034822846	0.00149520484306	0.00106207646951	0.000862353564962	0.00134005896259	0.00053609864215	0.000962029822925	0.00447197316816	0.000315024256868	0.00127708556473	0.00135197836835	0.000322031559093	0.00265521241699
k__Bacteria;p__Firmicutes;c__Clostridia;o__Clostridiales;f__Veillonellaceae	Clo_Veillonellaceae	Family	0.000349023384567	0.000242018151361	0.000208020385998	0.000165024588664	0	0.000725015950351	0.000241022897175	2.50038005777e-05	5.20074370635e-05	0.000914955167197	0.000252023186133	8.002320673e-05	0.000668013360267	0.00035102457172	0.00030503721454	0.000526039452959	0.00119509202209	0.000182013104944	0.000163977862988	2.10017851517e-05	8.00066405512e-05	1.50005850228e-05	0.000315006930152	0.000109005777306	0.00104314291058	0.000597042987095	0.00088536299883	0.0254231186172	2.2004048745e-05	0.000108003348104	0.000296998218011	0.000205015786216	1.40009380629e-05	0.000652989552167	5.80056845571e-05	6.60052804224e-05
k__Bacteria;p__Bacteroidetes;c__Bacteroidia;o__Bacteroidales;f__[Paraprevotellaceae]	Bac_[Paraprevotellaceae]	Family	1.50010050673e-05	0.000264019801485	0	0	0	0	0	1.60024323697e-05	7.00100114316e-06	0	0	0.000119034520011	0	0.000161011270789	0	0.00503337750331	0	0.000715051483707	1.59978402916e-05	0	0.00304425267297	2.20008580335e-05	0.000244005368118	0	0.000511070016592	0	8.10332236217e-05	0.0216369520259	0.000125023004233	7.20022320692e-05	5.09996940018e-05	0.000901069382342	0	0.000500991984128	0.00104810271407	0.00170613649092
k__Bacteria;p__Actinobacteria;c__Coriobacteriia;o__Coriobacteriales;f__Coriobacteriaceae	Cor_Coriobacteriaceae	Family	0.000472031626119	0.000425031877391	7.80076447492e-05	0.00035405275386	0.00072615684988	0.000323007106156	0.000701066601327	0.000106016114449	5.80082951862e-05	0.000509975011224	0.00547250347032	0.000457132568445	0.000661013220264	0.000373026111828	0.00101312360108	0.00195314648599	0.000521040120089	0.00164911873655	0.000163977862988	0.000131011135947	0.000687057025733	0.00112804399372	0.000598013156289	0.000110005830309	0.0034364707965	0.000743053499852	0.00245600696285	0.000510022440987	0.00188334653576	0.000409012679393	0.00352897882613	0.000542041737214	0.000289019364297	0.00238196188861	0.000412040379957	0.000597047763821
k__Bacteria;p__Firmicutes;c__Erysipelotrichi;o__Erysipelotrichales;f__Erysipelotrichaceae	Ery_Erysipelotrichaceae	Family	0.000714047841205	0.00251318848914	0.000345033813314	0.000627093436922	0.00106623030575	7.00015400339e-06	0.000439041708962	0.000745113257215	0.000958137013593	0.000847958450036	0.000303027878565	0.000446129377519	0.000668013360267	0.000694048583401	0.000998121770856	0.000856064204815	0.000210016171245	0.000497035786577	0.000703904972829	0.000822069875939	0.000293024321019	0.000616024024937	0.000109002398053	0.000774041024174	0.00301341283756	0.00103407445336	0.00209485889215	0.00102604514599	0.000425078214391	5.00015500481e-05	0.000669995980024	0.000446034344645	0.000643043083887	0.000414993360106	0.000777076153463	0.000277022161773
k__Bacteria;p__Firmicutes;c__Bacilli;o__Bacillales;f__Staphylococcaceae	Bac_Staphylococcaceae	Family	0.000256017153149	0.000139010425782	0.000899088110635	0.00212731697023	0.00010202203676	0.00117102576257	0	0	0	0	0.000252023186133	0.000407118064239	0.00182503650073	0.00244517116198	0.00574770121955	0.00249518713904	0.00132510203286	0	7.99892014578e-06	0.000131011135947	0	7.00027301065e-06	0.0051611135445	0.000307016271862	0.000889121809688	0.000166011952861	0.000279114436919	2.90012760561e-05	0.000161029629452	0.000474014694456	5.79996520021e-05	0	5.80038862604e-05	0.000123998016032	0	0
k__Bacteria;p__Firmicutes;c__Bacilli;o__Lactobacillales;f__Streptococcaceae	Lac_Streptococcaceae	Family	0.000467031291097	0.000153011475861	0.000460045084418	0.000592088221145	1.40030246533e-05	0.00172503795083	8.10076957311e-05	3.30050167625e-05	0.000981140303063	0.00327183967986	0.00116710737388	0.000156045253123	7.80015600312e-05	0.000219015331073	0.000514062715651	0.000622046653499	0.000173013322026	0.000541038954805	0.000953871227384	0.000408034682948	0.000710058934892	0.000607023673923	0.000222004884107	0.000950050352669	0.000838114821731	0.00112808122185	0.000390159965586	0.00102704518999	0.000175032205926	0.000423013113407	0.00111099333404	3.00023101779e-05	0.000498033368236	0.000667989312171	0.000337033029237	0.00131810544844
k__Bacteria;p__Firmicutes;c__Bacilli;o__Lactobacillales;f__Enterococcaceae	Lac_Enterococcaceae	Family	2.90019431302e-05	0.000168012600945	7.20070566916e-05	0.000678101037055	7.00151232666e-06	0.000575012650278	0.000373035438367	0	5.20074370635e-05	4.39978441056e-05	0.00351032294971	9.70281381601e-05	0.000496009920198	2.90020301421e-05	4.30052466401e-05	0.00125109383204	0.000369028415188	6.60047523422e-05	3.09958155649e-05	0.000635053979588	0	0.000286011154435	0.00136603005266	5.80030741629e-05	0.000109014935046	1.50010800778e-05	0.000177072599766	0	2.9005336982e-05	0.0016660516476	0.0026939838361	2.9002233172e-05	0.00145009715651	0.00330294715285	0	3.70029602368e-05
k__Bacteria;p__Firmicutes;c__Bacilli;o__Lactobacillales;f__Aerococcaceae	Lac_Aerococcaceae	Family	0.000124008308557	5.10038252869e-05	0.00020201979794	0.00131819641127	0.000176038024213	0.000409008998198	0	0	0	0	0	0.000112032489422	0.0012430248605	0.0011640814857	0.00213025989171	0.00561142085656	0.00042003234249	0	0	2.90024652095e-05	0	3.60014040548e-05	0.00145903209871	0.000307016271862	0.000861117973162	0.000335024121737	0.000272111565742	7.00030801355e-06	0.000147027052978	0	0	0	7.00046903143e-06	0	0	0
k__Bacteria;p__Firmicutes;c__Bacilli;o__Bacillales;f__Planococcaceae	Bac_Planococcaceae	Family	0.000189012663848	5.80043503263e-05	0.000389038125736	0.00136220296824	0	0.00210604633302	0	0	2.20031464499e-05	1.4999265036e-05	0.000281025854379	0.000119034520011	0.000919018380368	0.000820057404018	0.00158619351561	0.00136110208266	0.000746057446423	0.000131009432679	0	1.50012751084e-05	0	6.60025741004e-05	0.00157403462876	0.000161008533452	0.000299040968613	0.0003280236177	3.60147660541e-05	0.000102004488197	8.10149067428e-05	0.00127803961923	0.000195998824007	3.70028492194e-05	0.000469031425105	0.00111098222428	7.00068606723e-06	2.20017601408e-05
k__Bacteria;p__Firmicutes;c__Clostridia;o__Clostridiales;f__[Mogibacteriaceae]	Clo_[Mogibacteriaceae]	Family	0.000239016014073	0.000279020926569	5.10049984899e-05	5.70084942656e-05	0.0007651652757	1.40003080068e-05	0.000527050069757	0.000500076011554	0.000804114988443	0.000354982605852	0.000325029902751	0.000393114003061	9.30018600372e-05	5.10035702499e-05	0.000238029039543	0.000169012675951	8.70066995159e-05	0.000264019009369	0.000264964229829	0.000110009350795	0.000481039926314	0.000416016224633	1.40003080068e-05	0.00130606922167	0.000538073716099	7.30052563785e-05	0.000797326904031	0.00032001408062	0.00054910103459	0.000316009796304	0.00164999010006	0.000220016941304	0.000693046434111	0.00130697908833	0.000374036655592	0.000731058484679
k__Bacteria;p__Firmicutes;c__Bacilli;o__Bacillales;f__Bacillaceae	Bac_Bacillaceae	Family	0.000357023920603	0.000132009900743	0.000180017641729	0.00130519447398	0.000221047746313	0.000302006644146	2.20020901986e-05	0	2.20031464499e-05	0	0.00060605575713	5.90171149633e-05	0.00010000200004	0.000696048723411	0.000638077845497	0.00632147411056	0.000260020021542	6.5004680337e-05	0	7.00059505058e-06	0	6.60025741004e-05	0.00105002310051	0.000337017861947	0.000511070016592	0.000182013104944	0.000220090236997	1.5000660029e-05	8.10149067428e-05	7.20022320692e-05	1.49999100005e-05	0	2.90019431302e-05	0.000399993600102	0	0
k__Bacteria;p__Proteobacteria;c__Betaproteobacteria;o__Burkholderiales;f__Oxalobacteraceae	Bur_Oxalobacteraceae	Family	9.50063654265e-05	0	0.000230022542209	0.000165024588664	0	0.000638014036309	7.00066506318e-06	4.00060809243e-05	7.00100114316e-06	6.99965701681e-06	0.000302027786556	2.20063818507e-05	0.000798015960319	8.80061604312e-05	0.000282034408198	0.000198014851114	0.000441033959615	7.30052563785e-05	2.39967604373e-05	0.000131011135947	0	0.000124004836189	0.000395008690191	0.000621032914744	5.10069879574e-05	9.40067684873e-05	7.00287117718e-06	1.5000660029e-05	3.70068092529e-05	0.00237807372029	0.00231698609808	5.10039273024e-05	0.000230015411033	0.000812986992208	0	0
k__Bacteria;p__Proteobacteria;c__Alphaproteobacteria;o__Sphingomonadales;f__Sphingomonadaceae	Sph_Sphingomonadaceae	Family	0.000124008308557	2.10015751181e-05	0.000346033911323	0.000684101931188	0	0.0014390316587	1.40013301264e-05	2.40036485546e-05	5.70081521658e-05	7.29964231753e-05	5.00046004232e-05	2.80081223555e-05	0.00057401148023	3.60025201764e-05	0.00026603245596	0.000301022576693	0.000665051208943	4.40031682281e-05	7.99892014578e-06	0.000673057209863	7.00058104823e-06	0.000308012012468	0.000222004884107	0.000400021201124	0.000167022882135	0.000350025201815	6.40262507628e-05	2.20009680426e-05	0	0.000868026908834	0.000814995110029	1.4001078083e-05	0.000395026466773	0.000268995696069	7.00068606723e-06	3.70029602368e-05
k__Bacteria;p__Proteobacteria;c__Betaproteobacteria;o__Burkholderiales;f__Alcaligenaceae	Bur_Alcaligenaceae	Family	4.3002881193e-05	0.000916068705153	4.3004214413e-05	0.000115017137553	0.000110023765133	0.000258005676125	2.20020901986e-05	2.40036485546e-05	0.00050907279741	0.000260987211627	5.70052444825e-05	2.20063818507e-05	0	0.000256017921254	0.000203024769022	0.000337025276896	0.000586045125475	0.000109007848565	0.000484934533838	0.0002630223569	0.000176014609213	0.000248009672377	7.00015400339e-06	0.000241012773677	0.000707096872272	0.000313022537623	0.000221090647165	0.0016020704911	5.20095697608e-05	0	0.000376997738014	5.90045433498e-05	0	0.000493992096126	8.00078407684e-05	8.80070405632e-05
Unassigned;Other;Other;Other;Other	Unassigned;Other;Other;Other;Other	Family	0.000909060907081	0.000299022426682	1.40013721345e-05	4.20062589326e-05	6.601425908e-05	0.000115002530056	0.000469044559233	8.90135300566e-05	0.000715102259623	0.000515974717239	0.000265024382243	0.000214062078003	5.70011400228e-05	8.0005600392e-05	7.0008541042e-06	0.000102007650574	8.70066995159e-05	3.60025921866e-05	0.000844885940398	0.000116009860838	0.000152012617047	1.50005850228e-05	0	0.000167008851469	0.00047206467286	0.000180012960933	0.000550225592493	0.000168007392325	0.000227041775687	0.000151004681145	0.000144999130005	0.00048403727087	1.40009380629e-05	1.49997600038e-05	0.000234022934248	0.000198015841267
k__Bacteria;p__Firmicutes;c__Clostridia;o__Clostridiales;f__Peptococcaceae	Clo_Peptococcaceae	Family	0.000153010251687	8.8006600495e-05	0.000137013427316	2.90043216439e-05	0.000860185800133	0	0.000248023562238	0.000714108544499	0.000347049628097	0.000210989661507	6.50059805502e-05	0.000379109941883	0	7.0004900343e-06	0.000101012323503	0.000139010425782	0	3.60025921866e-05	0.000132982047424	0.000110009350795	0.000476039511279	4.40017160669e-05	7.90017380382e-05	0.00013900736739	0.000649088925183	0.000123008856638	0.000140057423544	0.000139006116269	0.000660121462349	0	9.49994300034e-05	0.000213016402263	0.000325021776459	0	0.000256025090459	7.30058404672e-05
k__Bacteria;p__Firmicutes;c__Clostridia;o__Clostridiales;Other	k__Bacteria;p__Firmicutes;c__Clostridia;o__Clostridiales;Other	Family	3.70024791661e-05	7.00052503938e-06	3.60035283458e-05	1.40020863109e-05	0.000448096788906	0	0.000476045224296	0.000352053512134	0.000922131864857	7.19964721729e-05	0	0.000667193486111	0	0	0	7.00052503938e-06	0	1.50010800778e-05	8.69882565854e-05	7.00059505058e-06	0.000820068065649	7.00027301065e-06	0	3.70019611039e-05	5.700781007e-05	0	0.000205084084475	0.000233010252451	0.00066812293462	0	2.99998200011e-05	1.4001078083e-05	2.90019431302e-05	0	0.000351034401371	0.000263021041683
k__Bacteria;p__Proteobacteria;c__Gammaproteobacteria;o__Oceanospirillales;f__Halomonadaceae	Oce_Halomonadaceae	Family	3.60024121616e-05	7.00052503938e-06	4.3004214413e-05	7.20107295987e-05	0	3.60007920174e-05	7.00066506318e-06	8.00121618486e-06	0	3.59982360864e-05	0.000497045728207	9.70281381601e-05	0.000280005600112	2.90020301421e-05	7.0008541042e-06	4.40033002475e-05	0.00101407808401	5.10036722644e-05	7.99892014578e-06	1.50012751084e-05	0	0.000206008034313	0.000482010604233	0.000380020141067	0.000145019867722	0.000116008352601	5.10209185766e-05	1.5000660029e-05	5.90108579979e-05	0.000136004216131	0.000798995206029	7.00053904151e-06	0.000325021776459	0.000384993840099	2.20021562113e-05	3.60028802304e-05
k__Bacteria;p__Firmicutes;c__Clostridia;o__Clostridiales;f__Christensenellaceae	Clo_Christensenellaceae	Family	0	0.000204015301148	5.00049004802e-05	2.20032784885e-05	5.00108023333e-05	0	5.90056055325e-05	7.401124971e-05	4.40062928999e-05	4.29978931032e-05	7.00064405925e-06	3.00087025237e-05	0	7.30051103577e-05	0.00017402123059	5.90044253319e-05	0	3.60025921866e-05	2.39967604373e-05	1.50012751084e-05	5.90048974065e-05	6.60025741004e-05	6.50014300315e-05	0.000212011236596	0.000175023978285	3.70026641918e-05	0.000523214517952	0.00012400545624	5.8010673964e-05	0	0.000355997864013	0.000139010703824	0.000295019766324	0.00166197340843	0.000139013623335	0.000154012320986
k__Bacteria;p__Bacteroidetes;c__Cytophagia;o__Cytophagales;f__Cytophagaceae	Cyt_Cytophagaceae	Family	9.50063654265e-05	0	5.70055865475e-05	0.000388057820615	7.00151232666e-06	0.000654014388317	0	4.90074491323e-05	1.50021453068e-05	1.4999265036e-05	7.90072686687e-05	4.30124736173e-05	8.60017200344e-05	4.40030802156e-05	8.00097611909e-05	0.000139010425782	6.50050053854e-05	2.20015841141e-05	0	0.000459039018317	0	0.000154006006234	4.30009460208e-05	0.000351018603986	4.30058918072e-05	8.7006264451e-05	5.10209185766e-05	0	0	0.0002080064482	0.000993994036036	0	0.000288019297293	0.00031299499208	2.90028422785e-05	7.0005600448e-06
k__Bacteria;p__Actinobacteria;c__Actinobacteria;o__Actinomycetales;f__Micrococcaceae	Act_Micrococcaceae	Family	5.80038862604e-05	0	0	0.000209031145641	0	6.4001408031e-05	7.00066506318e-06	0	1.50021453068e-05	2.79986280672e-05	0.000122011225033	3.00087025237e-05	0.000409008180164	5.10035702499e-05	0.000167020376486	4.40033002475e-05	0.000499038425959	2.90020881503e-05	0	3.60030602601e-05	0	0.000190007410289	8.60018920416e-05	0.000162008586455	6.50089062202e-05	4.40031682281e-05	5.70233795856e-05	0	7.00128823704e-06	0.000566017546544	0.000449997300016	2.9002233172e-05	0.000708047439178	0.00042899313611	7.00068606723e-06	1.40011200896e-05
k__Bacteria;p__Proteobacteria;c__Alphaproteobacteria;o__RF32;f__	k__Bacteria;p__Proteobacteria;c__Alphaproteobacteria;o__RF32;f__	Family	0.000291019498306	2.90021751631e-05	0	0.0012971932818	1.50032407e-05	0	2.20020901986e-05	0	0	0.000456977608097	0.000194017849642	1.50043512619e-05	0	2.90020301421e-05	0	0.000329024676851	0	8.80063364562e-05	0	0	2.90024071998e-05	7.00027301065e-06	0	1.50007950421e-05	0.000197026992698	0	0	0.000430018920833	0	1.40004340135e-05	0	0.00034402649004	0	0	0.000338033127246	0.000103008240659
k__Bacteria;p__[Thermi];c__Deinococci;o__Deinococcales;f__Deinococcaceae	Dei_Deinococcaceae	Family	0	2.20016501238e-05	2.10020582017e-05	3.50052157772e-05	0	0.000395008690191	7.00066506318e-06	2.40036485546e-05	7.00100114316e-06	0	7.20066246095e-05	0	0.000956019120382	0	0	0.000139010425782	3.60027722135e-05	0	0	7.20061205202e-05	0	0.000140005460213	0	5.00026501405e-05	2.2003014413e-05	8.7006264451e-05	0	5.80025521123e-05	0	0.000559017329537	0.000920994474033	0	0.000295019766324	6.99988800179e-06	7.00068606723e-06	7.0005600448e-06
k__Bacteria;p__Proteobacteria;c__Alphaproteobacteria;o__Rhodobacterales;f__Rhodobacteraceae	Rho_Rhodobacteraceae	Family	0	0	0.000144014113383	0.000208030996618	7.00151232666e-06	0.0016460362128	0	0	2.20031464499e-05	0	5.00046004232e-05	0	0.000453009060181	7.0004900343e-06	0	5.80043503263e-05	5.00038502965e-05	0	0	2.90024652095e-05	0	7.00027301065e-06	0	1.50007950421e-05	2.90039735444e-05	4.40031682281e-05	2.90118948769e-05	1.5000660029e-05	7.00128823704e-06	0.000639019809614	0.000253998476009	0	0.000195013065875	0	0	0
k__Bacteria;p__Actinobacteria;c__Actinobacteria;o__Bifidobacteriales;f__Bifidobacteriaceae	Bif_Bifidobacteriaceae	Family	0	0	7.90077427588e-05	0	0	0	5.10048454603e-05	8.00121618486e-06	7.00100114316e-06	1.39993140336e-05	0	6.70194356363e-05	0	0	7.0008541042e-06	0	0	0	0	2.2001870159e-05	0	0	7.00015400339e-06	0	0	0	0	0.00313813807808	0	0	0	0	0	0	0	0
k__Bacteria;p__[Thermi];c__Deinococci;o__Deinococcales;f__Trueperaceae	Dei_Trueperaceae	Family	1.40009380629e-05	7.00052503938e-06	3.60035283458e-05	0.000281041875239	1.50032407e-05	0.000711015642344	0	0	3.00042906136e-05	0	0.000108009936914	0	0.000646012920258	0	3.60043925359e-05	8.8006600495e-05	0.000297022870761	0	0	2.90024652095e-05	1.50012451033e-05	8.10031591232e-05	0	8.70046112444e-05	8.00109615017e-05	8.7006264451e-05	2.20090236997e-05	0	0	5.70017670548e-05	2.8999826001e-05	0	0.000310020771392	0.000108998256028	1.50014701441e-05	2.20017601408e-05
k__Bacteria;p__Proteobacteria;c__Betaproteobacteria;o__Neisseriales;f__Neisseriaceae	Nei_Neisseriaceae	Family	4.40029481975e-05	0	0	7.00104315543e-06	0	0	0	8.00121618486e-06	1.50021453068e-05	2.9998530072e-05	0.000295027142497	0	0.000295005900118	5.20036402548e-05	8.70106152951e-05	4.40033002475e-05	0.000246018943459	0.000284020449472	2.39967604373e-05	7.00059505058e-06	0	3.70014430563e-05	0.000216004752105	7.30038692051e-05	4.30058918072e-05	2.20015841141e-05	2.90118948769e-05	0	0	0.000848026288815	3.59997840013e-05	2.9002233172e-05	0.000194012998871	0.000202996752052	0	0
k__Bacteria;p__Proteobacteria;c__Alphaproteobacteria;o__;f__	k__Bacteria;p__Proteobacteria;c__Alphaproteobacteria;o__;f__	Family	8.00053603591e-05	0.000271020326524	3.60035283458e-05	0.000230034275107	0	0	2.20020901986e-05	8.00121618486e-06	0.00019902846107	3.59982360864e-05	1.40012881185e-05	3.00087025237e-05	0	5.10035702499e-05	5.80070768634e-05	0.000234017551316	0	0.000278020017441	0.000366950461688	2.90024652095e-05	7.00058104823e-06	7.3002847111e-05	0	0.000227012031638	0.000131017949459	0.00018901360898	0.000117047989676	9.50041801839e-05	1.50027605079e-05	0	3.59997840013e-05	4.40033882609e-05	1.40009380629e-05	0.000101998368026	3.60035283458e-05	2.20017601408e-05
k__Bacteria;p__Proteobacteria;c__Betaproteobacteria;o__Burkholderiales;f__Comamonadaceae	Bur_Comamonadaceae	Family	1.50010050673e-05	1.50011250844e-05	4.3004214413e-05	0.000115017137553	0	0.00033100728216	0	0	1.50021453068e-05	0	0.000224020609896	1.50043512619e-05	0.000129002580052	2.90020301421e-05	0.000145017692158	0.000102007650574	0.000187014400109	8.00057604147e-05	0	2.90024652095e-05	0	0.000132005148201	0.000129002838062	0.000102005406287	5.90080841075e-05	5.10036722644e-05	2.20090236997e-05	0	2.2004048745e-05	0.000380011780365	6.59996040024e-05	0	0.000172011524772	0.000137997792035	0	2.10016801344e-05
k__Bacteria;p__Actinobacteria;c__Actinobacteria;o__Actinomycetales;f__Corynebacteriaceae	Act_Corynebacteriaceae	Family	0.000124008308557	0	0	7.00104315543e-06	0	3.60007920174e-05	0	0	0	0	0.000187017205583	1.40040611777e-05	0.000884017680354	0	0	0.000117008775658	7.20055444269e-05	0.000109007848565	7.99892014578e-06	3.60030602601e-05	0	1.50005850228e-05	9.3002046045e-05	0	0.000109014935046	8.00057604147e-05	2.20090236997e-05	0	0	0.000452014012434	0	0	0.000159010653714	5.79990720148e-05	0	0
k__Bacteria;p__Cyanobacteria;c__Oscillatoriophycideae;o__Chroococcales;f__Xenococcaceae	Chr_Xenococcaceae	Family	7.00046903143e-06	1.40010500788e-05	0	0.00018602771813	0	0.000913020086442	0	0	0	0	7.20066246095e-05	0	0.000244004880098	0	7.0008541042e-06	8.8006600495e-05	0.000100007700593	0	0	0	7.00058104823e-06	0.000103004017157	0	0	8.80120576519e-05	2.90020881503e-05	0	0	0	6.50020150625e-05	0	0	1.40009380629e-05	0.000551991168141	7.00068606723e-06	0
k__Bacteria;p__Proteobacteria;c__Gammaproteobacteria;o__Pasteurellales;f__Pasteurellaceae	Pas_Pasteurellaceae	Family	5.1003417229e-05	7.00052503938e-06	6.50063706243e-05	0	0	2.10004620102e-05	0	0	3.70052917567e-05	0.000115994316279	9.40086487957e-05	0	6.5001300026e-05	4.40030802156e-05	0.000137016716039	8.000600045e-05	4.90037732905e-05	2.20015841141e-05	7.99892014578e-06	7.00059505058e-06	0	1.40005460213e-05	1.40003080068e-05	0.000117006201329	9.60131538021e-05	7.00050403629e-06	5.10209185766e-05	2.90012760561e-05	1.50027605079e-05	0.000409012679393	0	0	0.00030302030236	0.000137997792035	2.20021562113e-05	3.0002400192e-05
k__Bacteria;p__Actinobacteria;c__Actinobacteria;o__Actinomycetales;f__Geodermatophilaceae	Act_Geodermatophilaceae	Family	2.90019431302e-05	1.50011250844e-05	4.3004214413e-05	5.00074511102e-05	0	8.60018920416e-05	0	0	1.40020022863e-05	0	0.000129011869092	7.00203058887e-06	0.000811016220324	0	8.60104932802e-05	2.20016501238e-05	1.4001078083e-05	5.10036722644e-05	0	2.2001870159e-05	0	6.70026131019e-05	7.00015400339e-06	2.90015370815e-05	0.000139019045609	1.50010800778e-05	0	0	0	6.40019840615e-05	1.39999160005e-05	0	0.0002450164161	1.49997600038e-05	0	1.5001200096e-05
k__Bacteria;p__Actinobacteria;c__Actinobacteria;o__Actinomycetales;f__Sporichthyaceae	Act_Sporichthyaceae	Family	2.20014740988e-05	0	4.3004214413e-05	0.000130019372887	0	0.000389008558188	0	2.50038005777e-05	2.20031464499e-05	0	0	0	0.00015100302006	3.70025901813e-05	1.40017082084e-05	3.00022501688e-05	0.000348026798063	5.80041763007e-05	0	5.10043353685e-05	0	4.40017160669e-05	5.00011000242e-05	3.70019611039e-05	0.000146020004741	7.30052563785e-05	1.40057423544e-05	0	0	5.70017670548e-05	2.8999826001e-05	0	0.000159010653714	6.99988800179e-06	0	1.5001200096e-05
k__Bacteria;p__Proteobacteria;c__Gammaproteobacteria;o__Pseudomonadales;f__Moraxellaceae	Pse_Moraxellaceae	Family	0	7.00052503938e-06	2.20021562113e-05	2.10031294663e-05	0	0.000209004598101	0	0	0	6.49968151561e-05	0.000122011225033	1.40040611777e-05	5.70011400228e-05	2.90020301421e-05	0	5.80043503263e-05	0.000152011704901	0	0	0	0	3.70014430563e-05	0.000317006974153	2.20011660618e-05	2.90039735444e-05	7.00050403629e-06	0	2.90012760561e-05	7.00128823704e-06	0.000251007781241	2.19998680008e-05	7.00053904151e-06	0.0002450164161	0	0	0
k__Bacteria;p__Actinobacteria;c__Actinobacteria;o__Actinomycetales;f__Gordoniaceae	Act_Gordoniaceae	Family	1.50010050673e-05	0	1.40013721345e-05	0	0	0	7.00066506318e-06	0	0	0	0.0001300119611	2.20063818507e-05	2.90005800116e-05	0	7.0008541042e-06	0	2.20016941304e-05	0	0	0	0	0	0.000273006006132	7.30038692051e-05	0.000109014935046	7.00050403629e-06	7.00287117718e-06	0	2.2004048745e-05	1.40004340135e-05	6.49996100023e-05	0	0.000231015478037	0.000188996976048	0	7.0005600448e-06
k__Bacteria;p__Actinobacteria;c__Actinobacteria;o__Actinomycetales;f__Microbacteriaceae	Act_Microbacteriaceae	Family	0	0	7.00068606723e-06	0.000101015051243	0	7.20015840348e-05	7.00066506318e-06	0	0	0	5.8005336491e-05	0	6.40012800256e-05	3.70025901813e-05	0	0	0.000571043970386	0	0	0	0	0	0	2.90015370815e-05	0	7.00050403629e-06	1.40057423544e-05	0	0	0	0	0	0.000123008241552	5.09991840131e-05	7.00068606723e-06	0
k__Bacteria;p__Proteobacteria;c__Alphaproteobacteria;o__Rhizobiales;f__Brucellaceae	Rhi_Brucellaceae	Family	1.50010050673e-05	0	0	7.00104315543e-06	0	1.40003080068e-05	0	0	7.00100114316e-06	0	1.40012881185e-05	0	0.000180003600072	0	7.0008541042e-06	0	8.70066995159e-05	1.50010800778e-05	0	2.2001870159e-05	0	2.90011310441e-05	6.50014300315e-05	0.000110005830309	1.50020552816e-05	1.50010800778e-05	0	0	7.00128823704e-06	0.000151004681145	0.000202998782007	0	2.20014740988e-05	9.39984960241e-05	0	0
k__Bacteria;p__Actinobacteria;c__Actinobacteria;o__Actinomycetales;f__Nocardioidaceae	Act_Nocardioidaceae	Family	1.50010050673e-05	0	1.40013721345e-05	1.40020863109e-05	0	0.000179003938087	0	0	0	0	0	2.20063818507e-05	0.000180003600072	2.20015401078e-05	4.4005368655e-05	0	7.00053904151e-06	0	0	0	0	0.000103004017157	5.00011000242e-05	7.00037101966e-06	9.40128797645e-05	1.50010800778e-05	1.50061525225e-05	0	0	0.000230007130221	1.49999100005e-05	0	0	2.19996480056e-05	0	0
k__Bacteria;p__Proteobacteria;c__Alphaproteobacteria;o__Caulobacterales;f__Caulobacteraceae	Cau_Caulobacteraceae	Family	7.00046903143e-06	7.00052503938e-06	2.10020582017e-05	4.30064079548e-05	0	5.80012760281e-05	0	0	0	2.89985790696e-05	3.60033123047e-05	0	4.30008600172e-05	1.50010500735e-05	0	0	0.000210016171245	2.20015841141e-05	0	0	0	1.50005850228e-05	0	2.20011660618e-05	8.00109615017e-05	0	0	0	1.50027605079e-05	0.000230007130221	0.000101999388004	0	2.90019431302e-05	1.49997600038e-05	7.00068606723e-06	0
k__Bacteria;p__Proteobacteria;c__Alphaproteobacteria;o__Rhodospirillales;f__Acetobacteraceae	Rho_Acetobacteraceae	Family	3.60024121616e-05	0	1.40013721345e-05	1.40020863109e-05	0	0.000194004268094	7.00066506318e-06	8.00121618486e-06	0	0	0	0	0.000115002300046	7.0004900343e-06	3.60043925359e-05	0.000146010950821	0	0	0	3.60030602601e-05	0	0.000161006279245	0	0	7.0009591314e-06	0	0	0	7.00128823704e-06	0	0	0	0.000130008710584	0	0	0
k__Bacteria;p__Proteobacteria;c__Betaproteobacteria;o__Rhodocyclales;f__Rhodocyclaceae	Rho_Rhodocyclaceae	Family	0	0	1.40013721345e-05	2.20032784885e-05	0	0.000179003938087	0	0	0	0	2.10019321778e-05	0	0.000129002580052	1.50010500735e-05	9.40114693993e-05	2.20016501238e-05	7.90060834684e-05	2.90020881503e-05	0	7.00059505058e-06	0	2.20008580335e-05	3.60007920174e-05	7.00037101966e-06	5.10069879574e-05	0	0	7.00030801355e-06	0	7.00021700673e-06	4.39997360016e-05	0	4.40029481975e-05	4.39992960113e-05	0	1.5001200096e-05
k__Bacteria;p__Actinobacteria;c__Actinobacteria;o__Actinomycetales;f__Propionibacteriaceae	Act_Propionibacteriaceae	Family	0	0	0	7.00104315543e-06	0	8.60018920416e-05	0	0	0	0	0.000187017205583	7.00203058887e-06	7.20014400288e-05	0	2.90035384317e-05	0	0.000181013938073	4.40031682281e-05	0	0	0	3.70014430563e-05	7.00015400339e-06	4.40023321236e-05	0	0	0	0	0	0.000165005115159	1.49999100005e-05	0	0	0	0	0
k__Bacteria;p__Proteobacteria;c__Alphaproteobacteria;o__Rhizobiales;f__Rhizobiaceae	Rhi_Rhizobiaceae	Family	2.20014740988e-05	0	1.40013721345e-05	0	0	0	0	0	0	1.4999265036e-05	0	2.20063818507e-05	0	7.0004900343e-06	2.20026843275e-05	0	5.10039273024e-05	0	0	0	0	0	0.000180003960087	7.00037101966e-06	0	0	0	0	0	0	0.000188998866007	7.00053904151e-06	2.90019431302e-05	0.000282995472072	0	0
k__Bacteria;p__Proteobacteria;c__Gammaproteobacteria;o__Xanthomonadales;f__Xanthomonadaceae	Xan_Xanthomonadaceae	Family	0	1.50011250844e-05	7.00068606723e-06	3.60053647994e-05	0	0.000100002200048	0	0	0	0	0	0	0	7.0004900343e-06	0.000167020376486	0	0.000427032881532	0	0	0	0	0	0	0	0	0	7.00287117718e-06	0	0	0	0	0	0	0	0	0
k__Bacteria;p__Proteobacteria;c__Alphaproteobacteria;o__Rhizobiales;f__Methylobacteriaceae	Rhi_Methylobacteriaceae	Family	0	0	0	1.40020863109e-05	0	0	0	0	7.00100114316e-06	1.4999265036e-05	5.00046004232e-05	0	1.40002800056e-05	7.0004900343e-06	0	2.20016501238e-05	0.000144011088854	5.10036722644e-05	0	2.90024652095e-05	0	5.90023010897e-05	4.20009240203e-05	3.60019081011e-05	9.50130167833e-05	4.40031682281e-05	2.20090236997e-05	0	0	0	0	0	0	9.39984960241e-05	1.50014701441e-05	0
k__Bacteria;p__Proteobacteria;c__Gammaproteobacteria;o__Pseudomonadales;f__Pseudomonadaceae	Pse_Pseudomonadaceae	Family	5.00033502245e-05	7.00052503938e-06	2.80027442689e-05	6.50096864433e-05	0	2.9000638014e-05	3.7003515334e-05	0	0	7.29964231753e-05	2.20020241862e-05	0	5.70011400228e-05	0	7.0008541042e-06	7.00052503938e-06	2.20016941304e-05	0	0	7.00059505058e-06	0	1.50005850228e-05	0	0	0	7.00050403629e-06	0	0	3.70068092529e-05	0	0.000196998818007	7.00053904151e-06	6.50043552918e-05	0	0	0
k__Bacteria;p__Firmicutes;c__Bacilli;o__Lactobacillales;Other	k__Bacteria;p__Firmicutes;c__Bacilli;o__Lactobacillales;Other	Family	0	0	0	0	0	0	0	0	0	0	0	0	5.000100002e-05	1.50010500735e-05	3.60043925359e-05	0	0.000203015632204	2.90020881503e-05	0	2.2001870159e-05	0	1.50005850228e-05	7.00015400339e-06	3.70019611039e-05	0	0	7.00287117718e-06	0.000146006424283	0	0	0	0	0.000101006767453	0	0	0
k__Bacteria;p__Proteobacteria;c__Alphaproteobacteria;o__Rhizobiales;f__	k__Bacteria;p__Proteobacteria;c__Alphaproteobacteria;o__Rhizobiales;f__	Family	0	7.00052503938e-06	0	7.00104315543e-06	0	6.50014300315e-05	2.20020901986e-05	0	0	0	7.20066246095e-05	0	0.000244004880098	7.0004900343e-06	1.40017082084e-05	0	0.000101007777599	0	0	7.00059505058e-06	0	0	0	5.10027031433e-05	0	2.20015841141e-05	0	0	0	0	0	0	3.60024121616e-05	0	0	0
k__Bacteria;p__Cyanobacteria;c__Chloroplast;o__;f__	k__Bacteria;p__Cyanobacteria;c__Chloroplast;o__;f__	Family	0	0	0	1.40020863109e-05	0	0	0	0	0	0	0	0	0	0	0	0	0	1.50010800778e-05	0	2.2001870159e-05	0	0.000124004836189	0	7.00037101966e-06	9.50130167833e-05	3.60025921866e-05	0	5.10022440987e-05	0	0	0.000202998782007	0	6.50043552918e-05	1.49997600038e-05	0	7.0005600448e-06
k__Bacteria;p__Firmicutes;c__Clostridia;o__Clostridiales;f__Eubacteriaceae	Clo_Eubacteriaceae	Family	0	0	0	1.40020863109e-05	0	0	2.20020901986e-05	8.00121618486e-06	7.00100114316e-06	2.19989220528e-05	7.00064405925e-06	0	0	0	0	0	0	0	2.29968954191e-05	0	7.00058104823e-06	0	7.00015400339e-06	2.20011660618e-05	7.20098653516e-05	0	0	1.5000660029e-05	0	0	0.000217998692008	3.60027722135e-05	0	0	1.40013721345e-05	0
k__Bacteria;p__Cyanobacteria;c__Synechococcophycideae;o__Pseudanabaenales;f__Pseudanabaenaceae	Pse_Pseudanabaenaceae	Family	2.20014740988e-05	0	0	0.000166024737686	0	5.00011000242e-05	0	0	0	0	0	0	0	7.0004900343e-06	0	0	0	0	0	7.00059505058e-06	0	3.70014430563e-05	0	0.000117006201329	2.90039735444e-05	2.90020881503e-05	0	0	0	0	0	0	0	0	1.50014701441e-05	7.0005600448e-06
k__Bacteria;p__TM7;c__TM7-1;o__;f__	k__Bacteria;p__TM7;c__TM7-1;o__;f__	Family	0	0	0	0	0	0	0	0	0	0	0	0	0	0	0	0	0	0	0	0	0	0	0	0	0	0	0	0	0	0.000431013361414	0	0	0	0	0	0
k__Bacteria;p__Actinobacteria;c__Rubrobacteria;o__Rubrobacterales;f__Rubrobacteraceae	Rub_Rubrobacteraceae	Family	0	0	0	0	0	7.00015400339e-06	0	0	0	0	0	0	0.000130002600052	0	0	0	0	0	0	0	0	2.20008580335e-05	1.40003080068e-05	2.20011660618e-05	7.0009591314e-06	7.00050403629e-06	0	0	0	0	0	0	1.40009380629e-05	0.000166997328043	0	7.0005600448e-06
k__Bacteria;p__Actinobacteria;c__Actinobacteria;o__Actinomycetales;f__Cellulomonadaceae	Act_Cellulomonadaceae	Family	0	0	0	0	0	0.000382008404185	0	0	0	0	0	0	0	0	0	0	7.00053904151e-06	0	0	0	0	7.00027301065e-06	0	0	0	0	0	0	0	0	0	0	0	0	0	0
k__Archaea;p__Euryarchaeota;c__Halobacteria;o__Halobacteriales;f__Halobacteriaceae	Hal_Halobacteriaceae	Family	0	0	1.40013721345e-05	0	0	0	7.00066506318e-06	0	0	0	1.40012881185e-05	0	0	0	2.90035384317e-05	2.20016501238e-05	2.20016941304e-05	0	0	0	0	0	1.40003080068e-05	0	0.000146020004741	0	0	0	0	7.20022320692e-05	6.99995800025e-06	0	2.90019431302e-05	0	0	7.0005600448e-06
k__Bacteria;p__Fusobacteria;c__Fusobacteriia;o__Fusobacteriales;f__Fusobacteriaceae	Fus_Fusobacteriaceae	Family	0	0	0	0	0	0	0	1.60024323697e-05	0	0	0.000238021898015	0	0.000129002580052	0	0	0	0	0	0	0	0	0	0	0	0	0	0	0	0	0	0	0	0	0	0	0
k__Bacteria;p__Actinobacteria;c__Actinobacteria;o__Actinomycetales;f__Yaniellaceae	Act_Yaniellaceae	Family	0	0	2.20021562113e-05	3.60053647994e-05	7.00151232666e-06	0	0	0	0	0	0	0	0.000122002440049	0	1.40017082084e-05	0.000168012600945	0	0	0	0	0	0	1.40003080068e-05	0	0	0	0	0	0	0	0	0	0	0	0	0
k__Bacteria;p__Actinobacteria;c__Actinobacteria;o__Actinomycetales;f__	k__Bacteria;p__Actinobacteria;c__Actinobacteria;o__Actinomycetales;f__	Family	2.90019431302e-05	0	0	2.20032784885e-05	7.00151232666e-06	0.000259005698125	0	0	0	0	0	0	7.0001400028e-06	0	7.0008541042e-06	0	0	0	0	1.50012751084e-05	0	0	0	2.20011660618e-05	1.50020552816e-05	0	0	0	0	0	0	0	0	0	0	0
k__Bacteria;p__Bacteroidetes;c__Flavobacteriia;o__Flavobacteriales;f__Blattabacteriaceae	Fla_Blattabacteriaceae	Family	0	0	7.00068606723e-06	0	0	0	0	0	0	0	0	0	0	0	0	0	0	0	0	0	0	0	0	0	0	0	0	0.000349015356676	0	0	0	0	0	0	0	0
k__Bacteria;Other;Other;Other;Other	k__Bacteria;Other;Other;Other;Other	Family	0	0	0	0	7.00151232666e-06	0	1.50014251354e-05	8.00121618486e-06	1.50021453068e-05	0	0	5.20150843745e-05	0	0	0	7.00052503938e-06	0	7.00050403629e-06	3.89947357107e-05	7.00059505058e-06	1.50012451033e-05	0	0	2.20011660618e-05	3.60049326758e-05	0	3.70151762223e-05	7.00030801355e-06	5.90108579979e-05	0	0	7.00053904151e-06	0	0	0	7.0005600448e-06
k__Bacteria;p__Gemmatimonadetes;c__Gemmatimonadetes;o__Gemmatimonadales;f__	k__Bacteria;p__Gemmatimonadetes;c__Gemmatimonadetes;o__Gemmatimonadales;f__	Family	0	0	0	1.40020863109e-05	0	5.10011220247e-05	0	0	0	0	0	0	0	0	7.20087850718e-05	1.40010500788e-05	0	0	0	7.00059505058e-06	0	0	0	0	2.2003014413e-05	0	0	0	0	1.40004340135e-05	0	0	0.000116007772521	2.89995360074e-05	0	0
k__Bacteria;p__Bacteroidetes;c__Flavobacteriia;o__Flavobacteriales;f__[Weeksellaceae]	Fla_[Weeksellaceae]	Family	0	1.50011250844e-05	7.00068606723e-06	1.40020863109e-05	0	0	0	0	0	2.19989220528e-05	0	0	3.60007200144e-05	1.50010500735e-05	0	0	5.10039273024e-05	0	0	0	0	1.50005850228e-05	7.00015400339e-06	0	0	0	0	0.000131005764254	0	0	0	1.50011550889e-05	0	0	0	0
k__Bacteria;p__Cyanobacteria;c__Chloroplast;o__Streptophyta;f__	k__Bacteria;p__Cyanobacteria;c__Chloroplast;o__Streptophyta;f__	Family	0	0	0	0	0	1.40003080068e-05	0	0	0	0	0	0	8.60017200344e-05	5.20036402548e-05	7.0008541042e-06	1.50011250844e-05	0	0	0	0	0	3.00011700456e-05	5.00011000242e-05	0	7.0009591314e-06	0	0	7.00030801355e-06	0	2.90008990279e-05	6.99995800025e-06	0	2.10014070943e-05	0	0	0
k__Bacteria;p__Firmicutes;c__Bacilli;o__Turicibacterales;f__Turicibacteraceae	Tur_Turicibacteraceae	Family	0	0	0	0	0	0	0	8.00121618486e-06	0	0	0	0	0	0	0	0	0	0	0	0	0	0	0	0	0	0	0	0	0	0.000316009796304	0	0	0	0	0	0
k__Bacteria;p__Actinobacteria;c__Actinobacteria;o__Actinomycetales;f__Actinomycetaceae	Act_Actinomycetaceae	Family	0	0	0	0	0	0	0	0	0	0	4.3003956364e-05	0	0	0	0	0	0	2.90020881503e-05	0	1.50012751084e-05	0	5.90023010897e-05	0	0	0	0	0	0	0	0.000101003131097	0	0	3.60024121616e-05	0	0	0
k__Bacteria;p__Verrucomicrobia;c__Verrucomicrobiae;o__Verrucomicrobiales;f__Verrucomicrobiaceae	Ver_Verrucomicrobiaceae	Family	0	0	0	0	0	1.40003080068e-05	0	0	0	0	0	0	0	0	2.90035384317e-05	0	0	0	0	0	0	0	0	0	0	0	0	0.000218009592422	0	0	0	0	0	0	0	0
k__Bacteria;p__Proteobacteria;c__Alphaproteobacteria;o__Rhizobiales;f__Beijerinckiaceae	Rhi_Beijerinckiaceae	Family	1.50010050673e-05	0	0	0	0	0	0	0	0	0	0	0	0	0	0	0	3.60027722135e-05	0	0	7.00059505058e-06	0	2.90011310441e-05	1.40003080068e-05	5.10027031433e-05	0	0	0	0	0	2.20006820211e-05	0	0	0	8.69986080223e-05	0	0
k__Bacteria;p__Actinobacteria;c__Actinobacteria;o__Actinomycetales;f__Pseudonocardiaceae	Act_Pseudonocardiaceae	Family	0	0	0	0	0	7.20015840348e-05	0	0	0	0	0	0	0	0	0	0	0	0	0	7.00059505058e-06	0	0.000118004602179	1.40003080068e-05	0	0	0	0	0	0	0	0	0	2.90019431302e-05	0	0	0
k__Bacteria;p__Bacteroidetes;c__[Saprospirae];o__[Saprospirales];f__Chitinophagaceae	Sap_Chitinophagaceae	Family	0	0	2.90028422785e-05	0	0	0	0	0	0	0	0	0	0	0	0	0	0	0	0	1.50012751084e-05	0	0	0	3.60019081011e-05	2.90039735444e-05	0	0	0	0	2.80008680269e-05	0	0	7.20048243232e-05	2.99995200077e-05	0	0
k__Bacteria;p__Proteobacteria;c__Alphaproteobacteria;o__Rhizobiales;f__Hyphomicrobiaceae	Rhi_Hyphomicrobiaceae	Family	0	0	0	7.00104315543e-06	0	0	0	0	0	6.99965701681e-06	7.00064405925e-06	0	0.000144002880058	0	0	0	0	7.00050403629e-06	0	0	0	7.00027301065e-06	0	0	2.90039735444e-05	0	0	0	0	1.40004340135e-05	0	0	0	0	0	1.5001200096e-05
k__Bacteria;p__Firmicutes;c__Bacilli;o__Bacillales;f__	k__Bacteria;p__Firmicutes;c__Bacilli;o__Bacillales;f__	Family	0	0	0	0	0	0	0	0	0	0	0	0	0	0	0	0	0	0	0	1.50012751084e-05	0	0	0	2.20011660618e-05	0	0	0	0	0	0	0	0	0	0.000173997216045	0	0
k__Bacteria;p__Firmicutes;c__Bacilli;o__Gemellales;f__Gemellaceae	Gem_Gemellaceae	Family	0	0	0	0	0	0	0	0	0	0	0	0	2.20004400088e-05	0	0	0	0	4.40031682281e-05	0	0	0	0	0	2.20011660618e-05	0	0	0	0.000116005104225	0	0	0	0	0	0	0	0
k__Bacteria;p__Actinobacteria;c__Actinobacteria;o__Actinomycetales;f__Kineosporiaceae	Act_Kineosporiaceae	Family	0	0	0	7.00104315543e-06	0	0	0	0	0	0	0	0	0.000115002300046	0	0	7.00052503938e-06	0	0	0	7.00059505058e-06	0	0	1.40003080068e-05	0	2.90039735444e-05	0	0	0	0	0	1.39999160005e-05	0	0	6.99988800179e-06	0	0
k__Bacteria;p__Actinobacteria;c__Acidimicrobiia;o__Acidimicrobiales;f__C111	Aci_C111	Family	0	0	0	0	0	0	0	0	0	0	0	0	0	0	0	0	0	0	0	0	0	0	0	0	0	0	0	0	0	0	0	0	0.000195013065875	0	0	0
k__Bacteria;p__Proteobacteria;c__Alphaproteobacteria;o__Rhodospirillales;f__Rhodospirillaceae	Rho_Rhodospirillaceae	Family	0	0	7.20070566916e-05	7.00104315543e-06	0	2.20004840106e-05	0	0	0	0	0	0	0	0	0	0	0	0	0	0	0	0	0	0	3.60049326758e-05	0	0	0	0	0	0	0	5.1003417229e-05	0	0	0
k__Bacteria;p__Gemmatimonadetes;c__Gemm-3;o__;f__	k__Bacteria;p__Gemmatimonadetes;c__Gemm-3;o__;f__	Family	2.90019431302e-05	0	0	7.00104315543e-06	0	0	0	0	0	0	0	0	5.000100002e-05	0	0	0	0	0	0	0	0	0	0	0	0	0	0	0	0	7.00021700673e-06	6.99995800025e-06	0	8.70058293906e-05	0	0	0
k__Bacteria;p__Cyanobacteria;c__Nostocophycideae;o__Stigonematales;f__Rivulariaceae	Sti_Rivulariaceae	Family	0	0	0	2.20032784885e-05	0	2.20004840106e-05	0	0	0	0	0	0	0	0	0	0	2.9002233172e-05	0	0	0	0	0.000110004290167	0	0	0	0	0	0	0	0	0	0	0	0	0	0
k__Bacteria;p__Proteobacteria;c__Alphaproteobacteria;o__Rhizobiales;f__Aurantimonadaceae	Rhi_Aurantimonadaceae	Family	0	0	0	0	0	0.000108002376052	0	0	0	0	5.00046004232e-05	0	0	7.0004900343e-06	0	0	7.00053904151e-06	0	0	0	0	0	0	0	0	7.00050403629e-06	0	0	0	0	0	0	0	0	0	0
k__Bacteria;p__Actinobacteria;c__Actinobacteria;o__Actinomycetales;f__Dietziaceae	Act_Dietziaceae	Family	0	0	0	0	0	6.50014300315e-05	0	0	0	0	2.20020241862e-05	0	0	0	0	0	2.20016941304e-05	7.00050403629e-06	1.59978402916e-05	0	0	0	2.20004840106e-05	7.00037101966e-06	7.0009591314e-06	0	0	0	0	7.00021700673e-06	0	0	0	0	0	0
k__Bacteria;p__[Thermi];c__Deinococci;o__Thermales;f__Thermaceae	The_Thermaceae	Family	0	0	0	5.80086432878e-05	0	0	0	0	0	0	0.000108009936914	0	0	0	0	0	0	0	0	0	0	0	0	0	0	0	0	0	0	0	0	0	0	0	0	0
k__Bacteria;p__Actinobacteria;c__Actinobacteria;o__Actinomycetales;f__Dermabacteraceae	Act_Dermabacteraceae	Family	0	0	0	2.20032784885e-05	0	0	0	0	0	0	0	0	0	0	0	0	0	0	0	0	0	4.40017160669e-05	1.40003080068e-05	0	0	0	0	0	0	1.40004340135e-05	6.99995800025e-06	0	3.60024121616e-05	1.49997600038e-05	0	0
k__Bacteria;p__Proteobacteria;c__Alphaproteobacteria;o__Rhizobiales;f__Phyllobacteriaceae	Rhi_Phyllobacteriaceae	Family	0	0	0	0	0	0	0	0	0	0	0	0	0	0	0	0	4.40033882609e-05	0	0	0	0	0	0	0	9.50130167833e-05	0	0	0	0	0	0	0	0	0	0	0
k__Bacteria;p__Firmicutes;c__Bacilli;o__Lactobacillales;f__Carnobacteriaceae	Lac_Carnobacteriaceae	Family	0	0	0	0	0	0	0	0	0	0	0	0	0	0	0	0	0	0	0	0	0	0	0	0	0	0	0	0.000138006072267	0	0	0	0	0	0	0	0
k__Bacteria;p__Actinobacteria;c__Actinobacteria;o__Actinomycetales;f__Intrasporangiaceae	Act_Intrasporangiaceae	Family	7.00046903143e-06	0	0	9.40140080872e-05	0	1.40003080068e-05	1.50014251354e-05	0	0	0	0	0	0	0	0	0	0	0	0	0	0	0	0	0	0	0	0	0	0	7.00021700673e-06	0	0	0	0	0	0
k__Bacteria;p__TM7;c__TM7-3;o__I025;f__	k__Bacteria;p__TM7;c__TM7-3;o__I025;f__	Family	0	0	0	0	0	0	0	0	0	0	0	0	0	0	0	0	0	0	0	0	0	0	0	0	0	0	0	0	0	0	0	0	0.000137009179615	0	0	0
k__Archaea;p__Euryarchaeota;c__Methanobacteria;o__Methanobacteriales;f__Methanobacteriaceae	Met_Methanobacteriaceae	Family	0	0	0	0	0	0	0	0	0	0	0	0	0	0	0	0	0	0	0	0	0	0	0	0	0	0	0	0.000131005764254	0	0	0	0	0	0	0	0
k__Bacteria;p__Proteobacteria;c__Alphaproteobacteria;o__Rhodospirillales;f__	k__Bacteria;p__Proteobacteria;c__Alphaproteobacteria;o__Rhodospirillales;f__	Family	0	0	0	0	0	0	0	0	0	0	0	0	0	0	0	0	0	0	0	0	0	0	0	0	0	0	0	0	0	0.000129003999124	0	0	0	0	0	0
k__Bacteria;p__Bacteroidetes;c__Sphingobacteriia;o__Sphingobacteriales;f__Sphingobacteriaceae	Sph_Sphingobacteriaceae	Family	0	0	0	0	0	0	0	0	0	0	0	0	0	0	8.70106152951e-05	0	2.9002233172e-05	0	0	7.00059505058e-06	0	0	0	0	0	0	0	0	0	0	0	0	0	0	0	0
k__Bacteria;p__Proteobacteria;c__Alphaproteobacteria;o__Rhizobiales;f__Bradyrhizobiaceae	Rhi_Bradyrhizobiaceae	Family	0	0	7.00068606723e-06	0	0	0	0	0	0	0	0	0	0	0	0	0	0	0	0	1.50012751084e-05	0	7.00027301065e-06	0	0	0	0	0	0	7.00128823704e-06	0	0	0	8.60057623861e-05	0	0	0
k__Bacteria;p__Armatimonadetes;c__Armatimonadia;o__Armatimonadales;f__Armatimonadaceae	Arm_Armatimonadaceae	Family	0	0	0	5.80086432878e-05	0	4.30009460208e-05	0	0	0	0	0	0	0	0	0	7.00052503938e-06	0	0	0	0	0	0	0	0	0	0	0	0	0	0	0	0	7.00046903143e-06	0	0	0
k__Bacteria;p__Actinobacteria;c__Actinobacteria;o__Actinomycetales;f__Micromonosporaceae	Act_Micromonosporaceae	Family	0	0	0	0	0	0	0	0	0	0	0	0	0	0	0	0	0	0	0	0	0	0	0	0	0	0	0	0	0	0	0	0	0.000115007705516	0	0	0
k__Bacteria;p__Bacteroidetes;c__Cytophagia;o__Cytophagales;f__	k__Bacteria;p__Bacteroidetes;c__Cytophagia;o__Cytophagales;f__	Family	0	0	0	0	0	0	0	0	0	0	0.000101009292855	0	0	0	0	0	0	0	0	0	0	0	0	0	0	0	0	0	0	0	0	0	0	0	0	0
k__Bacteria;p__Actinobacteria;c__Thermoleophilia;o__Solirubrobacterales;f__Patulibacteraceae	Sol_Patulibacteraceae	Family	0	0	0	0	0	1.40003080068e-05	0	0	0	0	0	0	2.20004400088e-05	0	0	0	0	0	0	1.50012751084e-05	0	7.00027301065e-06	0	2.90015370815e-05	0	0	0	0	0	0	0	0	1.40009380629e-05	0	0	0
k__Bacteria;p__Acidobacteria;c__[Chloracidobacteria];o__RB41;f__Ellin6075	RB4_Ellin6075	Family	0	0	0	0	0	0	0	0	0	0	0	0	9.30018600372e-05	0	0	0	0	0	0	0	0	0	0	0	0	0	0	0	0	0	0	0	0	0	0	0
k__Bacteria;p__Bacteroidetes;c__Bacteroidia;o__Bacteroidales;f__[Barnesiellaceae]	Bac_[Barnesiellaceae]	Family	0	0	0	0	0	0	0	4.10062329474e-05	0	0	0	0	0	0	0	0	0	0	4.69936558565e-05	0	0	0	0	0	0	0	0	0	0	0	0	0	0	0	0	0
k__Bacteria;p__Cyanobacteria;c__Chloroplast;o__Chlorophyta;f__	k__Bacteria;p__Cyanobacteria;c__Chloroplast;o__Chlorophyta;f__	Family	0	0	7.00068606723e-06	0	0	0	0	0	0	0	0	0	0	0	0	0	0	7.30052563785e-05	0	0	0	0	0	0	0	0	0	0	0	0	6.99995800025e-06	0	0	0	0	0
k__Bacteria;p__Armatimonadetes;c__[Fimbriimonadia];o__[Fimbriimonadales];f__[Fimbriimonadaceae]	Fim_[Fimbriimonadaceae]	Family	0	0	0	0	0	0	0	0	0	0	0	0	0	0	0	0	0	0	0	0	0	0	0	0	0	0	0	0	0	0	8.69994780031e-05	0	0	0	0	0
k__Bacteria;p__Proteobacteria;c__Alphaproteobacteria;o__Sphingomonadales;f__Erythrobacteraceae	Sph_Erythrobacteraceae	Family	0	0	0	0	0	0	0	0	0	0	0	0	0	0	0	0	0	0	0	0	0	0	0	0	0	0	0	0	0	8.60026660826e-05	0	0	0	0	0	0
k__Bacteria;p__Actinobacteria;c__Actinobacteria;o__Actinomycetales;f__Nocardiaceae	Act_Nocardiaceae	Family	0	0	0	0	0	4.30009460208e-05	0	0	0	0	0	0	0	0	0	0	0	0	0	0	0	0	4.30009460208e-05	0	0	0	0	0	0	0	0	0	0	0	0	0
k__Bacteria;p__Chloroflexi;c__Thermomicrobia;o__AKYG1722;f__	k__Bacteria;p__Chloroflexi;c__Thermomicrobia;o__AKYG1722;f__	Family	0	0	2.20021562113e-05	0	0	0	0	0	0	0	0	0	5.70011400228e-05	0	0	0	0	0	0	0	0	0	0	0	0	0	0	0	0	0	0	0	0	0	0	0
k__Bacteria;p__TM7;c__TM7-3;o__CW040;f__	k__Bacteria;p__TM7;c__TM7-3;o__CW040;f__	Family	0	0	0	0	0	0	7.00066506318e-06	0	0	0	0	0	0	0	0	0	0	6.60047523422e-05	0	0	0	0	0	0	0	0	0	0	0	0	0	0	0	0	0	0
k__Bacteria;p__Planctomycetes;c__Planctomycetia;o__Gemmatales;f__Isosphaeraceae	Gem_Isosphaeraceae	Family	0	0	0	0	0	0	0	0	0	0	0	0	0	0	0	0	0	0	0	0	0	0	0	0	0	0	0	0	0	0	7.29995620026e-05	0	0	0	0	0
k__Bacteria;p__Proteobacteria;c__TA18;o__PHOS-HD29;f__	k__Bacteria;p__Proteobacteria;c__TA18;o__PHOS-HD29;f__	Family	0	0	0	0	0	0	0	0	0	0	0	0	0	0	0	0	0	0	0	0	0	0	0	0	0	0	0	6.60029041278e-05	0	0	0	0	0	0	0	0
k__Bacteria;p__Actinobacteria;c__Actinobacteria;o__Actinomycetales;f__Brevibacteriaceae	Act_Brevibacteriaceae	Family	0	0	0	0	0	2.9000638014e-05	0	0	0	0	0	0	0	0	0	0	7.00053904151e-06	0	0	0	0	0	0	0	2.2003014413e-05	0	0	0	0	7.00021700673e-06	0	0	0	0	0	0
k__Bacteria;p__Proteobacteria;c__Deltaproteobacteria;o__Myxococcales;f__Nannocystaceae	Myx_Nannocystaceae	Family	0	0	0	0	0	0	0	0	0	0	0	0	0	0	0	0	0	0	0	0	0	0	0	0	0	0	0	0	0	0	0	0	5.80038862604e-05	0	0	0
k__Bacteria;p__Proteobacteria;c__Alphaproteobacteria;o__Sphingomonadales;Other	k__Bacteria;p__Proteobacteria;c__Alphaproteobacteria;o__Sphingomonadales;Other	Family	0	0	0	0	0	0	0	0	0	0	0	0	0	0	0	0	0	0	0	0	0	0	0	1.50007950421e-05	0	0	0	0	0	0	3.59997840013e-05	0	0	0	0	0
k__Bacteria;p__Bacteroidetes;c__[Rhodothermi];o__[Rhodothermales];f__Rhodothermaceae	Rho_Rhodothermaceae	Family	0	0	0	0	0	0	0	0	0	0	0	0	0	0	0	0	0	0	0	0	0	0	0	0	0	0	0	0	0	5.00015500481e-05	0	0	0	0	0	0
k__Bacteria;p__Chloroflexi;c__Chloroflexi;o__AKIW781;f__	k__Bacteria;p__Chloroflexi;c__Chloroflexi;o__AKIW781;f__	Family	0	0	0	0	0	0	0	0	0	0	0	0	0	0	0	0	0	4.40031682281e-05	0	0	0	0	0	0	0	0	0	0	0	0	0	0	0	0	0	0
k__Bacteria;p__Bacteroidetes;c__Cytophagia;o__Cytophagales;f__Cyclobacteriaceae	Cyt_Cyclobacteriaceae	Family	0	0	0	0	0	0	0	0	0	0	0	0	0	0	0	0	0	2.90020881503e-05	0	0	0	0	0	0	0	0	0	0	0	0	0	0	0	0	0	0
k__Bacteria;p__Chloroflexi;c__Thermomicrobia;o__JG30-KF-CM45;f__	k__Bacteria;p__Chloroflexi;c__Thermomicrobia;o__JG30-KF-CM45;f__	Family	0	0	0	0	0	0	0	0	0	0	0	0	0	0	0	0	2.20016941304e-05	0	0	0	0	0	0	0	0	0	0	0	0	0	0	0	0	0	0	0
k__Bacteria;p__Bacteroidetes;c__Bacteroidia;o__Bacteroidales;Other	k__Bacteria;p__Bacteroidetes;c__Bacteroidia;o__Bacteroidales;Other	Family	0	0	0	0	0	0	0	0	7.00100114316e-06	0	0	0	0	0	0	0	0	0	0	0	0	0	0	0	7.0009591314e-06	0	0	0	0	0	0	0	0	0	0	7.0005600448e-06
k__Bacteria;p__Cyanobacteria;c__Oscillatoriophycideae;Other;Other	k__Bacteria;p__Cyanobacteria;c__Oscillatoriophycideae;Other;Other	Family	0	0	0	0	0	0	0	0	0	0	0	0	0	0	0	0	0	0	0	0	0	0	0	0	0	0	0	1.5000660029e-05	0	0	0	0	0	0	0	0
k__Bacteria;p__Actinobacteria;c__Acidimicrobiia;o__Acidimicrobiales;f__	k__Bacteria;p__Actinobacteria;c__Acidimicrobiia;o__Acidimicrobiales;f__	Family	0	0	0	0	0	0	0	0	0	0	0	0	0	0	0	0	0	0	0	7.00059505058e-06	0	0	0	0	0	0	0	0	0	7.00021700673e-06	0	0	0	0	0	0
k__Bacteria;p__Proteobacteria;c__Alphaproteobacteria;o__BD7-3;f__	k__Bacteria;p__Proteobacteria;c__Alphaproteobacteria;o__BD7-3;f__	Family	0	0	0	7.00104315543e-06	0	0	0	0	0	0	0	0	0	0	0	0	0	0	0	0	0	0	0	0	0	0	0	0	0	0	0	0	0	0	0	0
k__Bacteria;p__Proteobacteria;c__Alphaproteobacteria;o__Rickettsiales;f__mitochondria	Ric_mitochondria	Family	0	0	0	0	0	0	7.00066506318e-06	0	0	0	0	0	0	0	0	0	0	0	0	0	0	0	0	0	0	0	0	0	0	0	0	0	0	0	0	0
k__Bacteria;p__Acidobacteria;c__Acidobacteria-6;o__iii1-15;f__	k__Bacteria;p__Acidobacteria;c__Acidobacteria-6;o__iii1-15;f__	Family	0	0	0	0	0	0	0	0	0	0	0	0	0	0	0	0	0	0	0	0	0	0	0	0	0	0	0	0	0	0	0	0	0	0	0	0
k__Bacteria;p__Actinobacteria;c__Actinobacteria;o__Actinomycetales;f__ACK-M1	Act_ACK-M1	Family	0	0	0	0	0	0	0	0	0	0	0	0	0	0	0	0	0	0	0	0	0	0	0	0	0	0	0	0	0	0	0	0	0	0	0	0
k__Bacteria;p__Actinobacteria;c__Thermoleophilia;o__Solirubrobacterales;f__	k__Bacteria;p__Actinobacteria;c__Thermoleophilia;o__Solirubrobacterales;f__	Family	0	0	0	0	0	0	0	0	0	0	0	0	0	0	0	0	0	0	0	0	0	0	0	0	0	0	0	0	0	0	0	0	0	0	0	0
k__Bacteria;p__Bacteroidetes;c__Flavobacteriia;o__Flavobacteriales;f__Flavobacteriaceae	Fla_Flavobacteriaceae	Family	0	0	0	0	0	0	0	0	0	0	0	0	0	0	0	0	0	0	0	0	0	0	0	0	0	0	0	0	0	0	0	0	0	0	0	0
k__Bacteria;p__Chloroflexi;c__Chloroflexi;o__Herpetosiphonales;f__	k__Bacteria;p__Chloroflexi;c__Chloroflexi;o__Herpetosiphonales;f__	Family	0	0	0	0	0	0	0	0	0	0	0	0	0	0	0	0	0	0	0	0	0	0	0	0	0	0	0	0	0	0	0	0	0	0	0	0
k__Bacteria;p__Chloroflexi;c__Ellin6529;o__;f__	k__Bacteria;p__Chloroflexi;c__Ellin6529;o__;f__	Family	0	0	0	0	0	0	0	0	0	0	0	0	0	0	0	0	0	0	0	0	0	0	0	0	0	0	0	0	0	0	0	0	0	0	0	0
k__Bacteria;p__Cyanobacteria;c__Nostocophycideae;o__Nostocales;f__Nostocaceae	Nos_Nostocaceae	Family	0	0	0	0	0	0	0	0	0	0	0	0	0	0	0	0	0	0	0	0	0	0	0	0	0	0	0	0	0	0	0	0	0	0	0	0
k__Bacteria;p__Cyanobacteria;c__Oscillatoriophycideae;o__Oscillatoriales;f__Phormidiaceae	Osc_Phormidiaceae	Family	0	0	0	0	0	0	0	0	0	0	0	0	0	0	0	0	0	0	0	0	0	0	0	0	0	0	0	0	0	0	0	0	0	0	0	0
k__Bacteria;p__Firmicutes;c__Clostridia;o__;f__	k__Bacteria;p__Firmicutes;c__Clostridia;o__;f__	Family	0	0	0	0	0	0	0	0	0	0	0	0	0	0	0	0	0	0	0	0	0	0	0	0	0	0	0	0	0	0	0	0	0	0	0	0
k__Bacteria;p__Firmicutes;c__Clostridia;o__Clostridiales;f__[Tissierellaceae]	Clo_[Tissierellaceae]	Family	0	0	0	0	0	0	0	0	0	0	0	0	0	0	0	0	0	0	0	0	0	0	0	0	0	0	0	0	0	0	0	0	0	0	0	0
k__Bacteria;p__Proteobacteria;c__Alphaproteobacteria;o__Rhizobiales;f__Rhodobiaceae	Rhi_Rhodobiaceae	Family	0	0	0	0	0	0	0	0	0	0	0	0	0	0	0	0	0	0	0	0	0	0	0	0	0	0	0	0	0	0	0	0	0	0	0	0
k__Bacteria;p__Proteobacteria;c__Deltaproteobacteria;o__Bdellovibrionales;f__Bdellovibrionaceae	Bde_Bdellovibrionaceae	Family	0	0	0	0	0	0	0	0	0	0	0	0	0	0	0	0	0	0	0	0	0	0	0	0	0	0	0	0	0	0	0	0	0	0	0	0
k__Bacteria;p__Proteobacteria;c__Deltaproteobacteria;o__Myxococcales;Other	k__Bacteria;p__Proteobacteria;c__Deltaproteobacteria;o__Myxococcales;Other	Family	0	0	0	0	0	0	0	0	0	0	0	0	0	0	0	0	0	0	0	0	0	0	0	0	0	0	0	0	0	0	0	0	0	0	0	0
k__Bacteria;p__Proteobacteria;c__Deltaproteobacteria;o__Myxococcales;f__	k__Bacteria;p__Proteobacteria;c__Deltaproteobacteria;o__Myxococcales;f__	Family	0	0	0	0	0	0	0	0	0	0	0	0	0	0	0	0	0	0	0	0	0	0	0	0	0	0	0	0	0	0	0	0	0	0	0	0
k__Bacteria;p__Proteobacteria;c__Deltaproteobacteria;o__Myxococcales;f__Haliangiaceae	Myx_Haliangiaceae	Family	0	0	0	0	0	0	0	0	0	0	0	0	0	0	0	0	0	0	0	0	0	0	0	0	0	0	0	0	0	0	0	0	0	0	0	0
k__Bacteria;p__Proteobacteria;c__Deltaproteobacteria;o__Myxococcales;f__OM27	Myx_OM27	Family	0	0	0	0	0	0	0	0	0	0	0	0	0	0	0	0	0	0	0	0	0	0	0	0	0	0	0	0	0	0	0	0	0	0	0	0
k__Bacteria;p__Proteobacteria;c__Gammaproteobacteria;o__Aeromonadales;f__Aeromonadaceae	Aer_Aeromonadaceae	Family	0	0	0	0	0	0	0	0	0	0	0	0	0	0	0	0	0	0	0	0	0	0	0	0	0	0	0	0	0	0	0	0	0	0	0	0
k__Bacteria;p__TM7;c__SC3;o__;f__	k__Bacteria;p__TM7;c__SC3;o__;f__	Family	0	0	0	0	0	0	0	0	0	0	0	0	0	0	0	0	0	0	0	0	0	0	0	0	0	0	0	0	0	0	0	0	0	0	0	0
k__Bacteria;p__TM7;c__TM7-3;o__;f__	k__Bacteria;p__TM7;c__TM7-3;o__;f__	Family	0	0	0	0	0	0	0	0	0	0	0	0	0	0	0	0	0	0	0	0	0	0	0	0	0	0	0	0	0	0	0	0	0	0	0	0
k__Bacteria;p__Proteobacteria;c__Epsilonproteobacteria;o__Campylobacterales;f__Helicobacteraceae;g__Helicobacter	Hel_Helicobacter	Genus	0.0649213497304	0.0187914093557	0.726036151543	0.497352105464	0.0113774575308	0.722629897858	0.018611768118	0.00427264944272	0.113401216374	0.0119144161936	0.41898554667	0.0761920957078	0.880550611012	0.544046083226	0.476093083356	0.316442733205	0.685729801195	0.430627005144	0.0515070465487	0.556424296065	0.0109869119137	0.367048314884	0.915291136405	0.138310330448	0.0164452529997	0.0323923322479	0.0601566642323	0.0603956574089	0.186502316426	0.639150813675	0.0477147137117	0.00369228430589	0.0211094143308	0.172620238076	0.00731471684225	0.155562444996
k__Bacteria;p__Firmicutes;c__Clostridia;o__Clostridiales;f__;g__	k__Bacteria;p__Firmicutes;c__Clostridia;o__Clostridiales;f__;g__	Genus	0.335860502654	0.137674325574	0.0689517572722	0.120867009184	0.479706616629	0.0100022200488	0.272683904971	0.549230483033	0.193044605379	0.242250129744	0.165152194002	0.444889017815	0.0314426288526	0.0587971157981	0.115343071855	0.140754556592	0.0444454222975	0.11989263227	0.197181380514	0.0882965052029	0.315203161862	0.124702863412	0.0161943562758	0.178163442662	0.244455490402	0.153569056972	0.254703428406	0.162971170732	0.372813597702	0.065550032051	0.223029661822	0.313327126189	0.334905438664	0.160264435769	0.401745371046	0.219364549164
k__Bacteria;p__Bacteroidetes;c__Bacteroidia;o__Bacteroidales;f__S24-7;g__	k__Bacteria;p__Bacteroidetes;c__Bacteroidia;o__Bacteroidales;f__S24-7;g__	Genus	0.155061389113	0.364690351776	0.0422541409058	0.127370978276	0.0384493050499	0.00232805121713	0.183632445082	0.0221123610789	0.158455659159	0.20274306559	0.0956578005176	0.0426693741185	0.0179613592272	0.216913183923	0.14348950572	0.200679050929	0.10342896403	0.196545151251	0.310159128518	0.11693093913	0.0556646201635	0.177289914307	0.00942120726656	0.275328592415	0.244270465054	0.289821867174	0.223542652488	0.229903115737	0.0457404162366	0.0464764407697	0.272950362298	0.129599979198	0.0971455087491	0.179535127438	0.0516770643523	0.213535082807
k__Bacteria;p__Bacteroidetes;c__Bacteroidia;o__Bacteroidales;f__Rikenellaceae;g__	k__Bacteria;p__Bacteroidetes;c__Bacteroidia;o__Bacteroidales;f__Rikenellaceae;g__	Genus	0.125490407857	0.2000120009	0.0366055873476	0.0806600183427	0.0237501300281	0.0053681180986	0.0709907441207	0.0367685888255	0.120265197923	0.100799060846	0.0865229601123	0.0261145732262	0.0160953219064	0.070000900063	0.0679742928637	0.0598134860115	0.0434533459076	0.0424850589242	0.15144755458	0.0684588189996	0.0195376216226	0.104883090441	0.00883519437428	0.105259578758	0.054930525482	0.187874526966	0.0909903060255	0.0849817391965	0.041913712123	0.0734392766176	0.0628866226803	0.0499928494494	0.0620771591697	0.135268835699	0.0288188242448	0.0645061604928
k__Bacteria;p__Firmicutes;c__Clostridia;o__Clostridiales;f__Lachnospiraceae;g__	k__Bacteria;p__Firmicutes;c__Clostridia;o__Clostridiales;f__Lachnospiraceae;g__	Genus	0.0502343657025	0.0139230442283	0.044144326144	0.0248246988801	0.139442119498	0.00699215382738	0.146409908941	0.0807772781463	0.118822991688	0.0811810221299	0.0350712265528	0.0917976213102	0.0032390647813	0.00942966007621	0.0312818163816	0.0448443633272	0.0159672294767	0.0258038578778	0.0215750873632	0.02007470635	0.197361380995	0.0294051468007	0.0026850590713	0.0329227449055	0.0478055493603	0.0246507748558	0.0847257375524	0.0608646780458	0.148533330133	0.0401712453086	0.056438661368	0.0214116486969	0.14845194628	0.0435603030352	0.136513378311	0.101077086167
k__Bacteria;p__Firmicutes;c__Clostridia;o__Clostridiales;f__Ruminococcaceae;g__Oscillospira	Rum_Oscillospira	Genus	0.0296459862811	0.0135620171513	0.0166256293117	0.0147261942029	0.0690529154297	0.00294506479143	0.0467364399618	0.0756454981157	0.0466416697588	0.0253267589888	0.0161724878689	0.0598433545728	0.00576811536231	0.00772454071785	0.0176871578333	0.0287431557367	0.00905969759671	0.0274779784144	0.0259914911487	0.0150752813989	0.0828708782829	0.0146975732054	0.00205104512299	0.0254813505116	0.0473704897571	0.0229136497828	0.0357246471053	0.03306045466	0.0465845715612	0.0106623305322	0.0399367603794	0.0811742504173	0.0622991740447	0.0206246700053	0.0607339519273	0.0341667333387
k__Bacteria;p__Bacteroidetes;c__Bacteroidia;o__Bacteroidales;f__[Odoribacteraceae];g__Odoribacter	Odo_Odoribacter	Genus	0.0359004053272	0.0262439682976	0.00377536998626	0.0117937572698	0.00930100901795	0.00217804791705	0.0287357298943	0.00969147310391	0.0234443525424	0.0245247982849	0.0177466326902	0.0244320853047	0.00278105562111	0.00536437550629	0.0108393223973	0.00596244718354	0.00653250300273	0.00687549503564	0.020190274313	0.0097578294155	0.00424935269627	0.0149915846718	0.00668514707324	0.054111867929	0.0549085224676	0.11152903009	0.0796196440541	0.065605886659	0.0357805836274	0.0368191413934	0.0664496013024	0.0790780890129	0.0594429826798	0.0755937904994	0.0720210580637	0.0568125450036
k__Bacteria;p__Firmicutes;c__Clostridia;o__Clostridiales;f__Ruminococcaceae;g__	k__Bacteria;p__Firmicutes;c__Clostridia;o__Clostridiales;f__Ruminococcaceae;g__	Genus	0.0355133793964	0.0197194789609	0.0123692121828	0.0138390620202	0.0938342682019	0.00292606437342	0.0398587865847	0.0711158096031	0.0508142664401	0.0343073189414	0.0231851330322	0.0594522411499	0.00479909598192	0.00838958727111	0.0203094777563	0.0188134110058	0.00962374102806	0.0193953964685	0.0226769386133	0.0140621952866	0.0741291527197	0.0214428362706	0.00125702765461	0.0274414543971	0.0387083030375	0.0261028794073	0.0291289428666	0.0284442515471	0.0413486081439	0.0111283449787	0.0373667757993	0.0641789417785	0.0531745626957	0.0216726532375	0.0721170674726	0.0250590047204
k__Bacteria;p__Bacteroidetes;c__Bacteroidia;o__Bacteroidales;f__Prevotellaceae;g__Prevotella	Pre_Prevotella	Genus	0.0183262278573	0.0580283521264	0.00148414544625	0.00590287952905	0.00205644419195	0.000194004268094	0.0173286462214	0.000566086045079	0.00752307579984	0.126708791269	0.0115410617777	0.0271598763641	0.0027380547611	0.0128338983729	0.00852003944481	0.0353936545241	0.0105458120275	0.0128889280028	0.0120393746844	0.00493241925564	0.0934577569938	0.0186257264033	0.00829518249401	0.00907248084148	0.0860767925206	0.0196994183581	0.0269800618253	0.0601766477725	0.00105519415572	0.00564417496942	0.0297468215191	0.0632278685459	0.0100376725241	0.0394253691941	0.00847983102344	0.0273091847348
k__Bacteria;p__Bacteroidetes;c__Bacteroidia;o__Bacteroidales;f__;g__	k__Bacteria;p__Bacteroidetes;c__Bacteroidia;o__Bacteroidales;f__;g__	Genus	0.0343943044184	0.0338365377403	0.00366035871515	0.0197799472121	0.0036307842494	0.000323007106156	0.0457693480881	0.00175426664853	0.042054013724	0.0282306166998	0.0178126387628	0.00541657080553	0.00145902918058	0.0168721810527	0.015182852308	0.0236067705078	0.00178113714756	0.0112668112104	0.0535077764502	0.0313856677818	0.00544145164049	0.00146505713723	0.000841018502407	0.0517287416233	0.0400824913013	0.0360505956429	0.0172420692484	0.0364506038266	0.00215439640894	0.0037411159746	0.028094831431	0.026306025564	0.016260089426	0.0218446504856	0.00699068508714	0.0177614209137
k__Bacteria;p__Bacteroidetes;c__Bacteroidia;o__Bacteroidales;f__Bacteroidaceae;g__Bacteroides	Bac_Bacteroides	Genus	0.0180692106371	0.0245848438633	0.00166516318599	0.0250077261512	0.00224048394453	6.4001408031e-05	0.0247003465329	0.00107016266473	0.0171724556612	0.032074428353	0.0190807554295	0.0034970141341	0.00248504970099	0.00711149780485	0.0151348464513	0.0340325524414	0.0140590825494	0.0214745461673	0.03621511096	0.0139721876359	0.0096237987753	0.0327462771048	0.00156803449676	0.0230162198597	0.0246103716209	0.018125305022	0.0138276693444	0.0381456784099	0.00162029813486	0.00398412350783	0.028090831455	0.0319534604165	0.00546336604553	0.0142437720996	0.00891887404966	0.0121119689575
k__Bacteria;p__Proteobacteria;c__Epsilonproteobacteria;o__Campylobacterales;f__Helicobacteraceae;g__	k__Bacteria;p__Proteobacteria;c__Epsilonproteobacteria;o__Campylobacterales;f__Helicobacteraceae;g__	Genus	0.0119087978895	0.010836812761	0.00786977123758	0.0050537530092	0.0212105814856	0.0138753052567	0.0161535345858	0.0299415511158	0.0227172485665	0.0107394737658	0.00626457634102	0.0167228496264	0.0022560451209	0.00464732531277	0.00799197502095	0.00524539340451	0.00239718458321	0.00902064948676	0.0216250806141	0.00663656410795	0.0287233840409	0.0167136518324	0.000761016742368	0.00782541474698	0.00532572962496	0.0110477954413	0.0102251923289	0.00827036389601	0.0150367667651	0.0017740549957	0.0055759665442	0.0130330035413	0.0071514791491	0.00956084702645	0.0397868991161	0.00819665573246
k__Bacteria;p__Deferribacteres;c__Deferribacteres;o__Deferribacterales;f__Deferribacteraceae;g__Mucispirillum	Def_Mucispirillum	Genus	0.000407027270827	0.00112108408131	0.000829081249962	0.000166024737686	0.00517011674522	0.202607457364	0.000623059190623	0.0162464694634	0.00290041475931	0.000855958058055	0.00121911215832	0.0178151663983	7.90015800316e-05	0.000124008680608	0.000470057346996	0.00123609270695	5.00038502965e-05	0.0173202470578	0.000679908212391	0.0129971047539	0.000695057689788	7.40028861126e-05	7.20015840348e-05	0.00244012932685	0.000416056999809	0.000742053427847	0.000634260046619	0.000932041009804	0.0005050929371	0.00697921635571	0.00103799377204	0.00169213029403	0.000780052263502	0.0130527911553	0.0141243841897	0.000234018721498
k__Bacteria;p__Firmicutes;c__Clostridia;o__Clostridiales;f__Ruminococcaceae;g__Ruminococcus	Rum_Ruminococcus	Genus	0.0103476932955	0.00411430857314	0.00287328158159	0.00540180486893	0.0175737959399	0.000388008536188	0.0137643076092	0.0150232835391	0.00602686184124	0.00809360341343	0.00532048948503	0.0230566864391	0.0017560351207	0.0020201414099	0.00503561434495	0.00633447508563	0.00251819390093	0.00419730220576	0.00529528513651	0.00237520189216	0.0188235623557	0.00465418151308	0.000905019910438	0.01031754683	0.0113455543409	0.00841760606764	0.00813133384688	0.00887539051718	0.00733935044048	0.00320909948208	0.00691895848625	0.033730597256	0.0180812114412	0.00541691332939	0.0214070978956	0.00801364109129
k__Bacteria;p__Firmicutes;c__Clostridia;o__Clostridiales;f__Lachnospiraceae;g__[Ruminococcus]	Lac_[Ruminococcus]	Genus	0.0104517002639	0.00267320049004	0.00283927824927	0.00379656568829	0.0136019380186	0.000631013882305	0.011972137353	0.0241636728783	0.0093013300902	0.0137693253031	0.0101689355421	0.0161506836983	0.000984019680394	0.00182912803896	0.00233028429468	0.00413431007326	0.000724055752293	0.00531338256354	0.00820789193459	0.00351629888541	0.0188355633518	0.00345713482826	0.00105002310051	0.00789041819216	0.00953930688504	0.00314722660032	0.00741303934613	0.00854537599654	0.00826652103987	0.00257007967247	0.0167448995306	0.00953573425154	0.0130468741406	0.00366694132894	0.00995597568562	0.0106928554284
k__Bacteria;p__Tenericutes;c__Mollicutes;o__Anaeroplasmatales;f__Anaeroplasmataceae;g__Anaeroplasma	Ana_Anaeroplasma	Genus	0.00364924449938	0.0238067855089	0.000814079779818	0.00314346837679	0.00184439839005	2.20004840106e-05	0.00227521614553	8.00121618486e-06	0.00140920151582	0.00722264609034	0.00898882697208	0.00147742845425	0.00110002200044	0.000966067624734	0.0167900483859	0.00319623971798	0.0103717986285	0.000176012672912	0.0168137301464	0.0045813894181	0.0039343265491	0.0215878419258	0.000647014234313	0.00820443483505	0.00178024389341	0.0061924458561	0.00289818825719	0.00401017644776	0.00159029261384	0.00246307635537	0.00604096375422	0.00116508971191	0.00493533066715	0.00904585526632	0.00228622404996	0.00184514761181
k__Bacteria;p__TM7;c__TM7-3;o__CW040;f__F16;g__	k__Bacteria;p__TM7;c__TM7-3;o__CW040;f__F16;g__	Genus	0.0110267387915	0.00963172237918	0.00459645045214	0.00208231026423	0.00252954638202	3.60007920174e-05	0.00513448777634	0.00319248525776	0.00394056350058	0.00623569445097	0.005434499974	0.00778625801482	0.00104802096042	0.00643345034152	0.00293235774765	0.00962772207916	0.000675051979002	0.00980270579482	0.00558524599179	0.00132111229455	0.00214317788376	0.00111404344769	0.000943020746456	0.00209711114689	0.00293240173904	0.00376927138754	0.00591742614472	0.00549624183464	0.00159029261384	0.000963029853925	0.00669395983624	0.0153251800389	0.00735349268401	0.00620790067359	0.00417140879806	0.00321425714057
k__Bacteria;p__Proteobacteria;c__Gammaproteobacteria;o__Enterobacteriales;f__Enterobacteriaceae;g__	k__Bacteria;p__Proteobacteria;c__Gammaproteobacteria;o__Enterobacteriales;f__Enterobacteriaceae;g__	Genus	0.00104206981868	0.000827062029652	0.000692067822647	0.0020042986405	1.50032407e-05	0.00365908049977	0.000753071541796	0.000853129675711	0.00017702531462	0.000572971924376	0.0161194829924	0.000498144461894	0.00434008680174	0.000746052223656	0.00241329442192	0.00247318548891	0.00289722308618	0.00802857805762	0.00156978807861	0.0047194011491	7.30060595029e-05	0.009203358931	0.00413409095	0.00184109757817	0.00877020151761	0.0065204694738	0.000597244870397	0.0088823908252	0.00030805668243	0.0165005115159	0.00541596750419	0.000439033805603	0.0203223615982	0.0186137021808	0.000154015093479	0.000381030482439
k__Bacteria;p__Firmicutes;c__Clostridia;o__Clostridiales;f__Lachnospiraceae;g__Coprococcus	Lac_Coprococcus	Genus	0.00250616791325	0.00315523664275	0.00399739174439	0.000633094331055	0.0126857401199	5.70012540276e-05	0.00319730374386	0.00929141229467	0.014180027744	0.00168091763504	0.000770070846518	0.00457632713487	0.000783015660313	0.00198213874971	0.00462356407482	0.0035022626697	0.00112908693969	0.00281420262259	0.00352352432422	0.00388433016806	0.00918076200325	0.00234509145857	0.000296006512143	0.00264013992742	0.00488066865161	0.0041092958693	0.0032653387889	0.00280812355744	0.00688626707314	0.000841026071808	0.00514096915419	0.00756658262686	0.0048793269149	0.00100198396826	0.0116531420079	0.00856368509481
k__Bacteria;p__Bacteroidetes;c__Bacteroidia;o__Bacteroidales;f__Rikenellaceae;g__AF12	Rik_AF12	Genus	0.00777952122792	0.00766657499312	0.00157715456115	0.0038645758218	0.000787170028726	0.000489010758237	0.0043984178497	0.00137720933582	0.00660094393498	0.00594670861128	0.00595354772639	0.00293485110682	0.000704014080282	0.00452731691218	0.00308537641592	0.00235517663825	0.00385329670385	0.0018901360898	0.00737300464437	0.0035292999905	0.00238419788842	0.0063742485957	0.000208004576101	0.00672235628488	0.00236432391238	0.00579241705403	0.00501405576286	0.00353815567885	0.000814149803564	0.00285008835274	0.00783995296028	0.00433733397472	0.00175411752587	0.00941584934641	0.00186118239587	0.00113309064725
k__Bacteria;p__Firmicutes;c__Clostridia;o__Clostridiales;f__Ruminococcaceae;Other	k__Bacteria;p__Firmicutes;c__Clostridia;o__Clostridiales;f__Ruminococcaceae;Other	Genus	0.00544836504046	0.000908068105108	0.0015201489746	0.00143421369784	0.00744760868348	0.000424009328205	0.00615858506558	0.00676402813228	0.00581983223601	0.00385681101626	0.00196718098065	0.00654989947085	0.00032400648013	0.000775054253798	0.00293435799167	0.00199014926119	0.00178213722457	0.0025841860614	0.00310058142151	0.00239220333728	0.00717359540842	0.00115804516376	0.000237005214115	0.00128706821462	0.00636087143939	0.00272219599811	0.00185876209246	0.00317313961814	0.00553501844339	0.00205406367597	0.00333098001412	0.00983875758433	0.013811925399	0.00170597270444	0.00446343741687	0.00366829346348
k__Bacteria;p__Proteobacteria;c__Deltaproteobacteria;o__Desulfovibrionales;f__Desulfovibrionaceae;g__Desulfovibrio	Des_Desulfovibrio	Genus	0.000962064458319	0.000711053329	0.000403039497871	7.90117727541e-05	0.0155483584454	0.000424009328205	0.00139713272761	0.0159844296333	0.00136519522292	0.000616969768481	0.000403037079411	0.0109131648178	0.000115002300046	0.00163111417799	0.000948115670112	0.00400930069755	0.0010280791621	0.00111608035779	0.000289960855285	0.000167014196207	0.0135831273996	0.000528020592803	0.000215004730104	0.000402021307129	0.0027653788569	0.000757054507925	0.00426374813674	0.000604026577169	0.0057360554342	0.000258007998248	0.00119799281204	0.00289222270115	0.00219314694085	0.000681989088175	0.00622260981576	0.00042503400272
k__Bacteria;p__Tenericutes;c__Mollicutes;o__RF39;f__;g__	k__Bacteria;p__Tenericutes;c__Mollicutes;o__RF39;f__;g__	Genus	0.00580638902806	0.0034492586944	0.00196619268688	0.00364254273887	0.0006451393501	0.000100002200048	0.00194218450753	0.00110216752946	0.00423560569161	0.00444178235266	0.00283126047596	0.00126336637625	0.000242004840097	0.0025501785125	0.00306137348757	0.00285421406605	0.000802061758755	0.00356625677049	0.00505231793708	0.00398933909382	0.000751062338174	0.0011810460608	0.000172003784083	0.00740939269781	0.0065108919922	0.00305021961581	0.0060814934123	0.00334914736248	0.00173231874665	0.000810025110778	0.00339297964212	0.00104808070221	0.00360424148418	0.00327994752084	0.00126512398215	0.00284622769822
k__Bacteria;p__Cyanobacteria;c__4C0d-2;o__YS2;f__;g__	k__Bacteria;p__Cyanobacteria;c__4C0d-2;o__YS2;f__;g__	Genus	0.0046103088907	0.00483336250219	0.00159815661935	0.00456468013734	0.00161934977955	0.00243605359318	0.00316830098859	0.000549083460686	0.000273039044583	0.00306784967537	0.00240722146437	0.00265977133369	0.00015100302006	0.00140609842689	0.00431852686028	0.00248118608896	0.00955873602267	0.00383027577986	0.000985866907967	0.000395033577854	0.00132310981811	0.00487919028842	0.000467010274226	0.00029901584784	0.00216029596055	0.00476634317671	0.00238897948159	0.00166807339523	0.00261748161662	0.00193706004886	0.00157499055006	0.0035242713689	0.00357223934004	0.00359494248092	0.00264625933341	0.00231118489479
k__Bacteria;p__Firmicutes;c__Clostridia;o__Clostridiales;f__Lachnospiraceae;g__Dorea	Lac_Dorea	Genus	0.00437629321165	0.000504037802835	0.00134113143088	0.00137620505455	0.0037638129836	1.40003080068e-05	0.0160535250849	0.00247437610517	0.00727304004473	0.00209489735003	0.00139812862783	0.00318492362785	2.10004200084e-05	0.00044703129219	0.000549066986172	0.000833062479686	0.000252019405494	0.00112308086182	0.00145480360151	0.000626053214523	0.00128710682987	0.00107604196564	0.000345007590167	0.00084004452236	0.00202027677792	0.00181013032938	0.00193779449574	0.00120705311034	0.00233843027117	0.00060301869358	0.000653996076024	0.00736156684065	0.00310320791493	0.000768987696197	0.00223521905147	0.00228418273462
k__Bacteria;p__Bacteroidetes;c__Bacteroidia;o__Bacteroidales;f__Porphyromonadaceae;g__Parabacteroides	Por_Parabacteroides	Genus	0.00141409474435	0.00415831187339	0.00025202469842	0.00379156494318	0.000368079505173	0	0.00338032113051	0.000181027516182	0.00315145065744	0.00322684188475	0.00253723342548	0.000951275870002	0.00010100202004	0.00148610402728	0.00110813519249	0.00217316298722	0.0015341181271	0.00112408093383	0.000968869202658	0.00124010540896	0.000613050883223	0.00265310347104	6.50014300315e-05	0.00440623353038	0.00281538570784	0.00256118440528	0.00254504346782	0.00489921556548	0.000197036254671	0.000933028923897	0.0029099825401	0.00395430448145	0.00189212677249	0.00486392217725	0.0015821550512	0.00282522601808
k__Bacteria;p__Firmicutes;c__Clostridia;o__Clostridiales;f__Dehalobacteriaceae;g__Dehalobacterium	Deh_Dehalobacterium	Genus	0.00158710633612	0.000660049503713	0.000460045084418	0.000302045004706	0.00708853112272	0.00012300270606	0.00419339837285	0.00599291092246	0.00183626258555	0.00159492184883	0.001181108662	0.00721509237679	0	0.000541037872651	0.000615075039155	0.000716053704028	0.000499038425959	0.000781056236049	0.000791893094432	0.000407034597941	0.00522043329596	0.00170006630259	0.000114002508055	0.000628033285764	0.00124016990328	0.000561040394908	0.00122350163567	0.00099704386993	0.0014562679533	0.000352010912338	0.00123299260204	0.00572244062793	0.00313220985806	0.00172097246444	0.00647063412214	0.00143311464917
k__Bacteria;p__Proteobacteria;c__Deltaproteobacteria;o__Desulfovibrionales;f__Desulfovibrionaceae;g__	k__Bacteria;p__Proteobacteria;c__Deltaproteobacteria;o__Desulfovibrionales;f__Desulfovibrionaceae;g__	Genus	0.000757050722398	0.000885066379978	0.000958093893202	0.000475070785547	0.00173537484097	0.000324007128157	0.0020051904931	0.00491174658548	0.00593884925544	0.000855958058055	0.000512047108334	0.00187854477799	0.000137002740055	0.00015301071075	0.000399048683939	0.000373027977098	0.000500038502965	0.000430030962229	0.00120283761692	0.000722061375217	0.00320326587107	0.000945036856437	1.40003080068e-05	0.00108105729604	0.00188825869144	0.0018331319855	0.00123850778819	0.000575025301113	0.00214939548877	0.000151004681145	0.000776995338028	0.0040143091018	0.00250416777924	0.000812986992208	0.0031963132387	0.000929074325946
k__Bacteria;p__Firmicutes;c__Clostridia;o__Clostridiales;f__Clostridiaceae;g__	k__Bacteria;p__Firmicutes;c__Clostridia;o__Clostridiales;f__Clostridiaceae;g__	Genus	0.0019381298547	0.00158111858389	0.000815079877828	0.000627093436922	0.000794171541053	0	0.000518049214675	0.000294044694794	0.00133619107532	0.00128493703809	0.000561051616749	0.000556161286773	7.90015800316e-05	0.000974068184773	0.00121714849212	0.00263419756482	0.000782060218637	0.00313822595227	0.00189674393957	0.000723061460224	0.000710058934892	0.000623024297948	7.20015840348e-05	0.00178309450401	0.00345847381091	0.000283020377467	0.00365249752398	0.00210409258007	0.000615113180825	0.000409012679393	0.00413097521415	0.00118709140604	0.00145809769255	0.00164097374442	0.000909089090731	0.00228418273462
k__Bacteria;p__Firmicutes;c__Bacilli;o__Lactobacillales;f__Lactobacillaceae;g__Lactobacillus	Lac_Lactobacillus	Genus	0.00171111464468	0.000301022576693	0.000166016269594	0.000483071977725	7.30157714066e-05	0.000690015180334	0.000213020236923	7.30110976868e-05	0.000229032751683	0.00295185535909	0.0014411325842	0.00022306468876	0.000108002160043	0.000330023101617	0.000761092853328	0.0032712453434	0.000564043431344	0.00144510404749	0.00323356346893	0.000321027287319	0.00235619556423	0.00471818400918	0.000790017380382	0.000657034822846	0.00149520484306	0.00106207646951	0.000862353564962	0.00134005896259	0.00053609864215	0.000962029822925	0.00447197316816	0.000315024256868	0.00127708556473	0.00135197836835	0.000322031559093	0.00265521241699
k__Bacteria;p__Bacteroidetes;c__Bacteroidia;o__Bacteroidales;f__[Paraprevotellaceae];g__[Prevotella]	Par_[Prevotella]	Genus	1.50010050673e-05	0.000264019801485	0	0	0	0	0	1.60024323697e-05	7.00100114316e-06	0	0	0.000119034520011	0	0.000161011270789	0	0.00503337750331	0	0.000715051483707	1.59978402916e-05	0	0.00304425267297	2.20008580335e-05	0.000244005368118	0	0.000511070016592	0	8.10332236217e-05	0.0216219513659	0.000125023004233	7.20022320692e-05	5.09996940018e-05	0.000901069382342	0	0.000500991984128	0.00104810271407	0.00170613649092
k__Bacteria;p__Firmicutes;c__Erysipelotrichi;o__Erysipelotrichales;f__Erysipelotrichaceae;g__	k__Bacteria;p__Firmicutes;c__Erysipelotrichi;o__Erysipelotrichales;f__Erysipelotrichaceae;g__	Genus	0.000699046836138	0.00247618571393	0.000345033813314	0.000620092393767	0.00106623030575	7.00015400339e-06	0.000402038193628	0.00073711204103	0.000847121138323	0.000760962712827	0.000281025854379	0.000446129377519	0.000668013360267	0.000694048583401	0.000984120062648	0.000783058729405	0.000210016171245	0.000497035786577	0.000570922925405	0.000742063075361	0.00028602373997	0.000550021450837	8.70019140421e-05	0.000555029416559	0.00296940680873	0.000939067612868	0.00209485889215	0.000946041625832	0.000418076926154	2.10006510202e-05	0.000625996244023	0.000439033805603	0.000643043083887	0.000414993360106	0.000770075467396	0.000277022161773
k__Bacteria;p__Proteobacteria;c__Deltaproteobacteria;o__Desulfovibrionales;f__Desulfovibrionaceae;g__Bilophila	Des_Bilophila	Genus	0.000146009782655	8.10060754557e-05	0.00015101479945	0.000166024737686	0.0031486801149	0.000136002992066	0.000746070876733	0.00291144253927	0.000672096109744	0.000137993238331	0.000144013249219	0.00166448269998	5.70011400228e-05	6.60046203234e-05	0.000152018546263	0.000219016426232	0.000109008393646	1.50010800778e-05	0.000202972598699	8.0006800578e-05	0.00136011288937	6.60025741004e-05	0	0.000336017808944	0.00026903685805	0.000473034058452	0.000192078752288	0.00176907783942	0.00130524016419	5.70017670548e-05	0.000122999262004	0.00214016479269	0.00148709963568	0.000166997328043	0.00327632107947	0.000388031042483
k__Bacteria;p__Firmicutes;c__Bacilli;o__Bacillales;f__Staphylococcaceae;g__Staphylococcus	Sta_Staphylococcus	Genus	0.000227015210019	0.000139010425782	0.000849083210155	0.00196129223254	0.00010202203676	0.000941020702455	0	0	0	0	0.000252023186133	0.00040011603365	0.0012500250005	0.00223215625094	0.00499360922032	0.00210715803685	0.00126009702747	0	7.99892014578e-06	9.50080756864e-05	0	7.00027301065e-06	0.00511111244447	0.000307016271862	0.00069209481699	0.000159011448824	0.000257105413219	2.90012760561e-05	0.000146026868944	0.000474014694456	5.79996520021e-05	0	5.80038862604e-05	0.000123998016032	0	0
k__Bacteria;p__Firmicutes;c__Bacilli;o__Lactobacillales;f__Streptococcaceae;g__Streptococcus	Str_Streptococcus	Genus	0.000467031291097	0.000153011475861	0.000460045084418	0.000592088221145	1.40030246533e-05	0.00172503795083	8.10076957311e-05	3.30050167625e-05	0.000981140303063	0.00327183967986	0.00116710737388	0.000156045253123	7.80015600312e-05	0.000219015331073	0.000514062715651	0.000622046653499	0.000173013322026	0.000541038954805	0.000953871227384	0.000408034682948	0.000710058934892	0.000607023673923	0.000222004884107	0.000950050352669	0.000838114821731	0.00112808122185	0.000390159965586	0.00102704518999	0.000175032205926	0.000423013113407	0.00111099333404	3.00023101779e-05	0.000498033368236	0.000667989312171	0.000337033029237	0.00131810544844
k__Bacteria;p__Actinobacteria;c__Coriobacteriia;o__Coriobacteriales;f__Coriobacteriaceae;g__Adlercreutzia	Cor_Adlercreutzia	Genus	0.000370024791661	0.000403030227267	7.80076447492e-05	0.000116017286576	0.000653141078473	4.30009460208e-05	0.000548052064946	9.00136820797e-05	2.80040045727e-05	0.000444978196068	0.000383035239242	0.000384111392304	5.000100002e-05	0.000344024081686	0.00100612274698	0.00150011250844	0.000275021176631	0.00134309670296	0.000147980022697	5.80049304191e-05	0.000621051547278	0.000813031708237	5.10011220247e-05	0.000103005459289	0.00280138378958	0.000612044067173	0.00180674076371	0.000495021780958	0.00169931267353	0	0.00160499037006	0.000491037809911	0.000260017421167	0.000812986992208	0.000353034597391	0.000510040803264
k__Bacteria;p__Firmicutes;c__Bacilli;o__Lactobacillales;f__Enterococcaceae;g__Enterococcus	Ent_Enterococcus	Genus	2.90019431302e-05	0.000168012600945	7.20070566916e-05	0.000678101037055	7.00151232666e-06	0.000575012650278	0.000373035438367	0	5.20074370635e-05	4.39978441056e-05	0.00351032294971	9.70281381601e-05	0.000496009920198	2.90020301421e-05	4.30052466401e-05	0.00125109383204	0.000369028415188	6.60047523422e-05	3.09958155649e-05	0.000635053979588	0	0.000286011154435	0.00136603005266	5.80030741629e-05	0.000109014935046	1.50010800778e-05	0.000177072599766	0	2.9005336982e-05	0.0016660516476	0.0026939838361	2.9002233172e-05	0.00145009715651	0.00330294715285	0	3.70029602368e-05
k__Bacteria;p__Firmicutes;c__Clostridia;o__Clostridiales;f__Veillonellaceae;g__Megasphaera	Vei_Megasphaera	Genus	0	0	0	0	0	0	5.10048454603e-05	0	0	0	0	0	0	0	0	0	0	7.00050403629e-06	0	0	0	0	0	0	0	0	0	0.0185648168519	0	0	0	0	0	0	0	0
k__Bacteria;p__Firmicutes;c__Clostridia;o__Clostridiales;f__Lachnospiraceae;Other	k__Bacteria;p__Firmicutes;c__Clostridia;o__Clostridiales;f__Lachnospiraceae;Other	Genus	0.000480032162155	0.000162012150911	0.00135413270501	0.000137020416042	0.00233650468501	0.000108002376052	0.000980093108845	0.00136920811963	0.000626089530803	0.000522974374256	0.000231021253955	0.00425523401787	7.0001400028e-06	0.000117008190573	0.000137016716039	0.000161012075906	0.000137010549812	8.00057604147e-05	8.59883915671e-05	0.000161013686163	0.00120710018932	0.000337013143513	7.00015400339e-06	0.000102005406287	0.000284038913331	3.60025921866e-05	0.000243099670865	0.00053202340903	0.000380069932868	0.000115003565111	0.00028399829601	0.000116008932688	0.000180012060808	9.49984800243e-05	0.000717070272887	0.000218017441395
k__Bacteria;p__Firmicutes;c__Bacilli;o__Lactobacillales;f__Aerococcaceae;g__	k__Bacteria;p__Firmicutes;c__Bacilli;o__Lactobacillales;f__Aerococcaceae;g__	Genus	0.000124008308557	5.10038252869e-05	0.00020201979794	0.00131119536811	0.000176038024213	0.000409008998198	0	0	0	0	0	0.000112032489422	0.0012430248605	0.0011640814857	0.00213025989171	0.00561142085656	0.000391030109318	0	0	2.90024652095e-05	0	2.90011310441e-05	0.00145903209871	0.000307016271862	0.000861117973162	0.000335024121737	0.000272111565742	7.00030801355e-06	0.000147027052978	0	0	0	7.00046903143e-06	0	0	0
k__Bacteria;p__Firmicutes;c__Clostridia;o__Clostridiales;f__Lachnospiraceae;g__Roseburia	Lac_Roseburia	Genus	0.000677045362039	8.10060754557e-05	0.000209020484007	0.000288042918395	0.00198542885263	0	0.000777073822013	0.000714108544499	0.000412058924426	0.00132093527417	0.000489044992139	0.00101729501555	2.10004200084e-05	0.000183012810897	7.0008541042e-06	7.40055504163e-05	2.8002156166e-05	0.000277019945436	9.39873117129e-05	7.00059505058e-06	0.000117009711806	0.000154006006234	1.40003080068e-05	0.000789041819216	1.50020552816e-05	0.000152010944788	0.000914374893706	0.000829036477605	0.00119521992047	0.000409012679393	0.00055999664002	0	0.00111807491102	0.000122998032031	6.60064686339e-05	0.00061404912393
k__Bacteria;p__Firmicutes;c__Clostridia;o__Clostridiales;f__[Mogibacteriaceae];g__	k__Bacteria;p__Firmicutes;c__Clostridia;o__Clostridiales;f__[Mogibacteriaceae];g__	Genus	0.000239016014073	0.000279020926569	5.10049984899e-05	5.70084942656e-05	0.0007651652757	1.40003080068e-05	0.000527050069757	0.000500076011554	0.000804114988443	0.000354982605852	0.000325029902751	0.000386111972472	9.30018600372e-05	5.10035702499e-05	0.000238029039543	0.000169012675951	8.70066995159e-05	0.000264019009369	0.000264964229829	0.000110009350795	0.000481039926314	0.000416016224633	1.40003080068e-05	0.00130606922167	0.000538073716099	7.30052563785e-05	0.000797326904031	0.00032001408062	0.00054910103459	0.000316009796304	0.00164999010006	0.000220016941304	0.000693046434111	0.00130697908833	0.000367035969525	0.000731058484679
k__Bacteria;p__Firmicutes;c__Clostridia;o__Clostridiales;f__Clostridiaceae;g__Clostridium	Clo_Clostridium	Genus	0.000516034574316	5.90044253319e-05	7.20070566916e-05	0.000202030102485	0.00012602722188	0	0.000248023562238	0.000353053664157	0.000494070652103	0.000290985741699	0.000195017941651	0.000647187684428	0	7.0004900343e-06	0.000210025623126	0.00101707628072	1.4001078083e-05	7.00050403629e-06	0.000187974623426	8.80074806359e-05	0.000410034032825	0.000183007137278	0	2.90015370815e-05	0.0041875736976	0.000247017785281	0.000331135765664	0.000386016984747	0.000248045640398	0	7.99995200029e-05	0.00298222963168	0.000520034842334	6.99988800179e-06	0.000469045966505	0.000467037362989
k__Bacteria;p__Actinobacteria;c__Coriobacteriia;o__Coriobacteriales;f__Coriobacteriaceae;g__	k__Bacteria;p__Actinobacteria;c__Coriobacteriia;o__Coriobacteriales;f__Coriobacteriaceae;g__	Genus	0.000102006834458	2.20016501238e-05	0	0.000238035467285	7.30157714066e-05	0.000280006160136	0.000146013871318	8.00121618486e-06	3.00042906136e-05	6.49968151561e-05	0.00508946823108	7.30211761411e-05	1.40002800056e-05	2.90020301421e-05	7.0008541042e-06	0.000453033977548	0.000246018943459	0.000291020953509	7.99892014578e-06	7.30062055275e-05	6.60054784547e-05	0.000315012285479	0.000547012034265	7.00037101966e-06	0.00063508700692	0.000131009432679	0.000649266199142	0	0.000184033862231	0.000409012679393	0.00192398845607	5.10039273024e-05	2.90019431302e-05	0.0015689748964	5.90057825667e-05	8.70069605568e-05
k__Bacteria;p__Firmicutes;c__Clostridia;o__Clostridiales;f__Veillonellaceae;g__Veillonella	Vei_Veillonella	Genus	0.000342022915535	0.000242018151361	0.000201019699931	0.000158023545508	0	0.000704015488341	0.000161015296453	2.50038005777e-05	5.20074370635e-05	0.000818959870966	0.000252023186133	3.00087025237e-05	0.000668013360267	0.000344024081686	0.00030503721454	0.000526039452959	0.00119509202209	0.000153011016793	9.39873117129e-05	1.40011901012e-05	8.00066405512e-05	1.50005850228e-05	0.000222004884107	9.50050352669e-05	0.00104314291058	0.000437031466266	0.000878360127652	0.000910040041762	2.2004048745e-05	0.000101003131097	0.000296998218011	0.000190014631127	1.40009380629e-05	0.000652989552167	5.10049984899e-05	6.60052804224e-05
k__Bacteria;p__Firmicutes;c__Bacilli;o__Bacillales;f__Bacillaceae;g__Natronobacillus	Bac_Natronobacillus	Genus	7.30048913277e-05	0.000132009900743	0.00015101479945	0.00111016541465	0.000184039752587	0.000259005698125	2.20020901986e-05	0	0	0	0	2.20063818507e-05	9.30018600372e-05	0.000681047673337	0.00057306991453	0.0058314373578	1.4001078083e-05	0	0	0	0	0	0.000783017226379	1.50007950421e-05	0.000460063028635	0.000109007848565	0.000154063165898	0	8.10149067428e-05	0	0	0	0	0	0	0
k__Bacteria;p__Proteobacteria;c__Epsilonproteobacteria;o__Campylobacterales;f__Helicobacteraceae;g__Flexispira	Hel_Flexispira	Genus	0.000102006834458	0	0.000374036655592	0.00010901624342	0.00027305898074	0	0.000198018811787	0	0.00138719836937	6.99965701681e-06	2.10019321778e-05	0	7.0001400028e-06	0.00030002100147	9.40114693993e-05	0.000109008175613	2.9002233172e-05	0.000357025705851	0.00267863838382	0.00094808058685	7.30060595029e-05	0.000227008853345	0	7.00037101966e-06	0	0	0.000368150941886	0	0.00141626059195	0	0	0	0	6.99988800179e-06	0.000161015779546	0.000337026962157
Unassigned;Other;Other;Other;Other;Other	Unassigned;Other;Other;Other;Other;Other	Genus	0.000909060907081	0.000299022426682	1.40013721345e-05	4.20062589326e-05	6.601425908e-05	0.000115002530056	0.000469044559233	8.90135300566e-05	0.000715102259623	0.000515974717239	0.000265024382243	0.000214062078003	5.70011400228e-05	8.0005600392e-05	7.0008541042e-06	0.000102007650574	8.70066995159e-05	3.60025921866e-05	0.000844885940398	0.000116009860838	0.000152012617047	1.50005850228e-05	0	0.000167008851469	0.00047206467286	0.000180012960933	0.000550225592493	0.000168007392325	0.000227041775687	0.000151004681145	0.000144999130005	0.00048403727087	1.40009380629e-05	1.49997600038e-05	0.000234022934248	0.000198015841267
k__Bacteria;p__Firmicutes;c__Bacilli;o__Bacillales;f__Planococcaceae;g__Sporosarcina	Pla_Sporosarcina	Genus	0.000102006834458	5.80043503263e-05	0.00030302969691	0.00118217614425	0	0.000453009966219	0	0	0	0	0	8.90258174871e-05	0.000280005600112	0.000710049703479	0.00142717411524	0.00132409930745	0.000174013399032	0	0	0	0	0	0.0012430273466	4.40023321236e-05	0.000219030007111	0.000284020449472	3.60147660541e-05	7.00030801355e-06	8.10149067428e-05	0	0	0	0	0	0	0
k__Bacteria;p__Firmicutes;c__Bacilli;o__Bacillales;f__Planococcaceae;g__Lysinibacillus	Pla_Lysinibacillus	Genus	8.70058293906e-05	0	8.6008428826e-05	0.000180026823997	0	0.0016530363668	0	0	2.20031464499e-05	1.4999265036e-05	0.000281025854379	3.00087025237e-05	0.000639012780256	0.000110007700539	0.000159019400367	3.70027752081e-05	0.000572044047392	0.000131009432679	0	1.50012751084e-05	0	6.60025741004e-05	0.00033100728216	0.000117006201329	8.00109615017e-05	4.40031682281e-05	0	9.50041801839e-05	0	0.00127803961923	0.000195998824007	3.70028492194e-05	0.000469031425105	0.00111098222428	7.00068606723e-06	2.20017601408e-05
k__Bacteria;p__Proteobacteria;c__Betaproteobacteria;o__Burkholderiales;f__Alcaligenaceae;g__Sutterella	Alc_Sutterella	Genus	3.60024121616e-05	0.000894067055029	4.3004214413e-05	0.000115017137553	0.000110023765133	0.000258005676125	2.20020901986e-05	2.40036485546e-05	0.00050907279741	0.000260987211627	5.70052444825e-05	2.20063818507e-05	0	0.000256017921254	0.000203024769022	0.000337025276896	0.00039803064836	0.000109007848565	0.000484934533838	0.0002630223569	0.000176014609213	0.000248009672377	0	0.000241012773677	0.000707096872272	0.000313022537623	0.000221090647165	0.00032001408062	5.20095697608e-05	0	0.000376997738014	5.90045433498e-05	0	0.000493992096126	7.30071547012e-05	8.80070405632e-05
k__Bacteria;p__Firmicutes;c__Clostridia;o__Clostridiales;f__Peptococcaceae;g__	k__Bacteria;p__Firmicutes;c__Clostridia;o__Clostridiales;f__Peptococcaceae;g__	Genus	0.000153010251687	8.8006600495e-05	0.000137013427316	2.90043216439e-05	0.000860185800133	0	0.000248023562238	0.000714108544499	0.000347049628097	0.000210989661507	6.50059805502e-05	0.000379109941883	0	7.0004900343e-06	0.000101012323503	0.000139010425782	0	3.60025921866e-05	0.000132982047424	0.000110009350795	0.000476039511279	4.40017160669e-05	7.90017380382e-05	0.00013900736739	0.000649088925183	0.000123008856638	0.000140057423544	0.000139006116269	0.000660121462349	0	9.49994300034e-05	0.000213016402263	0.000325021776459	0	0.000256025090459	7.30058404672e-05
k__Bacteria;p__Firmicutes;c__Clostridia;o__Clostridiales;Other;Other	k__Bacteria;p__Firmicutes;c__Clostridia;o__Clostridiales;Other;Other	Genus	3.70024791661e-05	7.00052503938e-06	3.60035283458e-05	1.40020863109e-05	0.000448096788906	0	0.000476045224296	0.000352053512134	0.000922131864857	7.19964721729e-05	0	0.000667193486111	0	0	0	7.00052503938e-06	0	1.50010800778e-05	8.69882565854e-05	7.00059505058e-06	0.000820068065649	7.00027301065e-06	0	3.70019611039e-05	5.700781007e-05	0	0.000205084084475	0.000233010252451	0.00066812293462	0	2.99998200011e-05	1.4001078083e-05	2.90019431302e-05	0	0.000351034401371	0.000263021041683
k__Bacteria;p__Firmicutes;c__Clostridia;o__Clostridiales;f__Clostridiaceae;g__Candidatus Arthromitus	Clo_Candidatus Arthromitus	Genus	0.00108507269987	0.000190014251069	0	0.000166024737686	2.20047530267e-05	0	0.000167015866507	2.40036485546e-05	0	0.000311984712749	5.00046004232e-05	0	2.20004400088e-05	0.0001020071405	0.00017402123059	0.000344025801935	0.000101007777599	0.000664047811442	4.69936558565e-05	2.2001870159e-05	3.70030712549e-05	0.000257010023391	0	4.40023321236e-05	0.000218029870092	0.000298021457545	0.000509208775598	0.000109004796211	4.40080974899e-05	6.40019840615e-05	0.000507996952018	0	0.000101006767453	6.99988800179e-06	2.20021562113e-05	0.00013901112089
k__Bacteria;p__Firmicutes;c__Clostridia;o__Clostridiales;f__Lachnospiraceae;g__Anaerostipes	Lac_Anaerostipes	Genus	0.000117007839525	0.000103007725579	0	7.20107295987e-05	7.00151232666e-06	0	2.20020901986e-05	0	0	0.000100995051242	9.40086487957e-05	7.40214662252e-05	0	0	0	0.000124009300698	0	5.80041763007e-05	0	0	5.90048974065e-05	0	5.00011000242e-05	0.000343018179964	0.000387053026265	2.90020881503e-05	0.000634260046619	0.000211009284409	0.000323059442938	9.30028830894e-05	0.00104499373004	0.000213016402263	0	0.000638989776164	0.000462045280437	0.00056404512361
k__Bacteria;p__Proteobacteria;c__Gammaproteobacteria;o__Oceanospirillales;f__Halomonadaceae;g__Halomonas	Hal_Halomonas	Genus	3.60024121616e-05	7.00052503938e-06	4.3004214413e-05	7.20107295987e-05	0	3.60007920174e-05	7.00066506318e-06	8.00121618486e-06	0	3.59982360864e-05	0.000497045728207	9.70281381601e-05	0.000280005600112	2.90020301421e-05	7.0008541042e-06	4.40033002475e-05	0.00101407808401	5.10036722644e-05	7.99892014578e-06	1.50012751084e-05	0	0.000206008034313	0.000482010604233	0.000380020141067	0.000145019867722	0.000116008352601	5.10209185766e-05	1.5000660029e-05	5.90108579979e-05	0.000136004216131	0.000798995206029	7.00053904151e-06	0.000325021776459	0.000384993840099	2.20021562113e-05	3.60028802304e-05
k__Bacteria;p__Proteobacteria;c__Betaproteobacteria;o__Burkholderiales;f__Oxalobacteraceae;g__Ralstonia	Oxa_Ralstonia	Genus	9.50063654265e-05	0	0.00020201979794	0.000115017137553	0	0.00035200774417	7.00066506318e-06	8.00121618486e-06	0	6.99965701681e-06	0.000281025854379	1.50043512619e-05	0.000539010780216	5.90041302891e-05	0.000268032699989	9.50071255344e-05	0.000427032881532	6.60047523422e-05	2.39967604373e-05	3.60030602601e-05	0	8.80034321339e-05	0.000302006644146	0.000168008904472	4.40060288259e-05	5.80041763007e-05	0	1.5000660029e-05	3.70068092529e-05	0.000919028489883	5.09996940018e-05	4.40033882609e-05	0.000209014003938	0.000696988848178	0	0
k__Bacteria;p__Proteobacteria;c__Alphaproteobacteria;o__Sphingomonadales;f__Sphingomonadaceae;g__Kaistobacter	Sph_Kaistobacter	Genus	5.80038862604e-05	2.10015751181e-05	0.000137013427316	0.000454067656081	0	0.000531011682257	1.40013301264e-05	8.00121618486e-06	2.10030034295e-05	0	1.40012881185e-05	1.40040611777e-05	0.000315006300126	3.60025201764e-05	0.000202024647007	0.000117008775658	0.000346026644052	4.40031682281e-05	7.99892014578e-06	0.00054804658396	7.00058104823e-06	5.80022620882e-05	0.000201004422097	0.000357018922003	5.80079470888e-05	0.000198014257027	2.10086135315e-05	0	0	0.000358011098344	0.000501996988018	7.00053904151e-06	0.000208013936934	0.000224996400058	0	2.20017601408e-05
k__Bacteria;p__Proteobacteria;c__Betaproteobacteria;o__Burkholderiales;f__Oxalobacteraceae;g__	k__Bacteria;p__Proteobacteria;c__Betaproteobacteria;o__Burkholderiales;f__Oxalobacteraceae;g__	Genus	0	0	2.80027442689e-05	5.00074511102e-05	0	0.000100002200048	0	3.20048647394e-05	7.00100114316e-06	0	2.10019321778e-05	7.00203058887e-06	0.000237004740095	2.90020301421e-05	1.40017082084e-05	0.000103007725579	1.4001078083e-05	7.00050403629e-06	0	8.80074806359e-05	0	3.60014040548e-05	9.3002046045e-05	0.000409021678149	7.0009591314e-06	3.60025921866e-05	7.00287117718e-06	0	0	0.0014590452304	0.00209998740008	7.00053904151e-06	2.10014070943e-05	0.00011599814403	0	0
k__Bacteria;p__Firmicutes;c__Clostridia;o__Clostridiales;f__Christensenellaceae;g__	k__Bacteria;p__Firmicutes;c__Clostridia;o__Clostridiales;f__Christensenellaceae;g__	Genus	0	0.000197014776108	3.60035283458e-05	2.20032784885e-05	4.30092900066e-05	0	5.90056055325e-05	7.401124971e-05	4.40062928999e-05	4.29978931032e-05	7.00064405925e-06	3.00087025237e-05	0	7.30051103577e-05	0.00017402123059	3.70027752081e-05	0	3.60025921866e-05	2.39967604373e-05	1.50012751084e-05	5.90048974065e-05	6.60025741004e-05	6.50014300315e-05	0.000212011236596	0.000175023978285	3.70026641918e-05	0.000523214517952	0.00012400545624	5.8010673964e-05	0	0.000355997864013	0.000124009548735	0.000295019766324	0.00166197340843	0.000139013623335	0.000154012320986
k__Bacteria;p__Bacteroidetes;c__Cytophagia;o__Cytophagales;f__Cytophagaceae;g__Hymenobacter	Cyt_Hymenobacter	Genus	9.50063654265e-05	0	5.70055865475e-05	0.000352052455816	7.00151232666e-06	0.000488010736236	0	4.90074491323e-05	1.50021453068e-05	1.4999265036e-05	7.90072686687e-05	4.30124736173e-05	7.20014400288e-05	4.40030802156e-05	8.00097611909e-05	0.000139010425782	6.50050053854e-05	2.20015841141e-05	0	0.000452038423266	0	0.000154006006234	4.30009460208e-05	0.000344018232966	4.30058918072e-05	8.7006264451e-05	5.10209185766e-05	0	0	7.90024490759e-05	0.000993994036036	0	0.000136009112611	0.00031299499208	2.90028422785e-05	7.0005600448e-06
k__Bacteria;p__Proteobacteria;c__Alphaproteobacteria;o__RF32;f__;g__	k__Bacteria;p__Proteobacteria;c__Alphaproteobacteria;o__RF32;f__;g__	Genus	0.000291019498306	2.90021751631e-05	0	0.0012971932818	1.50032407e-05	0	2.20020901986e-05	0	0	0.000456977608097	0.000194017849642	1.50043512619e-05	0	2.90020301421e-05	0	0.000329024676851	0	8.80063364562e-05	0	0	2.90024071998e-05	7.00027301065e-06	0	1.50007950421e-05	0.000197026992698	0	0	0.000430018920833	0	1.40004340135e-05	0	0.00034402649004	0	0	0.000338033127246	0.000103008240659
k__Bacteria;p__[Thermi];c__Deinococci;o__Deinococcales;f__Deinococcaceae;g__Deinococcus	Dei_Deinococcus	Genus	0	2.20016501238e-05	2.10020582017e-05	3.50052157772e-05	0	0.000395008690191	7.00066506318e-06	2.40036485546e-05	7.00100114316e-06	0	7.20066246095e-05	0	0.000956019120382	0	0	0.000139010425782	3.60027722135e-05	0	0	7.20061205202e-05	0	0.000140005460213	0	5.00026501405e-05	2.2003014413e-05	8.7006264451e-05	0	5.80025521123e-05	0	0.000559017329537	0.000920994474033	0	0.000295019766324	6.99988800179e-06	7.00068606723e-06	7.0005600448e-06
k__Bacteria;p__Firmicutes;c__Clostridia;o__Clostridiales;f__Veillonellaceae;g__Dialister	Vei_Dialister	Genus	0	0	0	0	0	0	1.50014251354e-05	0	0	5.89971091417e-05	0	0	0	0	0	0	0	0	2.29968954191e-05	7.00059505058e-06	0	0	0	0	0	0.000160011520829	7.00287117718e-06	0.00345815215869	0	7.00021700673e-06	0	0	0	0	0	0
k__Bacteria;p__Actinobacteria;c__Actinobacteria;o__Bifidobacteriales;f__Bifidobacteriaceae;g__Bifidobacterium	Bif_Bifidobacterium	Genus	0	0	7.90077427588e-05	0	0	0	5.10048454603e-05	8.00121618486e-06	7.00100114316e-06	1.39993140336e-05	0	6.70194356363e-05	0	0	7.0008541042e-06	0	0	0	0	2.2001870159e-05	0	0	7.00015400339e-06	0	0	0	0	0.00313813807808	0	0	0	0	0	0	0	0
k__Bacteria;p__[Thermi];c__Deinococci;o__Deinococcales;f__Trueperaceae;g__Truepera	Tru_Truepera	Genus	1.40009380629e-05	7.00052503938e-06	3.60035283458e-05	0.000281041875239	1.50032407e-05	0.000711015642344	0	0	3.00042906136e-05	0	0.000108009936914	0	0.000646012920258	0	3.60043925359e-05	8.8006600495e-05	0.000297022870761	0	0	2.90024652095e-05	1.50012451033e-05	8.10031591232e-05	0	8.70046112444e-05	8.00109615017e-05	8.7006264451e-05	2.20090236997e-05	0	0	5.70017670548e-05	2.8999826001e-05	0	0.000310020771392	0.000108998256028	1.50014701441e-05	2.20017601408e-05
k__Bacteria;p__Firmicutes;c__Clostridia;o__Clostridiales;f__Ruminococcaceae;g__Faecalibacterium	Rum_Faecalibacterium	Genus	0	0	0	0	0	0	2.90027552617e-05	0	0	0	0	3.70107331126e-05	0.000402008040161	0	0	0	0.000333025642975	0	7.99892014578e-06	0	7.00058104823e-06	7.00027301065e-06	7.00015400339e-06	0	0	0	7.00287117718e-06	0.00207509130402	0	0.000258007998248	0	0	0	0	0	2.20017601408e-05
k__Bacteria;p__Proteobacteria;c__Alphaproteobacteria;o__;f__;g__	k__Bacteria;p__Proteobacteria;c__Alphaproteobacteria;o__;f__;g__	Genus	8.00053603591e-05	0.000271020326524	3.60035283458e-05	0.000230034275107	0	0	2.20020901986e-05	8.00121618486e-06	0.00019902846107	3.59982360864e-05	1.40012881185e-05	3.00087025237e-05	0	5.10035702499e-05	5.80070768634e-05	0.000234017551316	0	0.000278020017441	0.000366950461688	2.90024652095e-05	7.00058104823e-06	7.3002847111e-05	0	0.000227012031638	0.000131017949459	0.00018901360898	0.000117047989676	9.50041801839e-05	1.50027605079e-05	0	3.59997840013e-05	4.40033882609e-05	1.40009380629e-05	0.000101998368026	3.60035283458e-05	2.20017601408e-05
k__Bacteria;p__Firmicutes;c__Bacilli;o__Bacillales;f__Staphylococcaceae;g__Jeotgalicoccus	Sta_Jeotgalicoccus	Genus	2.90019431302e-05	0	5.00049004802e-05	0.000166024737686	0	0.000230005060111	0	0	0	0	0	7.00203058887e-06	0.00057501150023	0.000213014911044	0.000754091999224	0.000388029102183	6.50050053854e-05	0	0	3.60030602601e-05	0	0	5.00011000242e-05	0	0.000197026992698	7.00050403629e-06	2.20090236997e-05	0	1.50027605079e-05	0	0	0	0	0	0	0
k__Bacteria;p__Proteobacteria;c__Betaproteobacteria;o__Neisseriales;f__Neisseriaceae;g__Neisseria	Nei_Neisseria	Genus	4.40029481975e-05	0	0	7.00104315543e-06	0	0	0	8.00121618486e-06	1.50021453068e-05	2.9998530072e-05	0.000295027142497	0	0.000295005900118	5.20036402548e-05	8.70106152951e-05	4.40033002475e-05	0.000246018943459	0.000284020449472	2.39967604373e-05	7.00059505058e-06	0	3.70014430563e-05	0.000216004752105	7.30038692051e-05	4.30058918072e-05	2.20015841141e-05	2.90118948769e-05	0	0	0.000467014477449	3.59997840013e-05	2.9002233172e-05	0.000194012998871	0.000202996752052	0	0
k__Bacteria;p__Firmicutes;c__Clostridia;o__Clostridiales;f__Lachnospiraceae;g__Lachnospira	Lac_Lachnospira	Genus	0	0	7.00068606723e-06	0	0	0	3.7003515334e-05	0	0	1.4999265036e-05	0	0	0	0	0	0	7.00053904151e-06	0	2.29968954191e-05	0	0	0	0	1.40007420393e-05	0	0	0	0.00259211405302	0	0	0	7.00053904151e-06	0	0	0	1.5001200096e-05
k__Bacteria;p__Actinobacteria;c__Actinobacteria;o__Actinomycetales;f__Corynebacteriaceae;g__Corynebacterium	Cor_Corynebacterium	Genus	0.000124008308557	0	0	7.00104315543e-06	0	3.60007920174e-05	0	0	0	0	0.000187017205583	1.40040611777e-05	0.000884017680354	0	0	0.000117008775658	7.20055444269e-05	0.000109007848565	7.99892014578e-06	3.60030602601e-05	0	1.50005850228e-05	9.3002046045e-05	0	0.000109014935046	8.00057604147e-05	2.20090236997e-05	0	0	0.000452014012434	0	0	0.000159010653714	5.79990720148e-05	0	0
k__Bacteria;p__Cyanobacteria;c__Oscillatoriophycideae;o__Chroococcales;f__Xenococcaceae;g__	k__Bacteria;p__Cyanobacteria;c__Oscillatoriophycideae;o__Chroococcales;f__Xenococcaceae;g__	Genus	7.00046903143e-06	7.00052503938e-06	0	0.00018602771813	0	0.000913020086442	0	0	0	0	1.40012881185e-05	0	0.000244004880098	0	7.0008541042e-06	8.8006600495e-05	0.000100007700593	0	0	0	7.00058104823e-06	0.000103004017157	0	0	8.80120576519e-05	0	0	0	0	6.50020150625e-05	0	0	1.40009380629e-05	0.000551991168141	7.00068606723e-06	0
k__Bacteria;p__Proteobacteria;c__Betaproteobacteria;o__Burkholderiales;f__Comamonadaceae;g__	k__Bacteria;p__Proteobacteria;c__Betaproteobacteria;o__Burkholderiales;f__Comamonadaceae;g__	Genus	1.50010050673e-05	1.50011250844e-05	2.90028422785e-05	0.000115017137553	0	0.00033100728216	0	0	0	0	0.000101009292855	1.50043512619e-05	0.000129002580052	2.90020301421e-05	0.000145017692158	0.000102007650574	0.000173013322026	7.30052563785e-05	0	2.90024652095e-05	0	0.000110004290167	0.000129002838062	0.000102005406287	2.90039735444e-05	0	2.20090236997e-05	0	2.2004048745e-05	0.000380011780365	2.19998680008e-05	0	0.000122008174548	0.000101998368026	0	1.40011200896e-05
k__Bacteria;p__Proteobacteria;c__Alphaproteobacteria;o__Rhodobacterales;f__Rhodobacteraceae;g__Rubellimicrobium	Rho_Rubellimicrobium	Genus	0	0	0.000144014113383	0.000187027867152	7.00151232666e-06	0.000259005698125	0	0	2.20031464499e-05	0	5.00046004232e-05	0	0.000330006600132	7.0004900343e-06	0	5.80043503263e-05	7.00053904151e-06	0	0	2.90024652095e-05	0	7.00027301065e-06	0	1.50007950421e-05	2.90039735444e-05	4.40031682281e-05	2.90118948769e-05	0	7.00128823704e-06	0.000582018042559	0.000231998608008	0	0.000101006767453	0	0	0
k__Bacteria;p__Actinobacteria;c__Actinobacteria;o__Actinomycetales;f__Micrococcaceae;g__Rothia	Mic_Rothia	Genus	0	0	0	0	0	0	7.00066506318e-06	0	1.50021453068e-05	2.79986280672e-05	0.000122011225033	1.50043512619e-05	0.000287005740115	3.60025201764e-05	8.70106152951e-05	2.90021751631e-05	0.000282021715672	2.90020881503e-05	0	7.00059505058e-06	0	5.10019890776e-05	7.90017380382e-05	8.10042932275e-05	2.2003014413e-05	0	1.40057423544e-05	0	0	0.000136004216131	0.000152999082006	2.20016941304e-05	0.000224015009006	0.000362994192093	7.00068606723e-06	7.0005600448e-06
k__Bacteria;p__Firmicutes;c__Clostridia;o__Clostridiales;f__Veillonellaceae;g__Megamonas	Vei_Megamonas	Genus	7.00046903143e-06	0	0	0	0	0	0	0	0	2.19989220528e-05	0	7.00203058887e-06	0	7.0004900343e-06	0	0	0	0	3.09958155649e-05	0	0	0	8.60018920416e-05	0	0	0	0	0.00187808263564	0	0	0	0	0	0	7.00068606723e-06	0
k__Bacteria;p__Proteobacteria;c__Alphaproteobacteria;o__Sphingomonadales;f__Sphingomonadaceae;g__	k__Bacteria;p__Proteobacteria;c__Alphaproteobacteria;o__Sphingomonadales;f__Sphingomonadaceae;g__	Genus	2.20014740988e-05	0	0.00015201489746	0.000158023545508	0	0.000224004928108	0	8.00121618486e-06	2.90041475931e-05	0	2.90026682455e-05	7.00203058887e-06	0.000136002720054	0	5.00061007443e-05	7.40055504163e-05	0.000291022408725	0	0	8.80074806359e-05	0	0.000169006591257	1.40003080068e-05	7.00037101966e-06	6.50089062202e-05	5.70041042955e-05	0	2.20009680426e-05	0	0.000173005363166	5.09996940018e-05	0	0.000122008174548	2.89995360074e-05	7.00068606723e-06	1.5001200096e-05
k__Bacteria;p__Actinobacteria;c__Actinobacteria;o__Actinomycetales;f__Sporichthyaceae;g__	k__Bacteria;p__Actinobacteria;c__Actinobacteria;o__Actinomycetales;f__Sporichthyaceae;g__	Genus	2.20014740988e-05	0	4.3004214413e-05	0.000130019372887	0	0.000389008558188	0	2.50038005777e-05	2.20031464499e-05	0	0	0	0.00015100302006	3.70025901813e-05	1.40017082084e-05	3.00022501688e-05	0.000348026798063	5.80041763007e-05	0	5.10043353685e-05	0	4.40017160669e-05	5.00011000242e-05	3.70019611039e-05	0.000146020004741	7.30052563785e-05	1.40057423544e-05	0	0	5.70017670548e-05	2.8999826001e-05	0	0.000159010653714	6.99988800179e-06	0	1.5001200096e-05
k__Bacteria;p__Firmicutes;c__Bacilli;o__Bacillales;f__Bacillaceae;g__Bacillus	Bac_Bacillus	Genus	0	0	7.00068606723e-06	0	0	0	0	0	0	0	0.000584053732943	3.00087025237e-05	0	0	0	0	0.000188014477115	6.5004680337e-05	0	0	0	5.90023010897e-05	6.50014300315e-05	0.000307016271862	0	0	0	1.5000660029e-05	0	0	0	0	7.00046903143e-06	0.000399993600102	0	0
k__Bacteria;p__Proteobacteria;c__Alphaproteobacteria;o__Sphingomonadales;f__Sphingomonadaceae;g__Sphingomonas	Sph_Sphingomonas	Genus	4.40029481975e-05	0	3.60035283458e-05	5.00074511102e-05	0	0.00033100728216	0	0	7.00100114316e-06	7.29964231753e-05	7.00064405925e-06	7.00203058887e-06	0.00010100202004	0	1.40017082084e-05	9.50071255344e-05	7.00053904151e-06	0	0	2.2001870159e-05	0	4.40017160669e-05	7.00015400339e-06	2.90015370815e-05	4.40060288259e-05	8.00057604147e-05	4.30176372313e-05	0	0	0.000337010447324	0.000203998776007	0	2.90019431302e-05	1.49997600038e-05	0	0
k__Bacteria;p__Firmicutes;c__Bacilli;o__Bacillales;f__Bacillaceae;g__	k__Bacteria;p__Firmicutes;c__Bacilli;o__Bacillales;f__Bacillaceae;g__	Genus	0.000284019029275	0	2.20021562113e-05	0.000173025780841	3.70079937266e-05	4.30009460208e-05	0	0	0	0	0	7.00203058887e-06	0	1.50010500735e-05	6.50079309676e-05	0.000490036752756	2.9002233172e-05	0	0	0	0	7.00027301065e-06	0.000202004444098	1.50007950421e-05	5.10069879574e-05	7.30052563785e-05	6.60270710992e-05	0	0	0	1.49999100005e-05	0	0	0	0	0
k__Bacteria;p__Actinobacteria;c__Actinobacteria;o__Actinomycetales;f__Micrococcaceae;g__	k__Bacteria;p__Actinobacteria;c__Actinobacteria;o__Actinomycetales;f__Micrococcaceae;g__	Genus	2.20014740988e-05	0	0	0.000108016094398	0	1.40003080068e-05	0	0	0	0	0	0	0.000115002300046	0	5.80070768634e-05	1.50011250844e-05	0	0	0	2.90024652095e-05	0	0.000132005148201	7.00015400339e-06	5.10027031433e-05	3.60049326758e-05	4.40031682281e-05	2.90118948769e-05	0	0	0.0004160128964	7.19995680026e-05	0	0.000246016483104	2.19996480056e-05	0	7.0005600448e-06
k__Bacteria;p__Actinobacteria;c__Actinobacteria;o__Actinomycetales;f__Geodermatophilaceae;Other	k__Bacteria;p__Actinobacteria;c__Actinobacteria;o__Actinomycetales;f__Geodermatophilaceae;Other	Genus	2.20014740988e-05	1.50011250844e-05	3.60035283458e-05	3.60053647994e-05	0	2.20004840106e-05	0	0	1.40020022863e-05	0	7.20066246095e-05	0	0.000545010900218	0	7.9009639176e-05	2.20016501238e-05	0	0	0	2.2001870159e-05	0	4.50017550684e-05	0	2.90015370815e-05	0.000139019045609	1.50010800778e-05	0	0	0	5.70017670548e-05	6.99995800025e-06	0	0.000231015478037	1.49997600038e-05	0	0
k__Bacteria;p__Proteobacteria;c__Gammaproteobacteria;o__Pasteurellales;f__Pasteurellaceae;g__Haemophilus	Pas_Haemophilus	Genus	0	0	5.80056845571e-05	0	0	0	0	0	0	2.89985790696e-05	9.40086487957e-05	0	6.5001300026e-05	0	3.60043925359e-05	0	2.10016171245e-05	0	7.99892014578e-06	0	0	7.00027301065e-06	1.40003080068e-05	7.30038692051e-05	6.60090432389e-05	0	0	0	1.50027605079e-05	0.000409012679393	0	0	0.00030302030236	0.000137997792035	0	1.5001200096e-05
k__Bacteria;p__Proteobacteria;c__Alphaproteobacteria;o__Rhodobacterales;f__Rhodobacteraceae;g__Paracoccus	Rho_Paracoccus	Genus	0	0	0	1.40020863109e-05	0	0.00121502673059	0	0	0	0	0	0	3.60007200144e-05	0	0	0	0	0	0	0	0	0	0	0	0	0	0	0	0	7.00021700673e-06	6.99995800025e-06	0	0	0	0	0
k__Bacteria;p__Firmicutes;c__Erysipelotrichi;o__Erysipelotrichales;f__Erysipelotrichaceae;g__Coprobacillus	Ery_Coprobacillus	Genus	1.50010050673e-05	3.70027752081e-05	0	7.00104315543e-06	0	0	3.7003515334e-05	8.00121618486e-06	0.00011101587527	8.69957372089e-05	2.20020241862e-05	0	0	0	1.40017082084e-05	7.30054754107e-05	0	0	0.000132982047424	8.0006800578e-05	7.00058104823e-06	6.60025741004e-05	2.20004840106e-05	0.000219011607615	4.40060288259e-05	9.50068404925e-05	0	8.00035201549e-05	7.00128823704e-06	2.90008990279e-05	4.39997360016e-05	7.00053904151e-06	0	0	7.00068606723e-06	0
k__Bacteria;p__Actinobacteria;c__Actinobacteria;o__Actinomycetales;f__Gordoniaceae;g__Gordonia	Gor_Gordonia	Genus	1.50010050673e-05	0	1.40013721345e-05	0	0	0	7.00066506318e-06	0	0	0	0.0001300119611	2.20063818507e-05	2.90005800116e-05	0	7.0008541042e-06	0	2.20016941304e-05	0	0	0	0	0	0.000273006006132	7.30038692051e-05	0.000109014935046	7.00050403629e-06	7.00287117718e-06	0	2.2004048745e-05	1.40004340135e-05	6.49996100023e-05	0	0.000231015478037	0.000188996976048	0	7.0005600448e-06
k__Bacteria;p__Firmicutes;c__Clostridia;o__Clostridiales;f__Lachnospiraceae;g__Blautia	Lac_Blautia	Genus	0	0	0	0	1.50032407e-05	0	0	3.30050167625e-05	0	0	0	0.000104030168749	0	0	0	0	0	0	2.39967604373e-05	0	0	7.00027301065e-06	2.9000638014e-05	0	0	0	1.50061525225e-05	0.000845037181636	4.40080974899e-05	0	0	0	0	0	2.20021562113e-05	0
k__Bacteria;p__Proteobacteria;c__Gammaproteobacteria;o__Pseudomonadales;f__Moraxellaceae;g__Acinetobacter	Mor_Acinetobacter	Genus	0	0	2.20021562113e-05	2.10031294663e-05	0	0.000180003960087	0	0	0	6.49968151561e-05	0.000122011225033	1.40040611777e-05	5.70011400228e-05	2.90020301421e-05	0	7.00052503938e-06	0.000152011704901	0	0	0	0	3.00011700456e-05	0.000288006336139	7.00037101966e-06	0	7.00050403629e-06	0	2.90012760561e-05	7.00128823704e-06	2.90008990279e-05	2.19998680008e-05	0	0	0	0	0
k__Bacteria;p__Proteobacteria;c__Alphaproteobacteria;o__Rhizobiales;f__Brucellaceae;g__Ochrobactrum	Bru_Ochrobactrum	Genus	1.50010050673e-05	0	0	7.00104315543e-06	0	1.40003080068e-05	0	0	7.00100114316e-06	0	1.40012881185e-05	0	0.000180003600072	0	7.0008541042e-06	0	8.70066995159e-05	0	0	2.2001870159e-05	0	2.90011310441e-05	6.50014300315e-05	0.000110005830309	1.50020552816e-05	1.50010800778e-05	0	0	7.00128823704e-06	0.000151004681145	0.000202998782007	0	2.20014740988e-05	9.39984960241e-05	0	0
k__Bacteria;p__Actinobacteria;c__Actinobacteria;o__Actinomycetales;f__Nocardioidaceae;g__	k__Bacteria;p__Actinobacteria;c__Actinobacteria;o__Actinomycetales;f__Nocardioidaceae;g__	Genus	1.50010050673e-05	0	1.40013721345e-05	1.40020863109e-05	0	0.000172003784083	0	0	0	0	0	0	0.000180003600072	0	4.4005368655e-05	0	7.00053904151e-06	0	0	0	0	0.000103004017157	1.40003080068e-05	7.00037101966e-06	6.50089062202e-05	1.50010800778e-05	1.50061525225e-05	0	0	0.000230007130221	1.49999100005e-05	0	0	2.19996480056e-05	0	0
k__Bacteria;p__Proteobacteria;c__Alphaproteobacteria;o__Rhodospirillales;f__Acetobacteraceae;g__	k__Bacteria;p__Proteobacteria;c__Alphaproteobacteria;o__Rhodospirillales;f__Acetobacteraceae;g__	Genus	3.60024121616e-05	0	1.40013721345e-05	1.40020863109e-05	0	0.000180003960087	7.00066506318e-06	8.00121618486e-06	0	0	0	0	0.000115002300046	7.0004900343e-06	3.60043925359e-05	0.000146010950821	0	0	0	1.40011901012e-05	0	0.000161006279245	0	0	7.0009591314e-06	0	0	0	7.00128823704e-06	0	0	0	0.000130008710584	0	0	0
k__Bacteria;p__Actinobacteria;c__Actinobacteria;o__Actinomycetales;f__Propionibacteriaceae;g__Propionibacterium	Pro_Propionibacterium	Genus	0	0	0	7.00104315543e-06	0	8.60018920416e-05	0	0	0	0	0.000187017205583	7.00203058887e-06	7.20014400288e-05	0	2.90035384317e-05	0	0.000181013938073	4.40031682281e-05	0	0	0	3.70014430563e-05	7.00015400339e-06	4.40023321236e-05	0	0	0	0	0	0.000165005115159	1.49999100005e-05	0	0	0	0	0
k__Bacteria;p__Proteobacteria;c__Gammaproteobacteria;o__Enterobacteriales;f__Enterobacteriaceae;g__Citrobacter	Ent_Citrobacter	Genus	1.50010050673e-05	0	0	0	0	0	0	0	0	0	0	7.00203058887e-06	0	0	0	0	0	0	0	0	0	0	3.60007920174e-05	0	0	7.00050403629e-06	0	0.000349015356676	7.00128823704e-06	0.000409012679393	0	0	0	0	0	0
k__Bacteria;p__Proteobacteria;c__Alphaproteobacteria;o__Caulobacterales;f__Caulobacteraceae;g__	k__Bacteria;p__Proteobacteria;c__Alphaproteobacteria;o__Caulobacterales;f__Caulobacteraceae;g__	Genus	7.00046903143e-06	7.00052503938e-06	7.00068606723e-06	0	0	2.9000638014e-05	0	0	0	2.89985790696e-05	3.60033123047e-05	0	1.40002800056e-05	1.50010500735e-05	0	0	0.000123009471729	2.20015841141e-05	0	0	0	1.50005850228e-05	0	1.50007950421e-05	8.00109615017e-05	0	0	0	1.50027605079e-05	0.000230007130221	0.000101999388004	0	2.90019431302e-05	1.49997600038e-05	0	0
k__Bacteria;p__Proteobacteria;c__Alphaproteobacteria;o__Rhizobiales;f__Rhizobiaceae;g__Agrobacterium	Rhi_Agrobacterium	Genus	2.20014740988e-05	0	1.40013721345e-05	0	0	0	0	0	0	1.4999265036e-05	0	2.20063818507e-05	0	0	2.20026843275e-05	0	0	0	0	0	0	0	0.000180003960087	7.00037101966e-06	0	0	0	0	0	0	0.000188998866007	7.00053904151e-06	2.90019431302e-05	0.000282995472072	0	0
k__Bacteria;p__Proteobacteria;c__Betaproteobacteria;o__Burkholderiales;f__Alcaligenaceae;g__Achromobacter	Alc_Achromobacter	Genus	7.00046903143e-06	2.20016501238e-05	0	0	0	0	0	0	0	0	0	0	0	0	0	0	1.4001078083e-05	0	0	0	0	0	7.00015400339e-06	0	0	0	0	0.000641028205241	0	0	0	0	0	0	7.00068606723e-06	0
k__Bacteria;p__Firmicutes;c__Bacilli;o__Lactobacillales;Other;Other	k__Bacteria;p__Firmicutes;c__Bacilli;o__Lactobacillales;Other;Other	Genus	0	0	0	0	0	0	0	0	0	0	0	0	5.000100002e-05	1.50010500735e-05	3.60043925359e-05	0	0.000203015632204	2.90020881503e-05	0	2.2001870159e-05	0	1.50005850228e-05	7.00015400339e-06	3.70019611039e-05	0	0	7.00287117718e-06	0.000146006424283	0	0	0	0	0.000101006767453	0	0	0
k__Bacteria;p__Proteobacteria;c__Alphaproteobacteria;o__Rhizobiales;f__;g__	k__Bacteria;p__Proteobacteria;c__Alphaproteobacteria;o__Rhizobiales;f__;g__	Genus	0	7.00052503938e-06	0	7.00104315543e-06	0	6.50014300315e-05	2.20020901986e-05	0	0	0	7.20066246095e-05	0	0.000244004880098	7.0004900343e-06	1.40017082084e-05	0	0.000101007777599	0	0	7.00059505058e-06	0	0	0	5.10027031433e-05	0	2.20015841141e-05	0	0	0	0	0	0	3.60024121616e-05	0	0	0
k__Bacteria;p__Cyanobacteria;c__Chloroplast;o__;f__;g__	k__Bacteria;p__Cyanobacteria;c__Chloroplast;o__;f__;g__	Genus	0	0	0	1.40020863109e-05	0	0	0	0	0	0	0	0	0	0	0	0	0	1.50010800778e-05	0	2.2001870159e-05	0	0.000124004836189	0	7.00037101966e-06	9.50130167833e-05	3.60025921866e-05	0	5.10022440987e-05	0	0	0.000202998782007	0	6.50043552918e-05	1.49997600038e-05	0	7.0005600448e-06
k__Bacteria;p__Actinobacteria;c__Coriobacteriia;o__Coriobacteriales;f__Coriobacteriaceae;g__Collinsella	Cor_Collinsella	Genus	0	0	0	0	0	0	7.00066506318e-06	8.00121618486e-06	0	0	0	0	0.000597011940239	0	0	0	0	1.50010800778e-05	7.99892014578e-06	0	0	0	0	0	0	0	0	1.5000660029e-05	0	0	0	0	0	0	0	0
k__Bacteria;p__Proteobacteria;c__Betaproteobacteria;o__Burkholderiales;f__Alcaligenaceae;g__	k__Bacteria;p__Proteobacteria;c__Betaproteobacteria;o__Burkholderiales;f__Alcaligenaceae;g__	Genus	0	0	0	0	0	0	0	0	0	0	0	0	0	0	0	0	0	0	0	0	0	0	0	0	0	0	0	0.000641028205241	0	0	0	0	0	0	0	0
k__Bacteria;p__Proteobacteria;c__Gammaproteobacteria;o__Pseudomonadales;f__Pseudomonadaceae;g__Pseudomonas	Pse_Pseudomonas	Genus	4.3002881193e-05	7.00052503938e-06	2.10020582017e-05	5.80086432878e-05	0	0	3.7003515334e-05	0	0	7.29964231753e-05	0	0	5.70011400228e-05	0	0	7.00052503938e-06	2.20016941304e-05	0	0	7.00059505058e-06	0	0	0	0	0	7.00050403629e-06	0	0	3.70068092529e-05	0	0.000196998818007	7.00053904151e-06	5.1003417229e-05	0	0	0
k__Bacteria;p__Proteobacteria;c__Betaproteobacteria;o__Rhodocyclales;f__Rhodocyclaceae;g__Methyloversatilis	Rho_Methyloversatilis	Genus	0	0	7.00068606723e-06	2.20032784885e-05	0	9.3002046045e-05	0	0	0	0	2.10019321778e-05	0	7.0001400028e-06	1.50010500735e-05	9.40114693993e-05	2.20016501238e-05	7.90060834684e-05	2.90020881503e-05	0	0	0	2.20008580335e-05	3.60007920174e-05	7.00037101966e-06	5.10069879574e-05	0	0	7.00030801355e-06	0	7.00021700673e-06	2.8999826001e-05	0	2.20014740988e-05	4.39992960113e-05	0	1.5001200096e-05
k__Bacteria;p__Proteobacteria;c__Alphaproteobacteria;o__Rhizobiales;f__Methylobacteriaceae;g__Methylobacterium	Met_Methylobacterium	Genus	0	0	0	1.40020863109e-05	0	0	0	0	7.00100114316e-06	1.4999265036e-05	5.00046004232e-05	0	1.40002800056e-05	0	0	2.20016501238e-05	5.00038502965e-05	0	0	2.90024652095e-05	0	5.90023010897e-05	2.80006160136e-05	3.60019081011e-05	9.50130167833e-05	4.40031682281e-05	2.20090236997e-05	0	0	0	0	0	0	9.39984960241e-05	1.50014701441e-05	0
k__Bacteria;p__Proteobacteria;c__Gammaproteobacteria;o__Pasteurellales;f__Pasteurellaceae;g__Aggregatibacter	Pas_Aggregatibacter	Genus	4.40029481975e-05	7.00052503938e-06	7.00068606723e-06	0	0	2.10004620102e-05	0	0	3.70052917567e-05	7.99960801921e-05	0	0	0	2.20015401078e-05	5.80070768634e-05	8.000600045e-05	2.10016171245e-05	2.20015841141e-05	0	7.00059505058e-06	0	7.00027301065e-06	0	3.70019611039e-05	1.50020552816e-05	7.00050403629e-06	4.40180473994e-05	2.90012760561e-05	0	0	0	0	0	0	7.00068606723e-06	1.5001200096e-05
k__Bacteria;p__Actinobacteria;c__Actinobacteria;o__Actinomycetales;f__Micrococcaceae;g__Renibacterium	Mic_Renibacterium	Genus	0	0	0	0	0	0	0	0	0	0	0	1.50043512619e-05	0	0	2.20026843275e-05	0	0	0	0	0	0	0	0	1.50007950421e-05	7.0009591314e-06	0	0	0	0	0	0.000224998650008	0	0.00021601447297	4.39992960113e-05	0	0
k__Bacteria;p__Actinobacteria;c__Actinobacteria;o__Actinomycetales;f__Microbacteriaceae;g__Leucobacter	Mic_Leucobacter	Genus	0	0	0	5.80086432878e-05	0	0	0	0	0	0	0	0	0	0	0	0	0.000477036731828	0	0	0	0	0	0	0	0	0	7.00287117718e-06	0	0	0	0	0	0	0	0	0
k__Bacteria;p__Firmicutes;c__Clostridia;o__Clostridiales;f__Eubacteriaceae;g__Anaerofustis	Eub_Anaerofustis	Genus	0	0	0	1.40020863109e-05	0	0	2.20020901986e-05	8.00121618486e-06	7.00100114316e-06	2.19989220528e-05	7.00064405925e-06	0	0	0	0	0	0	0	2.29968954191e-05	0	7.00058104823e-06	0	7.00015400339e-06	2.20011660618e-05	7.20098653516e-05	0	0	1.5000660029e-05	0	0	0.000217998692008	3.60027722135e-05	0	0	1.40013721345e-05	0
k__Bacteria;p__Cyanobacteria;c__Synechococcophycideae;o__Pseudanabaenales;f__Pseudanabaenaceae;g__Leptolyngbya	Pse_Leptolyngbya	Genus	2.20014740988e-05	0	0	0.000166024737686	0	5.00011000242e-05	0	0	0	0	0	0	0	7.0004900343e-06	0	0	0	0	0	7.00059505058e-06	0	3.70014430563e-05	0	0.000117006201329	2.90039735444e-05	2.90020881503e-05	0	0	0	0	0	0	0	0	1.50014701441e-05	7.0005600448e-06
k__Bacteria;p__Proteobacteria;c__Alphaproteobacteria;o__Sphingomonadales;f__Sphingomonadaceae;g__Sphingobium	Sph_Sphingobium	Genus	0	0	7.00068606723e-06	2.20032784885e-05	0	0.000288006336139	0	8.00121618486e-06	0	0	0	0	0	0	0	1.50011250844e-05	2.10016171245e-05	0	0	1.50012751084e-05	0	3.70014430563e-05	0	7.00037101966e-06	0	0	0	0	0	0	5.79996520021e-05	7.00053904151e-06	0	0	0	0
k__Bacteria;p__Firmicutes;c__Clostridia;o__Clostridiales;f__Veillonellaceae;g__Phascolarctobacterium	Vei_Phascolarctobacterium	Genus	0	0	7.00068606723e-06	0	0	1.40003080068e-05	1.40013301264e-05	0	0	0	0	4.30124736173e-05	0	0	0	0	0	0	1.59978402916e-05	0	0	0	7.00015400339e-06	1.40007420393e-05	0	0	0	0.000335014740649	0	0	0	1.50011550889e-05	0	0	0	0
k__Bacteria;p__Proteobacteria;c__Gammaproteobacteria;o__Xanthomonadales;f__Xanthomonadaceae;Other	k__Bacteria;p__Proteobacteria;c__Gammaproteobacteria;o__Xanthomonadales;f__Xanthomonadaceae;Other	Genus	0	1.50011250844e-05	0	1.40020863109e-05	0	0.000100002200048	0	0	0	0	0	0	0	0	0	0	0.000311023948844	0	0	0	0	0	0	0	0	0	7.00287117718e-06	0	0	0	0	0	0	0	0	0
k__Bacteria;p__TM7;c__TM7-1;o__;f__;g__	k__Bacteria;p__TM7;c__TM7-1;o__;f__;g__	Genus	0	0	0	0	0	0	0	0	0	0	0	0	0	0	0	0	0	0	0	0	0	0	0	0	0	0	0	0	0	0.000431013361414	0	0	0	0	0	0
k__Bacteria;p__Proteobacteria;c__Gammaproteobacteria;o__Enterobacteriales;f__Enterobacteriaceae;g__Providencia	Ent_Providencia	Genus	0	0	0	0	0	0	0	0	0	0	0	0	0	0	0	0	0	0	0	0	0	0	0	0	0	0	0	0.000422018568817	0	0	0	0	0	0	0	0
k__Bacteria;p__Proteobacteria;c__Gammaproteobacteria;o__Pseudomonadales;f__Moraxellaceae;g__Enhydrobacter	Mor_Enhydrobacter	Genus	0	7.00052503938e-06	0	0	0	2.9000638014e-05	0	0	0	0	0	0	0	0	0	0	0	0	0	0	0	7.00027301065e-06	0	1.50007950421e-05	2.90039735444e-05	0	0	0	0	9.30028830894e-05	0	7.00053904151e-06	0.000231015478037	0	0	0
k__Bacteria;p__Proteobacteria;c__Betaproteobacteria;o__Burkholderiales;f__Oxalobacteraceae;g__Janthinobacterium	Oxa_Janthinobacterium	Genus	0	0	0	0	0	0.000172003784083	0	0	0	0	0	0	2.20004400088e-05	0	0	0	0	0	0	7.00059505058e-06	0	0	0	4.40023321236e-05	0	0	0	0	0	0	0.000165999004006	0	0	0	0	0
k__Bacteria;p__Actinobacteria;c__Rubrobacteria;o__Rubrobacterales;f__Rubrobacteraceae;g__Rubrobacter	Rub_Rubrobacter	Genus	0	0	0	0	0	7.00015400339e-06	0	0	0	0	0	0	0.000130002600052	0	0	0	0	0	0	0	0	2.20008580335e-05	1.40003080068e-05	2.20011660618e-05	7.0009591314e-06	7.00050403629e-06	0	0	0	0	0	0	1.40009380629e-05	0.000166997328043	0	7.0005600448e-06
k__Bacteria;p__Firmicutes;c__Clostridia;o__Clostridiales;f__Ruminococcaceae;g__Anaerotruncus	Rum_Anaerotruncus	Genus	7.00046903143e-06	1.50011250844e-05	0	0	3.70079937266e-05	0	2.20020901986e-05	1.60024323697e-05	7.00100114316e-06	0	0	0	0	0	0	0	0	4.40031682281e-05	0	7.00059505058e-06	0.000110009130758	0	0	7.00037101966e-06	0	4.40031682281e-05	0	0	0	0	2.19998680008e-05	0	7.00046903143e-06	6.99988800179e-06	0	4.40035202816e-05
k__Bacteria;p__Actinobacteria;c__Actinobacteria;o__Actinomycetales;f__Cellulomonadaceae;g__Cellulomonas	Cel_Cellulomonas	Genus	0	0	0	0	0	0.000382008404185	0	0	0	0	0	0	0	0	0	0	7.00053904151e-06	0	0	0	0	0	0	0	0	0	0	0	0	0	0	0	0	0	0	0
k__Bacteria;p__Fusobacteria;c__Fusobacteriia;o__Fusobacteriales;f__Fusobacteriaceae;g__Fusobacterium	Fus_Fusobacterium	Genus	0	0	0	0	0	0	0	1.60024323697e-05	0	0	0.000238021898015	0	0.000129002580052	0	0	0	0	0	0	0	0	0	0	0	0	0	0	0	0	0	0	0	0	0	0	0
k__Bacteria;p__Actinobacteria;c__Actinobacteria;o__Actinomycetales;f__Yaniellaceae;g__Yaniella	Yan_Yaniella	Genus	0	0	2.20021562113e-05	3.60053647994e-05	7.00151232666e-06	0	0	0	0	0	0	0	0.000122002440049	0	1.40017082084e-05	0.000168012600945	0	0	0	0	0	0	1.40003080068e-05	0	0	0	0	0	0	0	0	0	0	0	0	0
k__Bacteria;p__Actinobacteria;c__Actinobacteria;o__Actinomycetales;f__;g__	k__Bacteria;p__Actinobacteria;c__Actinobacteria;o__Actinomycetales;f__;g__	Genus	2.90019431302e-05	0	0	2.20032784885e-05	7.00151232666e-06	0.000259005698125	0	0	0	0	0	0	7.0001400028e-06	0	7.0008541042e-06	0	0	0	0	1.50012751084e-05	0	0	0	2.20011660618e-05	1.50020552816e-05	0	0	0	0	0	0	0	0	0	0	0
k__Bacteria;p__Actinobacteria;c__Actinobacteria;o__Actinomycetales;f__Microbacteriaceae;g__Microbacterium	Mic_Microbacterium	Genus	0	0	7.00068606723e-06	4.30064079548e-05	0	0	7.00066506318e-06	0	0	0	5.8005336491e-05	0	6.40012800256e-05	0	0	0	9.40072385574e-05	0	0	0	0	0	0	2.90015370815e-05	0	7.00050403629e-06	0	0	0	0	0	0	2.20014740988e-05	5.09991840131e-05	0	0
k__Bacteria;p__Proteobacteria;c__Betaproteobacteria;o__Neisseriales;f__Neisseriaceae;g__	k__Bacteria;p__Proteobacteria;c__Betaproteobacteria;o__Neisseriales;f__Neisseriaceae;g__	Genus	0	0	0	0	0	0	0	0	0	0	0	0	0	0	0	0	0	0	0	0	0	0	0	0	0	0	0	0	0	0.000381011811366	0	0	0	0	0	0
k__Bacteria;p__Bacteroidetes;c__Flavobacteriia;o__Flavobacteriales;f__Blattabacteriaceae;g__Blattabacterium	Bla_Blattabacterium	Genus	0	0	7.00068606723e-06	0	0	0	0	0	0	0	0	0	0	0	0	0	0	0	0	0	0	0	0	0	0	0	0	0.000349015356676	0	0	0	0	0	0	0	0
k__Bacteria;Other;Other;Other;Other;Other	k__Bacteria;Other;Other;Other;Other;Other	Genus	0	0	0	0	7.00151232666e-06	0	1.50014251354e-05	8.00121618486e-06	1.50021453068e-05	0	0	5.20150843745e-05	0	0	0	7.00052503938e-06	0	7.00050403629e-06	3.89947357107e-05	7.00059505058e-06	1.50012451033e-05	0	0	2.20011660618e-05	3.60049326758e-05	0	3.70151762223e-05	7.00030801355e-06	5.90108579979e-05	0	0	7.00053904151e-06	0	0	0	7.0005600448e-06
k__Bacteria;p__Gemmatimonadetes;c__Gemmatimonadetes;o__Gemmatimonadales;f__;g__	k__Bacteria;p__Gemmatimonadetes;c__Gemmatimonadetes;o__Gemmatimonadales;f__;g__	Genus	0	0	0	1.40020863109e-05	0	5.10011220247e-05	0	0	0	0	0	0	0	0	7.20087850718e-05	1.40010500788e-05	0	0	0	7.00059505058e-06	0	0	0	0	2.2003014413e-05	0	0	0	0	1.40004340135e-05	0	0	0.000116007772521	2.89995360074e-05	0	0
k__Bacteria;p__Actinobacteria;c__Actinobacteria;o__Actinomycetales;f__Geodermatophilaceae;g__Modestobacter	Geo_Modestobacter	Genus	0	0	7.00068606723e-06	1.40020863109e-05	0	0	0	0	0	0	5.00046004232e-05	0	0.000237004740095	0	0	0	1.4001078083e-05	0	0	0	0	0	0	0	0	0	0	0	0	7.00021700673e-06	0	0	0	0	0	0
k__Bacteria;p__Cyanobacteria;c__Chloroplast;o__Streptophyta;f__;g__	k__Bacteria;p__Cyanobacteria;c__Chloroplast;o__Streptophyta;f__;g__	Genus	0	0	0	0	0	1.40003080068e-05	0	0	0	0	0	0	8.60017200344e-05	5.20036402548e-05	7.0008541042e-06	1.50011250844e-05	0	0	0	0	0	3.00011700456e-05	5.00011000242e-05	0	7.0009591314e-06	0	0	7.00030801355e-06	0	2.90008990279e-05	6.99995800025e-06	0	2.10014070943e-05	0	0	0
k__Bacteria;p__Proteobacteria;c__Gammaproteobacteria;o__Enterobacteriales;f__Enterobacteriaceae;g__Trabulsiella	Ent_Trabulsiella	Genus	0	7.00052503938e-06	0	7.00104315543e-06	0	0	0	0	0	0	0	0	0	0	0	0	0	0	0	0	0	0	0	0	0	0	0	0	0	0	0	0	0.000310020771392	0	0	0
k__Bacteria;p__Firmicutes;c__Bacilli;o__Turicibacterales;f__Turicibacteraceae;g__Turicibacter	Tur_Turicibacter	Genus	0	0	0	0	0	0	0	8.00121618486e-06	0	0	0	0	0	0	0	0	0	0	0	0	0	0	0	0	0	0	0	0	0	0.000316009796304	0	0	0	0	0	0
k__Bacteria;p__Firmicutes;c__Clostridia;o__Clostridiales;f__Veillonellaceae;g__Selenomonas	Vei_Selenomonas	Genus	0	0	0	7.00104315543e-06	0	7.00015400339e-06	0	0	0	0	0	0	0	0	0	0	0	2.20015841141e-05	0	0	0	0	0	0	0	0	0	0.000277012188536	0	0	0	0	0	0	0	0
k__Bacteria;p__Proteobacteria;c__Alphaproteobacteria;o__Rhodobacterales;f__Rhodobacteraceae;Other	k__Bacteria;p__Proteobacteria;c__Alphaproteobacteria;o__Rhodobacterales;f__Rhodobacteraceae;Other	Genus	0	0	0	0	0	0.000122002684059	0	0	0	0	0	0	2.20004400088e-05	0	0	0	4.3003311255e-05	0	0	0	0	0	0	0	0	0	0	1.5000660029e-05	0	0	1.49999100005e-05	0	9.4006298422e-05	0	0	0
k__Bacteria;p__Actinobacteria;c__Actinobacteria;o__Actinomycetales;f__Micrococcaceae;g__Microbispora	Mic_Microbispora	Genus	3.60024121616e-05	0	0	9.40140080872e-05	0	3.60007920174e-05	0	0	0	0	0	0	7.0001400028e-06	1.50010500735e-05	0	0	9.40072385574e-05	0	0	0	0	7.00027301065e-06	0	0	0	0	0	0	0	1.40004340135e-05	0	7.00053904151e-06	0	0	0	0
k__Bacteria;p__Bacteroidetes;c__Flavobacteriia;o__Flavobacteriales;f__[Weeksellaceae];g__Chryseobacterium	Wee_Chryseobacterium	Genus	0	1.50011250844e-05	7.00068606723e-06	1.40020863109e-05	0	0	0	0	0	0	0	0	3.60007200144e-05	1.50010500735e-05	0	0	5.10039273024e-05	0	0	0	0	1.50005850228e-05	7.00015400339e-06	0	0	0	0	0.000131005764254	0	0	0	0	0	0	0	0
k__Bacteria;p__Firmicutes;c__Clostridia;o__Clostridiales;f__Lachnospiraceae;g__Lachnobacterium	Lac_Lachnobacterium	Genus	0	0	0	0	0	0	0	2.50038005777e-05	2.20031464499e-05	0	0	0	0	0	0	7.00052503938e-06	0	0	0	0	7.00058104823e-06	0	0	0	0	0	7.00287117718e-06	0	5.1009385727e-05	0	0	0	0	0	0.000117011467124	5.10040803264e-05
k__Bacteria;p__Actinobacteria;c__Actinobacteria;o__Actinomycetales;f__Actinomycetaceae;g__Actinomyces	Act_Actinomyces	Genus	0	0	0	0	0	0	0	0	0	0	4.3003956364e-05	0	0	0	0	0	0	2.90020881503e-05	0	1.50012751084e-05	0	5.90023010897e-05	0	0	0	0	0	0	0	0.000101003131097	0	0	3.60024121616e-05	0	0	0
k__Bacteria;p__Proteobacteria;c__Deltaproteobacteria;o__Desulfovibrionales;f__Desulfovibrionaceae;Other	k__Bacteria;p__Proteobacteria;c__Deltaproteobacteria;o__Desulfovibrionales;f__Desulfovibrionaceae;Other	Genus	0	0	0	0	2.20047530267e-05	0	0	0.000123018698842	7.00100114316e-06	0	0	2.20063818507e-05	0	0	0	0	0	0	0	0	7.00058104823e-06	0	0	0	0	0	7.00287117718e-06	0	2.2004048745e-05	0	2.19998680008e-05	0	7.00046903143e-06	0	2.20021562113e-05	0
k__Bacteria;p__Verrucomicrobia;c__Verrucomicrobiae;o__Verrucomicrobiales;f__Verrucomicrobiaceae;g__Akkermansia	Ver_Akkermansia	Genus	0	0	0	0	0	1.40003080068e-05	0	0	0	0	0	0	0	0	2.90035384317e-05	0	0	0	0	0	0	0	0	0	0	0	0	0.000218009592422	0	0	0	0	0	0	0	0
k__Bacteria;p__Proteobacteria;c__Alphaproteobacteria;o__Rhizobiales;f__Beijerinckiaceae;g__	k__Bacteria;p__Proteobacteria;c__Alphaproteobacteria;o__Rhizobiales;f__Beijerinckiaceae;g__	Genus	1.50010050673e-05	0	0	0	0	0	0	0	0	0	0	0	0	0	0	0	3.60027722135e-05	0	0	7.00059505058e-06	0	2.90011310441e-05	1.40003080068e-05	5.10027031433e-05	0	0	0	0	0	2.20006820211e-05	0	0	0	8.69986080223e-05	0	0
k__Bacteria;p__Proteobacteria;c__Betaproteobacteria;o__Rhodocyclales;f__Rhodocyclaceae;Other	k__Bacteria;p__Proteobacteria;c__Betaproteobacteria;o__Rhodocyclales;f__Rhodocyclaceae;Other	Genus	0	0	7.00068606723e-06	0	0	8.60018920416e-05	0	0	0	0	0	0	0.000122002440049	0	0	0	0	0	0	7.00059505058e-06	0	0	0	0	0	0	0	0	0	0	1.49999100005e-05	0	2.20014740988e-05	0	0	0
k__Bacteria;p__Bacteroidetes;c__Bacteroidia;o__Bacteroidales;f__Porphyromonadaceae;g__Porphyromonas	Por_Porphyromonas	Genus	0	0	0	0	0	0	0	0	1.50021453068e-05	0	1.40012881185e-05	0	0	0	0	2.20016501238e-05	3.60027722135e-05	1.40010080726e-05	0	0	0	0	1.40003080068e-05	0	2.2003014413e-05	0	7.00287117718e-06	0	0	9.30028830894e-05	1.49999100005e-05	0	0	0	0	0
k__Bacteria;p__Proteobacteria;c__Alphaproteobacteria;o__Rhizobiales;f__Hyphomicrobiaceae;g__Devosia	Hyp_Devosia	Genus	0	0	0	7.00104315543e-06	0	0	0	0	0	6.99965701681e-06	7.00064405925e-06	0	0.000144002880058	0	0	0	0	7.00050403629e-06	0	0	0	7.00027301065e-06	0	0	2.90039735444e-05	0	0	0	0	1.40004340135e-05	0	0	0	0	0	1.5001200096e-05
k__Bacteria;p__Proteobacteria;c__Betaproteobacteria;o__Burkholderiales;f__Comamonadaceae;Other	k__Bacteria;p__Proteobacteria;c__Betaproteobacteria;o__Burkholderiales;f__Comamonadaceae;Other	Genus	0	0	7.00068606723e-06	0	0	0	0	0	1.50021453068e-05	0	0.000123011317041	0	0	0	0	0	0	7.00050403629e-06	0	0	0	0	0	0	1.50020552816e-05	7.00050403629e-06	0	0	0	0	4.39997360016e-05	0	1.40009380629e-05	0	0	0
k__Bacteria;p__Proteobacteria;c__Gammaproteobacteria;o__Enterobacteriales;f__Enterobacteriaceae;Other	k__Bacteria;p__Proteobacteria;c__Gammaproteobacteria;o__Enterobacteriales;f__Enterobacteriaceae;Other	Genus	0	0	0	0	7.00151232666e-06	2.20004840106e-05	2.90027552617e-05	1.60024323697e-05	0	0	0	2.20063818507e-05	0	7.0004900343e-06	0	0	6.50050053854e-05	0	1.59978402916e-05	7.00059505058e-06	0	2.20008580335e-05	0	0	0	7.00050403629e-06	0	0	0	0	0	0	0	0	0	0
k__Bacteria;p__Firmicutes;c__Bacilli;o__Bacillales;f__;g__	k__Bacteria;p__Firmicutes;c__Bacilli;o__Bacillales;f__;g__	Genus	0	0	0	0	0	0	0	0	0	0	0	0	0	0	0	0	0	0	0	1.50012751084e-05	0	0	0	2.20011660618e-05	0	0	0	0	0	0	0	0	0	0.000173997216045	0	0
k__Bacteria;p__Firmicutes;c__Bacilli;o__Gemellales;f__Gemellaceae;g__Gemella	Gem_Gemella	Genus	0	0	0	0	0	0	0	0	0	0	0	0	2.20004400088e-05	0	0	0	0	4.40031682281e-05	0	0	0	0	0	2.20011660618e-05	0	0	0	0.000116005104225	0	0	0	0	0	0	0	0
k__Bacteria;p__Firmicutes;c__Bacilli;o__Bacillales;f__Bacillaceae;g__Anoxybacillus	Bac_Anoxybacillus	Genus	0	0	0	2.20032784885e-05	0	0	0	0	2.20031464499e-05	0	2.20020241862e-05	0	7.0001400028e-06	0	0	0	2.9002233172e-05	0	0	7.00059505058e-06	0	0	0	0	0	0	0	0	0	7.20022320692e-05	0	0	2.20014740988e-05	0	0	0
k__Bacteria;p__Actinobacteria;c__Actinobacteria;o__Actinomycetales;f__Kineosporiaceae;g__	k__Bacteria;p__Actinobacteria;c__Actinobacteria;o__Actinomycetales;f__Kineosporiaceae;g__	Genus	0	0	0	7.00104315543e-06	0	0	0	0	0	0	0	0	0.000115002300046	0	0	7.00052503938e-06	0	0	0	7.00059505058e-06	0	0	1.40003080068e-05	0	2.90039735444e-05	0	0	0	0	0	1.39999160005e-05	0	0	6.99988800179e-06	0	0
k__Bacteria;p__Actinobacteria;c__Acidimicrobiia;o__Acidimicrobiales;f__C111;g__	k__Bacteria;p__Actinobacteria;c__Acidimicrobiia;o__Acidimicrobiales;f__C111;g__	Genus	0	0	0	0	0	0	0	0	0	0	0	0	0	0	0	0	0	0	0	0	0	0	0	0	0	0	0	0	0	0	0	0	0.000195013065875	0	0	0
k__Bacteria;p__Actinobacteria;c__Actinobacteria;o__Actinomycetales;f__Geodermatophilaceae;g__	k__Bacteria;p__Actinobacteria;c__Actinobacteria;o__Actinomycetales;f__Geodermatophilaceae;g__	Genus	7.00046903143e-06	0	0	0	0	6.4001408031e-05	0	0	0	0	7.00064405925e-06	0	0	0	0	0	0	5.10036722644e-05	0	0	0	2.20008580335e-05	7.00015400339e-06	0	0	0	0	0	0	0	6.99995800025e-06	0	1.40009380629e-05	0	0	1.5001200096e-05
k__Bacteria;p__Bacteroidetes;c__Cytophagia;o__Cytophagales;f__Cytophagaceae;g__	k__Bacteria;p__Bacteroidetes;c__Cytophagia;o__Cytophagales;f__Cytophagaceae;g__	Genus	0	0	0	0	0	6.50014300315e-05	0	0	0	0	0	0	0	0	0	0	0	0	0	0	0	0	0	0	0	0	0	0	0	0.000129003999124	0	0	0	0	0	0
k__Bacteria;p__Proteobacteria;c__Alphaproteobacteria;o__Rhodospirillales;f__Rhodospirillaceae;g__Skermanella	Rho_Skermanella	Genus	0	0	7.20070566916e-05	7.00104315543e-06	0	2.20004840106e-05	0	0	0	0	0	0	0	0	0	0	0	0	0	0	0	0	0	0	3.60049326758e-05	0	0	0	0	0	0	0	5.1003417229e-05	0	0	0
k__Bacteria;p__Bacteroidetes;c__Cytophagia;o__Cytophagales;f__Cytophagaceae;g__Rhodocytophaga	Cyt_Rhodocytophaga	Genus	0	0	0	2.90043216439e-05	0	0	0	0	0	0	0	0	7.0001400028e-06	0	0	0	0	0	0	0	0	0	0	0	0	0	0	0	0	0	0	0	0.000152010184682	0	0	0
k__Bacteria;p__Gemmatimonadetes;c__Gemm-3;o__;f__;g__	k__Bacteria;p__Gemmatimonadetes;c__Gemm-3;o__;f__;g__	Genus	2.90019431302e-05	0	0	7.00104315543e-06	0	0	0	0	0	0	0	0	5.000100002e-05	0	0	0	0	0	0	0	0	0	0	0	0	0	0	0	0	7.00021700673e-06	6.99995800025e-06	0	8.70058293906e-05	0	0	0
k__Bacteria;p__Cyanobacteria;c__Nostocophycideae;o__Stigonematales;f__Rivulariaceae;g__Calothrix	Riv_Calothrix	Genus	0	0	0	2.20032784885e-05	0	2.20004840106e-05	0	0	0	0	0	0	0	0	0	0	2.9002233172e-05	0	0	0	0	0.000110004290167	0	0	0	0	0	0	0	0	0	0	0	0	0	0
k__Bacteria;p__Proteobacteria;c__Betaproteobacteria;o__Burkholderiales;f__Comamonadaceae;g__Comamonas	Com_Comamonas	Genus	0	0	7.00068606723e-06	0	0	0	0	0	0	0	0	0	0	0	0	0	1.4001078083e-05	0	0	0	0	2.20008580335e-05	0	0	1.50020552816e-05	4.40031682281e-05	0	0	0	0	0	0	3.60024121616e-05	3.59994240092e-05	0	7.0005600448e-06
k__Bacteria;p__Proteobacteria;c__Alphaproteobacteria;o__Rhizobiales;f__Aurantimonadaceae;g__	k__Bacteria;p__Proteobacteria;c__Alphaproteobacteria;o__Rhizobiales;f__Aurantimonadaceae;g__	Genus	0	0	0	0	0	0.000108002376052	0	0	0	0	5.00046004232e-05	0	0	7.0004900343e-06	0	0	7.00053904151e-06	0	0	0	0	0	0	0	0	7.00050403629e-06	0	0	0	0	0	0	0	0	0	0
k__Bacteria;p__Actinobacteria;c__Actinobacteria;o__Actinomycetales;f__Dietziaceae;g__Dietzia	Die_Dietzia	Genus	0	0	0	0	0	6.50014300315e-05	0	0	0	0	2.20020241862e-05	0	0	0	0	0	2.20016941304e-05	7.00050403629e-06	1.59978402916e-05	0	0	0	2.20004840106e-05	7.00037101966e-06	7.0009591314e-06	0	0	0	0	7.00021700673e-06	0	0	0	0	0	0
k__Bacteria;p__Proteobacteria;c__Betaproteobacteria;o__Burkholderiales;f__Alcaligenaceae;Other	k__Bacteria;p__Proteobacteria;c__Betaproteobacteria;o__Burkholderiales;f__Alcaligenaceae;Other	Genus	0	0	0	0	0	0	0	0	0	0	0	0	0	0	0	0	0.000174013399032	0	0	0	0	0	0	0	0	0	0	0	0	0	0	0	0	0	0	0
k__Bacteria;p__Proteobacteria;c__Alphaproteobacteria;o__Rhodobacterales;f__Rhodobacteraceae;g__	k__Bacteria;p__Proteobacteria;c__Alphaproteobacteria;o__Rhodobacterales;f__Rhodobacteraceae;g__	Genus	0	0	0	7.00104315543e-06	0	5.00011000242e-05	0	0	0	0	0	0	6.5001300026e-05	0	0	0	0	0	0	0	0	0	0	0	0	0	0	0	0	5.00015500481e-05	0	0	0	0	0	0
k__Bacteria;p__Actinobacteria;c__Actinobacteria;o__Actinomycetales;f__Pseudonocardiaceae;g__Pseudonocardia	Pse_Pseudonocardia	Genus	0	0	0	0	0	0	0	0	0	0	0	0	0	0	0	0	0	0	0	7.00059505058e-06	0	0.000118004602179	1.40003080068e-05	0	0	0	0	0	0	0	0	0	2.90019431302e-05	0	0	0
k__Bacteria;p__Proteobacteria;c__Gammaproteobacteria;o__Xanthomonadales;f__Xanthomonadaceae;g__Stenotrophomonas	Xan_Stenotrophomonas	Genus	0	0	0	2.20032784885e-05	0	0	0	0	0	0	0	0	0	7.0004900343e-06	0.000138016838054	0	0	0	0	0	0	0	0	0	0	0	0	0	0	0	0	0	0	0	0	0
k__Bacteria;p__[Thermi];c__Deinococci;o__Thermales;f__Thermaceae;g__Meiothermus	The_Meiothermus	Genus	0	0	0	5.80086432878e-05	0	0	0	0	0	0	0.000108009936914	0	0	0	0	0	0	0	0	0	0	0	0	0	0	0	0	0	0	0	0	0	0	0	0	0
k__Bacteria;p__Proteobacteria;c__Alphaproteobacteria;o__Rhizobiales;f__Methylobacteriaceae;g__	k__Bacteria;p__Proteobacteria;c__Alphaproteobacteria;o__Rhizobiales;f__Methylobacteriaceae;g__	Genus	0	0	0	0	0	0	0	0	0	0	0	0	0	7.0004900343e-06	0	0	9.40072385574e-05	5.10036722644e-05	0	0	0	0	1.40003080068e-05	0	0	0	0	0	0	0	0	0	0	0	0	0
k__Bacteria;p__Proteobacteria;c__Gammaproteobacteria;o__Pseudomonadales;f__Moraxellaceae;g__Psychrobacter	Mor_Psychrobacter	Genus	0	0	0	0	0	0	0	0	0	0	0	0	0	0	0	0	0	0	0	0	0	0	2.9000638014e-05	0	0	0	0	0	0	0.000129003999124	0	0	0	0	0	0
k__Bacteria;p__Proteobacteria;c__Gammaproteobacteria;o__Enterobacteriales;f__Enterobacteriaceae;g__Proteus	Ent_Proteus	Genus	7.00046903143e-06	7.00052503938e-06	0	1.40020863109e-05	0	0	3.7003515334e-05	2.50038005777e-05	7.00100114316e-06	0	0	7.00203058887e-06	0	0	0	0	0	7.00050403629e-06	3.89947357107e-05	0	0	0	0	0	0	0	0	0	0	7.00021700673e-06	0	0	0	0	0	0
k__Bacteria;p__Proteobacteria;c__Gammaproteobacteria;o__Xanthomonadales;f__Xanthomonadaceae;g__Luteimonas	Xan_Luteimonas	Genus	0	0	7.00068606723e-06	0	0	0	0	0	0	0	0	0	0	0	2.90035384317e-05	0	0.000116008932688	0	0	0	0	0	0	0	0	0	0	0	0	0	0	0	0	0	0	0
k__Bacteria;p__Actinobacteria;c__Actinobacteria;o__Actinomycetales;f__Dermabacteraceae;g__Brachybacterium	Der_Brachybacterium	Genus	0	0	0	2.20032784885e-05	0	0	0	0	0	0	0	0	0	0	0	0	0	0	0	0	0	4.40017160669e-05	1.40003080068e-05	0	0	0	0	0	0	1.40004340135e-05	6.99995800025e-06	0	3.60024121616e-05	1.49997600038e-05	0	0
k__Archaea;p__Euryarchaeota;c__Halobacteria;o__Halobacteriales;f__Halobacteriaceae;g__	k__Archaea;p__Euryarchaeota;c__Halobacteria;o__Halobacteriales;f__Halobacteriaceae;g__	Genus	0	0	1.40013721345e-05	0	0	0	0	0	0	0	0	0	0	0	2.90035384317e-05	0	0	0	0	0	0	0	0	0	8.80120576519e-05	0	0	0	0	0	6.99995800025e-06	0	0	0	0	0
k__Bacteria;p__Firmicutes;c__Bacilli;o__Lactobacillales;f__Carnobacteriaceae;g__	k__Bacteria;p__Firmicutes;c__Bacilli;o__Lactobacillales;f__Carnobacteriaceae;g__	Genus	0	0	0	0	0	0	0	0	0	0	0	0	0	0	0	0	0	0	0	0	0	0	0	0	0	0	0	0.000138006072267	0	0	0	0	0	0	0	0
k__Bacteria;p__Proteobacteria;c__Alphaproteobacteria;o__Caulobacterales;f__Caulobacteraceae;g__Mycoplana	Cau_Mycoplana	Genus	0	0	1.40013721345e-05	7.00104315543e-06	0	0	0	0	0	0	0	0	2.90005800116e-05	0	0	0	8.00061604744e-05	0	0	0	0	0	0	7.00037101966e-06	0	0	0	0	0	0	0	0	0	0	0	0
k__Bacteria;p__TM7;c__TM7-3;o__I025;f__;g__	k__Bacteria;p__TM7;c__TM7-3;o__I025;f__;g__	Genus	0	0	0	0	0	0	0	0	0	0	0	0	0	0	0	0	0	0	0	0	0	0	0	0	0	0	0	0	0	0	0	0	0.000137009179615	0	0	0
k__Archaea;p__Euryarchaeota;c__Methanobacteria;o__Methanobacteriales;f__Methanobacteriaceae;g__Methanobrevibacter	Met_Methanobrevibacter	Genus	0	0	0	0	0	0	0	0	0	0	0	0	0	0	0	0	0	0	0	0	0	0	0	0	0	0	0	0.000131005764254	0	0	0	0	0	0	0	0
k__Bacteria;p__Proteobacteria;c__Gammaproteobacteria;o__Pasteurellales;f__Pasteurellaceae;Other	k__Bacteria;p__Proteobacteria;c__Gammaproteobacteria;o__Pasteurellales;f__Pasteurellaceae;Other	Genus	7.00046903143e-06	0	0	0	0	0	0	0	0	6.99965701681e-06	0	0	0	2.20015401078e-05	4.30052466401e-05	0	7.00053904151e-06	0	0	0	0	0	0	7.00037101966e-06	1.50020552816e-05	0	7.00287117718e-06	0	0	0	0	0	0	0	1.50014701441e-05	0
k__Bacteria;p__Proteobacteria;c__Alphaproteobacteria;o__Rhodospirillales;f__;g__	k__Bacteria;p__Proteobacteria;c__Alphaproteobacteria;o__Rhodospirillales;f__;g__	Genus	0	0	0	0	0	0	0	0	0	0	0	0	0	0	0	0	0	0	0	0	0	0	0	0	0	0	0	0	0	0.000129003999124	0	0	0	0	0	0
k__Bacteria;p__Proteobacteria;c__Alphaproteobacteria;o__Rhizobiales;f__Phyllobacteriaceae;g__Phyllobacterium	Phy_Phyllobacterium	Genus	0	0	0	0	0	0	0	0	0	0	0	0	0	0	0	0	2.20016941304e-05	0	0	0	0	0	0	0	9.50130167833e-05	0	0	0	0	0	0	0	0	0	0	0
k__Bacteria;p__Bacteroidetes;c__Sphingobacteriia;o__Sphingobacteriales;f__Sphingobacteriaceae;g__Sphingobacterium	Sph_Sphingobacterium	Genus	0	0	0	0	0	0	0	0	0	0	0	0	0	0	8.70106152951e-05	0	2.9002233172e-05	0	0	0	0	0	0	0	0	0	0	0	0	0	0	0	0	0	0	0
k__Bacteria;p__Actinobacteria;c__Actinobacteria;o__Actinomycetales;f__Nocardioidaceae;g__Nocardioides	Noc_Nocardioides	Genus	0	0	0	0	0	7.00015400339e-06	0	0	0	0	0	2.20063818507e-05	0	2.20015401078e-05	0	0	0	0	0	0	0	0	3.60007920174e-05	0	2.90039735444e-05	0	0	0	0	0	0	0	0	0	0	0
k__Bacteria;p__Actinobacteria;c__Actinobacteria;o__Actinomycetales;f__Micrococcaceae;g__Arthrobacter	Mic_Arthrobacter	Genus	0	0	0	7.00104315543e-06	0	1.40003080068e-05	0	0	0	0	0	0	0	0	0	0	5.10039273024e-05	0	0	0	0	0	0	1.50007950421e-05	0	0	7.00287117718e-06	0	0	0	0	0	2.20014740988e-05	0	0	0
k__Bacteria;p__Armatimonadetes;c__Armatimonadia;o__Armatimonadales;f__Armatimonadaceae;g__	k__Bacteria;p__Armatimonadetes;c__Armatimonadia;o__Armatimonadales;f__Armatimonadaceae;g__	Genus	0	0	0	5.80086432878e-05	0	4.30009460208e-05	0	0	0	0	0	0	0	0	0	7.00052503938e-06	0	0	0	0	0	0	0	0	0	0	0	0	0	0	0	0	7.00046903143e-06	0	0	0
k__Bacteria;p__Actinobacteria;c__Actinobacteria;o__Actinomycetales;f__Micromonosporaceae;g__Virgisporangium	Mic_Virgisporangium	Genus	0	0	0	0	0	0	0	0	0	0	0	0	0	0	0	0	0	0	0	0	0	0	0	0	0	0	0	0	0	0	0	0	0.000115007705516	0	0	0
k__Bacteria;p__Actinobacteria;c__Actinobacteria;o__Actinomycetales;f__Microbacteriaceae;g__	k__Bacteria;p__Actinobacteria;c__Actinobacteria;o__Actinomycetales;f__Microbacteriaceae;g__	Genus	0	0	0	0	0	7.20015840348e-05	0	0	0	0	0	0	0	3.70025901813e-05	0	0	0	0	0	0	0	0	0	0	0	0	0	0	0	0	0	0	0	0	0	0
k__Bacteria;p__Proteobacteria;c__Gammaproteobacteria;o__Pseudomonadales;f__Pseudomonadaceae;Other	k__Bacteria;p__Proteobacteria;c__Gammaproteobacteria;o__Pseudomonadales;f__Pseudomonadaceae;Other	Genus	7.00046903143e-06	0	7.00068606723e-06	7.00104315543e-06	0	2.9000638014e-05	0	0	0	0	2.20020241862e-05	0	0	0	7.0008541042e-06	0	0	0	0	0	0	1.50005850228e-05	0	0	0	0	0	0	0	0	0	0	1.40009380629e-05	0	0	0
k__Archaea;p__Euryarchaeota;c__Halobacteria;o__Halobacteriales;f__Halobacteriaceae;g__Halorubrum	Hal_Halorubrum	Genus	0	0	0	0	0	0	7.00066506318e-06	0	0	0	1.40012881185e-05	0	0	0	0	0	0	0	0	0	0	0	1.40003080068e-05	0	3.60049326758e-05	0	0	0	0	0	0	0	2.90019431302e-05	0	0	7.0005600448e-06
k__Bacteria;p__Bacteroidetes;c__Cytophagia;o__Cytophagales;f__;g__	k__Bacteria;p__Bacteroidetes;c__Cytophagia;o__Cytophagales;f__;g__	Genus	0	0	0	0	0	0	0	0	0	0	0.000101009292855	0	0	0	0	0	0	0	0	0	0	0	0	0	0	0	0	0	0	0	0	0	0	0	0	0
k__Bacteria;p__Proteobacteria;c__Alphaproteobacteria;o__Rhizobiales;f__Bradyrhizobiaceae;g__	k__Bacteria;p__Proteobacteria;c__Alphaproteobacteria;o__Rhizobiales;f__Bradyrhizobiaceae;g__	Genus	0	0	0	0	0	0	0	0	0	0	0	0	0	0	0	0	0	0	0	1.50012751084e-05	0	7.00027301065e-06	0	0	0	0	0	0	0	0	0	0	7.90052933547e-05	0	0	0
k__Bacteria;p__Actinobacteria;c__Actinobacteria;o__Actinomycetales;f__Microbacteriaceae;g__Agromyces	Mic_Agromyces	Genus	0	0	0	0	0	0	0	0	0	0	0	0	0	0	0	0	0	0	0	0	0	0	0	0	0	0	0	0	0	0	0	0	0.000101006767453	0	0	0
k__Bacteria;p__Actinobacteria;c__Thermoleophilia;o__Solirubrobacterales;f__Patulibacteraceae;g__	k__Bacteria;p__Actinobacteria;c__Thermoleophilia;o__Solirubrobacterales;f__Patulibacteraceae;g__	Genus	0	0	0	0	0	1.40003080068e-05	0	0	0	0	0	0	2.20004400088e-05	0	0	0	0	0	0	1.50012751084e-05	0	7.00027301065e-06	0	2.90015370815e-05	0	0	0	0	0	0	0	0	1.40009380629e-05	0	0	0
k__Bacteria;p__Actinobacteria;c__Actinobacteria;o__Actinomycetales;f__Intrasporangiaceae;g__	k__Bacteria;p__Actinobacteria;c__Actinobacteria;o__Actinomycetales;f__Intrasporangiaceae;g__	Genus	0	0	0	8.70129649318e-05	0	0	0	0	0	0	0	0	0	0	0	0	0	0	0	0	0	0	0	0	0	0	0	0	0	7.00021700673e-06	0	0	0	0	0	0
k__Bacteria;p__Cyanobacteria;c__Oscillatoriophycideae;o__Chroococcales;f__Xenococcaceae;g__Chroococcidiopsis	Xen_Chroococcidiopsis	Genus	0	7.00052503938e-06	0	0	0	0	0	0	0	0	5.8005336491e-05	0	0	0	0	0	0	0	0	0	0	0	0	0	0	2.90020881503e-05	0	0	0	0	0	0	0	0	0	0
k__Bacteria;p__Acidobacteria;c__[Chloracidobacteria];o__RB41;f__Ellin6075;g__	k__Bacteria;p__Acidobacteria;c__[Chloracidobacteria];o__RB41;f__Ellin6075;g__	Genus	0	0	0	0	0	0	0	0	0	0	0	0	9.30018600372e-05	0	0	0	0	0	0	0	0	0	0	0	0	0	0	0	0	0	0	0	0	0	0	0
k__Bacteria;p__Bacteroidetes;c__Bacteroidia;o__Bacteroidales;f__[Barnesiellaceae];g__	k__Bacteria;p__Bacteroidetes;c__Bacteroidia;o__Bacteroidales;f__[Barnesiellaceae];g__	Genus	0	0	0	0	0	0	0	4.10062329474e-05	0	0	0	0	0	0	0	0	0	0	4.69936558565e-05	0	0	0	0	0	0	0	0	0	0	0	0	0	0	0	0	0
k__Bacteria;p__Bacteroidetes;c__[Saprospirae];o__[Saprospirales];f__Chitinophagaceae;g__Flavihumibacter	Chi_Flavihumibacter	Genus	0	0	2.90028422785e-05	0	0	0	0	0	0	0	0	0	0	0	0	0	0	0	0	0	0	0	0	2.90015370815e-05	2.90039735444e-05	0	0	0	0	0	0	0	0	0	0	0
k__Bacteria;p__Cyanobacteria;c__Chloroplast;o__Chlorophyta;f__;g__	k__Bacteria;p__Cyanobacteria;c__Chloroplast;o__Chlorophyta;f__;g__	Genus	0	0	7.00068606723e-06	0	0	0	0	0	0	0	0	0	0	0	0	0	0	7.30052563785e-05	0	0	0	0	0	0	0	0	0	0	0	0	6.99995800025e-06	0	0	0	0	0
k__Bacteria;p__Armatimonadetes;c__[Fimbriimonadia];o__[Fimbriimonadales];f__[Fimbriimonadaceae];g__Fimbriimonas	Fim_Fimbriimonas	Genus	0	0	0	0	0	0	0	0	0	0	0	0	0	0	0	0	0	0	0	0	0	0	0	0	0	0	0	0	0	0	8.69994780031e-05	0	0	0	0	0
k__Bacteria;p__Actinobacteria;c__Actinobacteria;o__Actinomycetales;f__Micrococcaceae;g__Micrococcus	Mic_Micrococcus	Genus	0	0	0	0	0	0	0	0	0	0	0	0	0	0	0	0	7.20055444269e-05	0	0	0	0	0	0	0	0	0	7.00287117718e-06	0	7.00128823704e-06	0	0	0	0	0	0	0
k__Bacteria;p__Proteobacteria;c__Alphaproteobacteria;o__Sphingomonadales;f__Erythrobacteraceae;g__	k__Bacteria;p__Proteobacteria;c__Alphaproteobacteria;o__Sphingomonadales;f__Erythrobacteraceae;g__	Genus	0	0	0	0	0	0	0	0	0	0	0	0	0	0	0	0	0	0	0	0	0	0	0	0	0	0	0	0	0	8.60026660826e-05	0	0	0	0	0	0
k__Bacteria;p__Actinobacteria;c__Actinobacteria;o__Actinomycetales;f__Nocardiaceae;g__Rhodococcus	Noc_Rhodococcus	Genus	0	0	0	0	0	4.30009460208e-05	0	0	0	0	0	0	0	0	0	0	0	0	0	0	0	0	4.30009460208e-05	0	0	0	0	0	0	0	0	0	0	0	0	0
k__Bacteria;p__Chloroflexi;c__Thermomicrobia;o__AKYG1722;f__;g__	k__Bacteria;p__Chloroflexi;c__Thermomicrobia;o__AKYG1722;f__;g__	Genus	0	0	2.20021562113e-05	0	0	0	0	0	0	0	0	0	5.70011400228e-05	0	0	0	0	0	0	0	0	0	0	0	0	0	0	0	0	0	0	0	0	0	0	0
k__Bacteria;p__Proteobacteria;c__Alphaproteobacteria;o__Sphingomonadales;f__Sphingomonadaceae;Other	k__Bacteria;p__Proteobacteria;c__Alphaproteobacteria;o__Sphingomonadales;f__Sphingomonadaceae;Other	Genus	0	0	1.40013721345e-05	0	0	6.50014300315e-05	0	0	0	0	0	0	0	0	0	0	0	0	0	0	0	0	0	0	0	0	0	0	0	0	0	0	0	0	0	0
k__Bacteria;p__TM7;c__TM7-3;o__CW040;f__;g__	k__Bacteria;p__TM7;c__TM7-3;o__CW040;f__;g__	Genus	0	0	0	0	0	0	7.00066506318e-06	0	0	0	0	0	0	0	0	0	0	6.60047523422e-05	0	0	0	0	0	0	0	0	0	0	0	0	0	0	0	0	0	0
k__Bacteria;p__Proteobacteria;c__Alphaproteobacteria;o__Sphingomonadales;f__Sphingomonadaceae;g__Novosphingobium	Sph_Novosphingobium	Genus	0	0	0	0	0	0	0	0	0	0	0	0	2.20004400088e-05	0	0	0	0	0	0	0	0	0	0	0	0	1.50010800778e-05	0	0	0	0	0	0	3.60024121616e-05	0	0	0
k__Bacteria;p__Planctomycetes;c__Planctomycetia;o__Gemmatales;f__Isosphaeraceae;g__	k__Bacteria;p__Planctomycetes;c__Planctomycetia;o__Gemmatales;f__Isosphaeraceae;g__	Genus	0	0	0	0	0	0	0	0	0	0	0	0	0	0	0	0	0	0	0	0	0	0	0	0	0	0	0	0	0	0	7.29995620026e-05	0	0	0	0	0
k__Bacteria;p__Proteobacteria;c__Alphaproteobacteria;o__Caulobacterales;f__Caulobacteraceae;g__Brevundimonas	Cau_Brevundimonas	Genus	0	0	0	3.60053647994e-05	0	2.9000638014e-05	0	0	0	0	0	0	0	0	0	0	7.00053904151e-06	0	0	0	0	0	0	0	0	0	0	0	0	0	0	0	0	0	0	0
k__Bacteria;p__Bacteroidetes;c__[Saprospirae];o__[Saprospirales];f__Chitinophagaceae;g__	k__Bacteria;p__Bacteroidetes;c__[Saprospirae];o__[Saprospirales];f__Chitinophagaceae;g__	Genus	0	0	0	0	0	0	0	0	0	0	0	0	0	0	0	0	0	0	0	0	0	0	0	0	0	0	0	0	0	0	0	0	7.20048243232e-05	0	0	0
k__Archaea;p__Euryarchaeota;c__Halobacteria;o__Halobacteriales;f__Halobacteriaceae;Other	k__Archaea;p__Euryarchaeota;c__Halobacteria;o__Halobacteriales;f__Halobacteriaceae;Other	Genus	0	0	0	0	0	0	0	0	0	0	0	0	0	0	0	0	0	0	0	0	0	0	0	0	0	0	0	0	0	7.20022320692e-05	0	0	0	0	0	0
k__Bacteria;p__Actinobacteria;c__Actinobacteria;o__Actinomycetales;f__Pseudonocardiaceae;g__Prauserella	Pse_Prauserella	Genus	0	0	0	0	0	7.20015840348e-05	0	0	0	0	0	0	0	0	0	0	0	0	0	0	0	0	0	0	0	0	0	0	0	0	0	0	0	0	0	0
k__Archaea;p__Euryarchaeota;c__Halobacteria;o__Halobacteriales;f__Halobacteriaceae;g__Halogeometricum	Hal_Halogeometricum	Genus	0	0	0	0	0	0	0	0	0	0	0	0	0	0	0	2.20016501238e-05	2.20016941304e-05	0	0	0	0	0	0	0	2.2003014413e-05	0	0	0	0	0	0	0	0	0	0	0
k__Bacteria;p__Proteobacteria;c__TA18;o__PHOS-HD29;f__;g__	k__Bacteria;p__Proteobacteria;c__TA18;o__PHOS-HD29;f__;g__	Genus	0	0	0	0	0	0	0	0	0	0	0	0	0	0	0	0	0	0	0	0	0	0	0	0	0	0	0	6.60029041278e-05	0	0	0	0	0	0	0	0
k__Bacteria;p__Firmicutes;c__Clostridia;o__Clostridiales;f__Christensenellaceae;g__Christensenella	Chr_Christensenella	Genus	0	7.00052503938e-06	1.40013721345e-05	0	7.00151232666e-06	0	0	0	0	0	0	0	0	0	0	2.20016501238e-05	0	0	0	0	0	0	0	0	0	0	0	0	0	0	0	1.50011550889e-05	0	0	0	0
k__Bacteria;p__Proteobacteria;c__Gammaproteobacteria;o__Pseudomonadales;f__Moraxellaceae;g__	k__Bacteria;p__Proteobacteria;c__Gammaproteobacteria;o__Pseudomonadales;f__Moraxellaceae;g__	Genus	0	0	0	0	0	0	0	0	0	0	0	0	0	0	0	5.10038252869e-05	0	0	0	0	0	0	0	0	0	0	0	0	0	0	0	0	1.40009380629e-05	0	0	0
k__Bacteria;p__Actinobacteria;c__Actinobacteria;o__Actinomycetales;f__Brevibacteriaceae;g__Brevibacterium	Bre_Brevibacterium	Genus	0	0	0	0	0	2.9000638014e-05	0	0	0	0	0	0	0	0	0	0	7.00053904151e-06	0	0	0	0	0	0	0	2.2003014413e-05	0	0	0	0	7.00021700673e-06	0	0	0	0	0	0
k__Bacteria;p__Bacteroidetes;c__Cytophagia;o__Cytophagales;f__Cytophagaceae;g__Spirosoma	Cyt_Spirosoma	Genus	0	0	0	0	0	6.50014300315e-05	0	0	0	0	0	0	0	0	0	0	0	0	0	0	0	0	0	0	0	0	0	0	0	0	0	0	0	0	0	0
k__Bacteria;p__Bacteroidetes;c__Cytophagia;o__Cytophagales;f__Cytophagaceae;g__Adhaeribacter	Cyt_Adhaeribacter	Genus	0	0	0	7.00104315543e-06	0	3.60007920174e-05	0	0	0	0	0	0	7.0001400028e-06	0	0	0	0	0	0	7.00059505058e-06	0	0	0	7.00037101966e-06	0	0	0	0	0	0	0	0	0	0	0	0
k__Bacteria;p__Proteobacteria;c__Alphaproteobacteria;o__Rhizobiales;f__Rhizobiaceae;Other	k__Bacteria;p__Proteobacteria;c__Alphaproteobacteria;o__Rhizobiales;f__Rhizobiaceae;Other	Genus	0	0	0	0	0	0	0	0	0	0	0	0	0	7.0004900343e-06	0	0	5.10039273024e-05	0	0	0	0	0	0	0	0	0	0	0	0	0	0	0	0	0	0	0
k__Bacteria;p__Proteobacteria;c__Deltaproteobacteria;o__Myxococcales;f__Nannocystaceae;g__Nannocystis	Nan_Nannocystis	Genus	0	0	0	0	0	0	0	0	0	0	0	0	0	0	0	0	0	0	0	0	0	0	0	0	0	0	0	0	0	0	0	0	5.80038862604e-05	0	0	0
k__Bacteria;p__Bacteroidetes;c__[Saprospirae];o__[Saprospirales];f__Chitinophagaceae;g__Sediminibacterium	Chi_Sediminibacterium	Genus	0	0	0	0	0	0	0	0	0	0	0	0	0	0	0	0	0	0	0	1.50012751084e-05	0	0	0	7.00037101966e-06	0	0	0	0	0	1.40004340135e-05	0	0	0	1.49997600038e-05	0	0
k__Bacteria;p__Proteobacteria;c__Alphaproteobacteria;o__Sphingomonadales;Other;Other	k__Bacteria;p__Proteobacteria;c__Alphaproteobacteria;o__Sphingomonadales;Other;Other	Genus	0	0	0	0	0	0	0	0	0	0	0	0	0	0	0	0	0	0	0	0	0	0	0	1.50007950421e-05	0	0	0	0	0	0	3.59997840013e-05	0	0	0	0	0
k__Bacteria;p__Bacteroidetes;c__[Rhodothermi];o__[Rhodothermales];f__Rhodothermaceae;g__Rubricoccus	Rho_Rubricoccus	Genus	0	0	0	0	0	0	0	0	0	0	0	0	0	0	0	0	0	0	0	0	0	0	0	0	0	0	0	0	0	5.00015500481e-05	0	0	0	0	0	0
k__Bacteria;p__Chloroflexi;c__Chloroflexi;o__AKIW781;f__;g__	k__Bacteria;p__Chloroflexi;c__Chloroflexi;o__AKIW781;f__;g__	Genus	0	0	0	0	0	0	0	0	0	0	0	0	0	0	0	0	0	4.40031682281e-05	0	0	0	0	0	0	0	0	0	0	0	0	0	0	0	0	0	0
k__Bacteria;p__Firmicutes;c__Bacilli;o__Lactobacillales;f__Aerococcaceae;g__Aerococcus	Aer_Aerococcus	Genus	0	0	0	7.00104315543e-06	0	0	0	0	0	0	0	0	0	0	0	0	2.9002233172e-05	0	0	0	0	7.00027301065e-06	0	0	0	0	0	0	0	0	0	0	0	0	0	0
k__Bacteria;p__Actinobacteria;c__Actinobacteria;o__Actinomycetales;f__Geodermatophilaceae;g__Geodermatophilus	Geo_Geodermatophilus	Genus	0	0	0	0	0	0	0	0	0	0	0	7.00203058887e-06	2.90005800116e-05	0	7.0008541042e-06	0	0	0	0	0	0	0	0	0	0	0	0	0	0	0	0	0	0	0	0	0
k__Bacteria;p__Bacteroidetes;c__Flavobacteriia;o__Flavobacteriales;f__[Weeksellaceae];g__Elizabethkingia	Wee_Elizabethkingia	Genus	0	0	0	0	0	0	0	0	0	2.19989220528e-05	0	0	0	0	0	0	0	0	0	0	0	0	0	0	0	0	0	0	0	0	0	1.50011550889e-05	0	0	0	0
k__Bacteria;p__Proteobacteria;c__Alphaproteobacteria;o__Rhodospirillales;f__Acetobacteraceae;g__Roseococcus	Ace_Roseococcus	Genus	0	0	0	0	0	1.40003080068e-05	0	0	0	0	0	0	0	0	0	0	0	0	0	2.2001870159e-05	0	0	0	0	0	0	0	0	0	0	0	0	0	0	0	0
k__Bacteria;p__Bacteroidetes;c__Cytophagia;o__Cytophagales;f__Cyclobacteriaceae;g__Algoriphagus	Cyc_Algoriphagus	Genus	0	0	0	0	0	0	0	0	0	0	0	0	0	0	0	0	0	2.90020881503e-05	0	0	0	0	0	0	0	0	0	0	0	0	0	0	0	0	0	0
k__Bacteria;p__Actinobacteria;c__Actinobacteria;o__Actinomycetales;f__Intrasporangiaceae;g__Janibacter	Int_Janibacter	Genus	0	0	0	0	0	1.40003080068e-05	1.50014251354e-05	0	0	0	0	0	0	0	0	0	0	0	0	0	0	0	0	0	0	0	0	0	0	0	0	0	0	0	0	0
k__Bacteria;p__Bacteroidetes;c__[Saprospirae];o__[Saprospirales];f__Chitinophagaceae;g__Flavisolibacter	Chi_Flavisolibacter	Genus	0	0	0	0	0	0	0	0	0	0	0	0	0	0	0	0	0	0	0	0	0	0	0	0	0	0	0	0	0	1.40004340135e-05	0	0	0	1.49997600038e-05	0	0
k__Bacteria;p__Chloroflexi;c__Thermomicrobia;o__JG30-KF-CM45;f__;g__	k__Bacteria;p__Chloroflexi;c__Thermomicrobia;o__JG30-KF-CM45;f__;g__	Genus	0	0	0	0	0	0	0	0	0	0	0	0	0	0	0	0	2.20016941304e-05	0	0	0	0	0	0	0	0	0	0	0	0	0	0	0	0	0	0	0
k__Bacteria;p__Proteobacteria;c__Alphaproteobacteria;o__Rhizobiales;f__Phyllobacteriaceae;g__Mesorhizobium	Phy_Mesorhizobium	Genus	0	0	0	0	0	0	0	0	0	0	0	0	0	0	0	0	2.20016941304e-05	0	0	0	0	0	0	0	0	0	0	0	0	0	0	0	0	0	0	0
k__Bacteria;p__Bacteroidetes;c__Bacteroidia;o__Bacteroidales;Other;Other	k__Bacteria;p__Bacteroidetes;c__Bacteroidia;o__Bacteroidales;Other;Other	Genus	0	0	0	0	0	0	0	0	7.00100114316e-06	0	0	0	0	0	0	0	0	0	0	0	0	0	0	0	7.0009591314e-06	0	0	0	0	0	0	0	0	0	0	7.0005600448e-06
k__Bacteria;p__Proteobacteria;c__Alphaproteobacteria;o__Rhizobiales;f__Bradyrhizobiaceae;Other	k__Bacteria;p__Proteobacteria;c__Alphaproteobacteria;o__Rhizobiales;f__Bradyrhizobiaceae;Other	Genus	0	0	7.00068606723e-06	0	0	0	0	0	0	0	0	0	0	0	0	0	0	0	0	0	0	0	0	0	0	0	0	0	7.00128823704e-06	0	0	0	7.00046903143e-06	0	0	0
k__Bacteria;p__Proteobacteria;c__Alphaproteobacteria;o__Rhizobiales;f__Brucellaceae;Other	k__Bacteria;p__Proteobacteria;c__Alphaproteobacteria;o__Rhizobiales;f__Brucellaceae;Other	Genus	0	0	0	0	0	0	0	0	0	0	0	0	0	0	0	0	0	1.50010800778e-05	0	0	0	0	0	0	0	0	0	0	0	0	0	0	0	0	0	0
k__Bacteria;p__Bacteroidetes;c__Bacteroidia;o__Bacteroidales;f__[Paraprevotellaceae];g__Paraprevotella	Par_Paraprevotella	Genus	0	0	0	0	0	0	0	0	0	0	0	0	0	0	0	0	0	0	0	0	0	0	0	0	0	0	0	1.5000660029e-05	0	0	0	0	0	0	0	0
k__Bacteria;p__Cyanobacteria;c__Oscillatoriophycideae;Other;Other;Other	k__Bacteria;p__Cyanobacteria;c__Oscillatoriophycideae;Other;Other;Other	Genus	0	0	0	0	0	0	0	0	0	0	0	0	0	0	0	0	0	0	0	0	0	0	0	0	0	0	0	1.5000660029e-05	0	0	0	0	0	0	0	0
k__Bacteria;p__Firmicutes;c__Clostridia;o__Clostridiales;f__Veillonellaceae;g__Acidaminococcus	Vei_Acidaminococcus	Genus	0	0	0	0	0	0	0	0	0	1.4999265036e-05	0	0	0	0	0	0	0	0	0	0	0	0	0	0	0	0	0	0	0	0	0	0	0	0	0	0
k__Bacteria;p__Firmicutes;c__Clostridia;o__Clostridiales;f__[Mogibacteriaceae];g__Anaerovorax	Mog_Anaerovorax	Genus	0	0	0	0	0	0	0	0	0	0	0	7.00203058887e-06	0	0	0	0	0	0	0	0	0	0	0	0	0	0	0	0	0	0	0	0	0	0	7.00068606723e-06	0
k__Bacteria;p__Actinobacteria;c__Actinobacteria;o__Actinomycetales;f__Intrasporangiaceae;Other	k__Bacteria;p__Actinobacteria;c__Actinobacteria;o__Actinomycetales;f__Intrasporangiaceae;Other	Genus	7.00046903143e-06	0	0	7.00104315543e-06	0	0	0	0	0	0	0	0	0	0	0	0	0	0	0	0	0	0	0	0	0	0	0	0	0	0	0	0	0	0	0	0
k__Bacteria;p__Actinobacteria;c__Acidimicrobiia;o__Acidimicrobiales;f__;g__	k__Bacteria;p__Actinobacteria;c__Acidimicrobiia;o__Acidimicrobiales;f__;g__	Genus	0	0	0	0	0	0	0	0	0	0	0	0	0	0	0	0	0	0	0	7.00059505058e-06	0	0	0	0	0	0	0	0	0	7.00021700673e-06	0	0	0	0	0	0
k__Bacteria;p__Proteobacteria;c__Betaproteobacteria;o__Burkholderiales;f__Oxalobacteraceae;Other	k__Bacteria;p__Proteobacteria;c__Betaproteobacteria;o__Burkholderiales;f__Oxalobacteraceae;Other	Genus	0	0	0	0	0	1.40003080068e-05	0	0	0	0	0	0	0	0	0	0	0	0	0	0	0	0	0	0	0	0	0	0	0	0	0	0	0	0	0	0
k__Bacteria;p__Actinobacteria;c__Actinobacteria;o__Actinomycetales;f__Microbacteriaceae;g__Salinibacterium	Mic_Salinibacterium	Genus	0	0	0	0	0	0	0	0	0	0	0	0	0	0	0	0	0	0	0	0	0	0	0	0	0	0	7.00287117718e-06	0	0	0	0	0	0	0	0	0
k__Bacteria;p__Proteobacteria;c__Alphaproteobacteria;o__BD7-3;f__;g__	k__Bacteria;p__Proteobacteria;c__Alphaproteobacteria;o__BD7-3;f__;g__	Genus	0	0	0	7.00104315543e-06	0	0	0	0	0	0	0	0	0	0	0	0	0	0	0	0	0	0	0	0	0	0	0	0	0	0	0	0	0	0	0	0
k__Bacteria;p__Actinobacteria;c__Actinobacteria;o__Actinomycetales;f__Microbacteriaceae;g__Agrococcus	Mic_Agrococcus	Genus	0	0	0	0	0	0	0	0	0	0	0	0	0	0	0	0	0	0	0	0	0	0	0	0	0	0	0	0	0	0	0	0	0	0	7.00068606723e-06	0
k__Bacteria;p__Proteobacteria;c__Alphaproteobacteria;o__Caulobacterales;f__Caulobacteraceae;g__Phenylobacterium	Cau_Phenylobacterium	Genus	0	0	0	0	0	0	0	0	0	0	0	0	0	0	0	0	0	0	0	0	0	0	0	0	0	0	0	0	0	0	0	0	0	0	7.00068606723e-06	0
k__Bacteria;p__Proteobacteria;c__Alphaproteobacteria;o__Rickettsiales;f__mitochondria;Other	k__Bacteria;p__Proteobacteria;c__Alphaproteobacteria;o__Rickettsiales;f__mitochondria;Other	Genus	0	0	0	0	0	0	7.00066506318e-06	0	0	0	0	0	0	0	0	0	0	0	0	0	0	0	0	0	0	0	0	0	0	0	0	0	0	0	0	0
k__Bacteria;p__Bacteroidetes;c__Sphingobacteriia;o__Sphingobacteriales;f__Sphingobacteriaceae;g__Pedobacter	Sph_Pedobacter	Genus	0	0	0	0	0	0	0	0	0	0	0	0	0	0	0	0	0	0	0	7.00059505058e-06	0	0	0	0	0	0	0	0	0	0	0	0	0	0	0	0
k__Bacteria;p__Bacteroidetes;c__Bacteroidia;o__Bacteroidales;f__Porphyromonadaceae;g__Paludibacter	Por_Paludibacter	Genus	0	0	0	0	0	0	0	0	0	0	0	0	0	0	0	0	0	0	0	0	0	0	0	0	0	0	0	0	0	0	0	0	7.00046903143e-06	0	0	0
k__Bacteria;p__Actinobacteria;c__Actinobacteria;o__Actinomycetales;f__Cellulomonadaceae;Other	k__Bacteria;p__Actinobacteria;c__Actinobacteria;o__Actinomycetales;f__Cellulomonadaceae;Other	Genus	0	0	0	0	0	0	0	0	0	0	0	0	0	0	0	0	0	0	0	0	0	7.00027301065e-06	0	0	0	0	0	0	0	0	0	0	0	0	0	0
k__Bacteria;p__Acidobacteria;c__Acidobacteria-6;o__iii1-15;f__;g__	k__Bacteria;p__Acidobacteria;c__Acidobacteria-6;o__iii1-15;f__;g__	Genus	0	0	0	0	0	0	0	0	0	0	0	0	0	0	0	0	0	0	0	0	0	0	0	0	0	0	0	0	0	0	0	0	0	0	0	0
k__Bacteria;p__Actinobacteria;c__Actinobacteria;o__Actinomycetales;f__ACK-M1;g__	k__Bacteria;p__Actinobacteria;c__Actinobacteria;o__Actinomycetales;f__ACK-M1;g__	Genus	0	0	0	0	0	0	0	0	0	0	0	0	0	0	0	0	0	0	0	0	0	0	0	0	0	0	0	0	0	0	0	0	0	0	0	0
k__Bacteria;p__Actinobacteria;c__Actinobacteria;o__Actinomycetales;f__Pseudonocardiaceae;g__	k__Bacteria;p__Actinobacteria;c__Actinobacteria;o__Actinomycetales;f__Pseudonocardiaceae;g__	Genus	0	0	0	0	0	0	0	0	0	0	0	0	0	0	0	0	0	0	0	0	0	0	0	0	0	0	0	0	0	0	0	0	0	0	0	0
k__Bacteria;p__Actinobacteria;c__Thermoleophilia;o__Solirubrobacterales;f__;g__	k__Bacteria;p__Actinobacteria;c__Thermoleophilia;o__Solirubrobacterales;f__;g__	Genus	0	0	0	0	0	0	0	0	0	0	0	0	0	0	0	0	0	0	0	0	0	0	0	0	0	0	0	0	0	0	0	0	0	0	0	0
k__Bacteria;p__Bacteroidetes;c__Cytophagia;o__Cytophagales;f__Cyclobacteriaceae;g__	k__Bacteria;p__Bacteroidetes;c__Cytophagia;o__Cytophagales;f__Cyclobacteriaceae;g__	Genus	0	0	0	0	0	0	0	0	0	0	0	0	0	0	0	0	0	0	0	0	0	0	0	0	0	0	0	0	0	0	0	0	0	0	0	0
k__Bacteria;p__Bacteroidetes;c__Flavobacteriia;o__Flavobacteriales;f__Flavobacteriaceae;g__Flavobacterium	Fla_Flavobacterium	Genus	0	0	0	0	0	0	0	0	0	0	0	0	0	0	0	0	0	0	0	0	0	0	0	0	0	0	0	0	0	0	0	0	0	0	0	0
k__Bacteria;p__Bacteroidetes;c__Sphingobacteriia;o__Sphingobacteriales;f__Sphingobacteriaceae;g__	k__Bacteria;p__Bacteroidetes;c__Sphingobacteriia;o__Sphingobacteriales;f__Sphingobacteriaceae;g__	Genus	0	0	0	0	0	0	0	0	0	0	0	0	0	0	0	0	0	0	0	0	0	0	0	0	0	0	0	0	0	0	0	0	0	0	0	0
k__Bacteria;p__Chloroflexi;c__Chloroflexi;o__Herpetosiphonales;f__;g__	k__Bacteria;p__Chloroflexi;c__Chloroflexi;o__Herpetosiphonales;f__;g__	Genus	0	0	0	0	0	0	0	0	0	0	0	0	0	0	0	0	0	0	0	0	0	0	0	0	0	0	0	0	0	0	0	0	0	0	0	0
k__Bacteria;p__Chloroflexi;c__Ellin6529;o__;f__;g__	k__Bacteria;p__Chloroflexi;c__Ellin6529;o__;f__;g__	Genus	0	0	0	0	0	0	0	0	0	0	0	0	0	0	0	0	0	0	0	0	0	0	0	0	0	0	0	0	0	0	0	0	0	0	0	0
k__Bacteria;p__Cyanobacteria;c__Nostocophycideae;o__Nostocales;f__Nostocaceae;g__	k__Bacteria;p__Cyanobacteria;c__Nostocophycideae;o__Nostocales;f__Nostocaceae;g__	Genus	0	0	0	0	0	0	0	0	0	0	0	0	0	0	0	0	0	0	0	0	0	0	0	0	0	0	0	0	0	0	0	0	0	0	0	0
k__Bacteria;p__Cyanobacteria;c__Nostocophycideae;o__Stigonematales;f__Rivulariaceae;g__Rivularia	Riv_Rivularia	Genus	0	0	0	0	0	0	0	0	0	0	0	0	0	0	0	0	0	0	0	0	0	0	0	0	0	0	0	0	0	0	0	0	0	0	0	0
k__Bacteria;p__Cyanobacteria;c__Oscillatoriophycideae;o__Oscillatoriales;f__Phormidiaceae;g__Phormidium	Pho_Phormidium	Genus	0	0	0	0	0	0	0	0	0	0	0	0	0	0	0	0	0	0	0	0	0	0	0	0	0	0	0	0	0	0	0	0	0	0	0	0
k__Bacteria;p__Firmicutes;c__Bacilli;o__Lactobacillales;f__Carnobacteriaceae;g__Granulicatella	Car_Granulicatella	Genus	0	0	0	0	0	0	0	0	0	0	0	0	0	0	0	0	0	0	0	0	0	0	0	0	0	0	0	0	0	0	0	0	0	0	0	0
k__Bacteria;p__Firmicutes;c__Bacilli;o__Lactobacillales;f__Lactobacillaceae;Other	k__Bacteria;p__Firmicutes;c__Bacilli;o__Lactobacillales;f__Lactobacillaceae;Other	Genus	0	0	0	0	0	0	0	0	0	0	0	0	0	0	0	0	0	0	0	0	0	0	0	0	0	0	0	0	0	0	0	0	0	0	0	0
k__Bacteria;p__Firmicutes;c__Bacilli;o__Lactobacillales;f__Lactobacillaceae;g__Pediococcus	Lac_Pediococcus	Genus	0	0	0	0	0	0	0	0	0	0	0	0	0	0	0	0	0	0	0	0	0	0	0	0	0	0	0	0	0	0	0	0	0	0	0	0
k__Bacteria;p__Firmicutes;c__Bacilli;o__Lactobacillales;f__Streptococcaceae;g__Lactococcus	Str_Lactococcus	Genus	0	0	0	0	0	0	0	0	0	0	0	0	0	0	0	0	0	0	0	0	0	0	0	0	0	0	0	0	0	0	0	0	0	0	0	0
k__Bacteria;p__Firmicutes;c__Clostridia;o__;f__;g__	k__Bacteria;p__Firmicutes;c__Clostridia;o__;f__;g__	Genus	0	0	0	0	0	0	0	0	0	0	0	0	0	0	0	0	0	0	0	0	0	0	0	0	0	0	0	0	0	0	0	0	0	0	0	0
k__Bacteria;p__Firmicutes;c__Clostridia;o__Clostridiales;f__Clostridiaceae;Other	k__Bacteria;p__Firmicutes;c__Clostridia;o__Clostridiales;f__Clostridiaceae;Other	Genus	0	0	0	0	0	0	0	0	0	0	0	0	0	0	0	0	0	0	0	0	0	0	0	0	0	0	0	0	0	0	0	0	0	0	0	0
k__Bacteria;p__Firmicutes;c__Clostridia;o__Clostridiales;f__Lachnospiraceae;g__Butyrivibrio	Lac_Butyrivibrio	Genus	0	0	0	0	0	0	0	0	0	0	0	0	0	0	0	0	0	0	0	0	0	0	0	0	0	0	0	0	0	0	0	0	0	0	0	0
k__Bacteria;p__Firmicutes;c__Clostridia;o__Clostridiales;f__Veillonellaceae;Other	k__Bacteria;p__Firmicutes;c__Clostridia;o__Clostridiales;f__Veillonellaceae;Other	Genus	0	0	0	0	0	0	0	0	0	0	0	0	0	0	0	0	0	0	0	0	0	0	0	0	0	0	0	0	0	0	0	0	0	0	0	0
k__Bacteria;p__Firmicutes;c__Clostridia;o__Clostridiales;f__[Tissierellaceae];g__Anaerococcus	Tis_Anaerococcus	Genus	0	0	0	0	0	0	0	0	0	0	0	0	0	0	0	0	0	0	0	0	0	0	0	0	0	0	0	0	0	0	0	0	0	0	0	0
k__Bacteria;p__Firmicutes;c__Erysipelotrichi;o__Erysipelotrichales;f__Erysipelotrichaceae;g__Allobaculum	Ery_Allobaculum	Genus	0	0	0	0	0	0	0	0	0	0	0	0	0	0	0	0	0	0	0	0	0	0	0	0	0	0	0	0	0	0	0	0	0	0	0	0
k__Bacteria;p__Proteobacteria;c__Alphaproteobacteria;o__Rhizobiales;f__Rhodobiaceae;g__Afifella	Rho_Afifella	Genus	0	0	0	0	0	0	0	0	0	0	0	0	0	0	0	0	0	0	0	0	0	0	0	0	0	0	0	0	0	0	0	0	0	0	0	0
k__Bacteria;p__Proteobacteria;c__Betaproteobacteria;o__Rhodocyclales;f__Rhodocyclaceae;g__Dechloromonas	Rho_Dechloromonas	Genus	0	0	0	0	0	0	0	0	0	0	0	0	0	0	0	0	0	0	0	0	0	0	0	0	0	0	0	0	0	0	0	0	0	0	0	0
k__Bacteria;p__Proteobacteria;c__Deltaproteobacteria;o__Bdellovibrionales;f__Bdellovibrionaceae;g__Bdellovibrio	Bde_Bdellovibrio	Genus	0	0	0	0	0	0	0	0	0	0	0	0	0	0	0	0	0	0	0	0	0	0	0	0	0	0	0	0	0	0	0	0	0	0	0	0
k__Bacteria;p__Proteobacteria;c__Deltaproteobacteria;o__Myxococcales;Other;Other	k__Bacteria;p__Proteobacteria;c__Deltaproteobacteria;o__Myxococcales;Other;Other	Genus	0	0	0	0	0	0	0	0	0	0	0	0	0	0	0	0	0	0	0	0	0	0	0	0	0	0	0	0	0	0	0	0	0	0	0	0
k__Bacteria;p__Proteobacteria;c__Deltaproteobacteria;o__Myxococcales;f__;g__	k__Bacteria;p__Proteobacteria;c__Deltaproteobacteria;o__Myxococcales;f__;g__	Genus	0	0	0	0	0	0	0	0	0	0	0	0	0	0	0	0	0	0	0	0	0	0	0	0	0	0	0	0	0	0	0	0	0	0	0	0
k__Bacteria;p__Proteobacteria;c__Deltaproteobacteria;o__Myxococcales;f__Haliangiaceae;g__Haliangium	Hal_Haliangium	Genus	0	0	0	0	0	0	0	0	0	0	0	0	0	0	0	0	0	0	0	0	0	0	0	0	0	0	0	0	0	0	0	0	0	0	0	0
k__Bacteria;p__Proteobacteria;c__Deltaproteobacteria;o__Myxococcales;f__OM27;g__	k__Bacteria;p__Proteobacteria;c__Deltaproteobacteria;o__Myxococcales;f__OM27;g__	Genus	0	0	0	0	0	0	0	0	0	0	0	0	0	0	0	0	0	0	0	0	0	0	0	0	0	0	0	0	0	0	0	0	0	0	0	0
k__Bacteria;p__Proteobacteria;c__Gammaproteobacteria;o__Aeromonadales;f__Aeromonadaceae;g__	k__Bacteria;p__Proteobacteria;c__Gammaproteobacteria;o__Aeromonadales;f__Aeromonadaceae;g__	Genus	0	0	0	0	0	0	0	0	0	0	0	0	0	0	0	0	0	0	0	0	0	0	0	0	0	0	0	0	0	0	0	0	0	0	0	0
k__Bacteria;p__Proteobacteria;c__Gammaproteobacteria;o__Pasteurellales;f__Pasteurellaceae;g__Actinobacillus	Pas_Actinobacillus	Genus	0	0	0	0	0	0	0	0	0	0	0	0	0	0	0	0	0	0	0	0	0	0	0	0	0	0	0	0	0	0	0	0	0	0	0	0
k__Bacteria;p__Proteobacteria;c__Gammaproteobacteria;o__Xanthomonadales;f__Xanthomonadaceae;g__	k__Bacteria;p__Proteobacteria;c__Gammaproteobacteria;o__Xanthomonadales;f__Xanthomonadaceae;g__	Genus	0	0	0	0	0	0	0	0	0	0	0	0	0	0	0	0	0	0	0	0	0	0	0	0	0	0	0	0	0	0	0	0	0	0	0	0
k__Bacteria;p__TM7;c__SC3;o__;f__;g__	k__Bacteria;p__TM7;c__SC3;o__;f__;g__	Genus	0	0	0	0	0	0	0	0	0	0	0	0	0	0	0	0	0	0	0	0	0	0	0	0	0	0	0	0	0	0	0	0	0	0	0	0
k__Bacteria;p__TM7;c__TM7-3;o__;f__;g__	k__Bacteria;p__TM7;c__TM7-3;o__;f__;g__	Genus	0	0	0	0	0	0	0	0	0	0	0	0	0	0	0	0	0	0	0	0	0	0	0	0	0	0	0	0	0	0	0	0	0	0	0	0
k__Bacteria;p__Verrucomicrobia;c__Verrucomicrobiae;o__Verrucomicrobiales;f__Verrucomicrobiaceae;g__	k__Bacteria;p__Verrucomicrobia;c__Verrucomicrobiae;o__Verrucomicrobiales;f__Verrucomicrobiaceae;g__	Genus	0	0	0	0	0	0	0	0	0	0	0	0	0	0	0	0	0	0	0	0	0	0	0	0	0	0	0	0	0	0	0	0	0	0	0	0
k__Bacteria;p__[Thermi];c__Deinococci;o__Deinococcales;f__Trueperaceae;g__	k__Bacteria;p__[Thermi];c__Deinococci;o__Deinococcales;f__Trueperaceae;g__	Genus	0	0	0	0	0	0	0	0	0	0	0	0	0	0	0	0	0	0	0	0	0	0	0	0	0	0	0	0	0	0	0	0	0	0	0	0
k__Bacteria; p__Firmicutes; c__Clostridia; o__Clostridiales; f__; g__; s__	denovo5624|Clo_	Species	0	0	0	0	0	0	0	0	0	0	0	0	0	0	0	0	0	0	0	0	7e-06	0	0	0	0	0	0	0	4.4e-05	0	0	7e-06	0	0	1.5e-05	1.5e-05
k__Bacteria; p__Firmicutes; c__Bacilli; o__Turicibacterales; f__Turicibacteraceae; g__Turicibacter; s__	denovo5669|Tur_Turicibacteraceae	Species	0	0	0	0	0	0	0	0	0	0	0	0	0	0	0	0	0	0	0	0	0	0	0	0	0	0	0	0	0	0.000122	0	0	0	0	0	0
k__Bacteria; p__Tenericutes; c__Mollicutes; o__RF39; f__; g__; s__	denovo970|RF3_	Species	0.000226	0	0	0	7e-06	0	0	0	0	0	0	7e-06	0	2.9e-05	0	0	0	0	0	1.5e-05	0	0	0	0.000205	0.000306	5.8e-05	0.000671	1.5e-05	1.5e-05	7e-06	0	3.7e-05	1.4e-05	0	5.1e-05	6.6e-05
k__Bacteria; p__Bacteroidetes; c__Bacteroidia; o__Bacteroidales; f__S24-7; g__; s__	denovo3796|Bac_S24-7	Species	1.5e-05	1.5e-05	0	0	0	0	0	0	2.2e-05	0	0	0	0	0	0	7e-06	0	0	5.5e-05	3.6e-05	0	0	0	7e-06	0	0	2.2e-05	0	7e-06	0	0	7e-06	0	0	1.5e-05	7e-06
k__Bacteria; p__Bacteroidetes; c__Bacteroidia; o__Bacteroidales; f__S24-7; g__; s__	denovo3940|Bac_S24-7	Species	0	7e-06	0	0	0	0	7e-06	0	7e-06	0	0	0	0	0	0	0	0	0	3.9e-05	0	0	0	0	0	0	7e-06	7e-06	0	7e-06	0	0	7e-06	0	0	0	0
k__Bacteria; p__Proteobacteria; c__Alphaproteobacteria; o__Sphingomonadales; f__Sphingomonadaceae; g__; s__	denovo5594|Sph_Sphingomonadaceae	Species	0	0	0	0	0	0	0	0	0	0	0	0	0	0	0	0	0.000138	0	0	0	0	0	0	0	0	0	0	0	0	0	0	0	0	0	0	0
k__Bacteria; p__Firmicutes; c__Clostridia; o__Clostridiales; f__; g__; s__	denovo565|Clo_	Species	0.000211	0	5.8e-05	0.000223	0.000294	0	5.1e-05	0	7.4e-05	0.000145	7e-06	2.2e-05	0	0.000132	0.000543	7e-06	1.4e-05	2.9e-05	0.000164	0.000212	6.6e-05	0.000278	0	5.1e-05	1.5e-05	0.000124	8.1e-05	1.5e-05	1.5e-05	0	0.000312	1.5e-05	0.000137	7e-06	5.1e-05	2.2e-05
k__Bacteria; p__Bacteroidetes; c__Cytophagia; o__Cytophagales; f__Cytophagaceae; g__Hymenobacter; s__	denovo1991|Cyt_Cytophagaceae	Species	0	0	0	7e-06	0	2.9e-05	0	0	0	0	0	0	0	0	0	0	2.2e-05	0	0	0	0	0	0	2.9e-05	0	7e-06	0	0	0	0	0.000152	0	0	0	0	0
k__Bacteria; p__Bacteroidetes; c__Bacteroidia; o__Bacteroidales; f__S24-7; g__; s__	denovo1249|Bac_S24-7	Species	2.9e-05	9.5e-05	0	0	0	0	5.1e-05	0	2.2e-05	6.5e-05	7e-06	0	0	4.4e-05	7e-06	2.2e-05	0	8e-05	2.3e-05	0	7e-06	7e-06	0	0	0	0	2.9e-05	2.9e-05	0	0	3.6e-05	0	0	0.000218	7e-06	2.9e-05
k__Bacteria; p__Firmicutes; c__Clostridia; o__Clostridiales; f__; g__; s__	denovo6576|Clo_	Species	0	0	0	0	7e-06	0	1.5e-05	2.5e-05	0	0	0	0	0	0	0	0	0	7e-06	1.6e-05	0	1.5e-05	0	0	0	0	0	0	0	0	0	0	2.9e-05	0	0	1.5e-05	0
k__Bacteria; p__Bacteroidetes; c__Bacteroidia; o__Bacteroidales; f__S24-7; g__; s__	denovo5592|Bac_S24-7	Species	0	7e-06	0	0	0	0	0	0	7e-06	0	0	7e-06	0	0	0	0	0	0	8e-06	1.5e-05	0	0	0	0	0	0	0	0	0	0	0	0	0	0	0	0
k__Bacteria; p__Proteobacteria; c__Alphaproteobacteria; o__Rhodospirillales; f__Acetobacteraceae; g__; s__	denovo7556|Rho_Acetobacteraceae	Species	0	0	0	0	0	0	0	0	0	0	0	0	0	0	0	0	0	0	0	0	0	0	0	0	0	0	0	0	0	0	0	0	0	0	0	0
k__Bacteria; p__Firmicutes; c__Clostridia; o__Clostridiales; f__; g__; s__	denovo5192|Clo_	Species	0	0	0	0	0	0	0	0	7e-06	0	0	0	0	7e-06	0	0	0	0	8e-06	0	7e-06	1.5e-05	0	1.5e-05	0	0	2.9e-05	0	1.5e-05	0	0	7e-06	0	0	7e-06	0
k__Bacteria; p__Firmicutes; c__Clostridia; o__Clostridiales; f__Lachnospiraceae; g__; s__	denovo1410|Clo_Lachnospiraceae	Species	0	0	0	0	0	0.000108	0.000827	0	7e-06	7e-06	0	0.000156	0	0	0	0	0	2.2e-05	8e-06	0	0	0	0	0	0	0	0	0	0	0	0	0	0	0	0	0
k__Bacteria; p__Firmicutes; c__Clostridia; o__Clostridiales; f__Ruminococcaceae; g__; s__	denovo2284|Clo_Ruminococcaceae	Species	1.5e-05	0	0	0	3.7e-05	0	3.7e-05	1.6e-05	2.2e-05	0	0	0	0	0	0	0	0	0	0	0	0	0	0	0	0	0	0	0	3.7e-05	0	0	0	0	0	0	0
k__Bacteria; p__Firmicutes; c__Clostridia; o__Clostridiales; f__Ruminococcaceae; g__; s__	denovo4396|Clo_Ruminococcaceae	Species	0	0	0	0	1.5e-05	0	0	1.6e-05	1.5e-05	0	0	7e-06	0	0	0	0	0	0	0	0	0	0	0	0	0	0	0	0	7e-06	0	0	1.5e-05	0	0	0	7e-06
k__Bacteria; p__Firmicutes; c__Clostridia; o__Clostridiales; f__; g__; s__	denovo1352|Clo_	Species	0	0	0	0	0	0	0	0	0	0	0	0	0	0	1.4e-05	0	0	0	0	0	0	0	0	0	0	0	0	0	0	0	0.000152	0	0	0	0	1.5e-05
k__Bacteria; p__Firmicutes; c__Clostridia; o__Clostridiales; f__Ruminococcaceae; g__; s__	denovo2191|Clo_Ruminococcaceae	Species	2.2e-05	0	7e-06	0	2.9e-05	0	4.4e-05	4.1e-05	9.6e-05	0	0	1.5e-05	0	0	0	0	0	0	8e-06	0	1.5e-05	0	0	0	0	0	7e-06	0	3.7e-05	0	0	0	7e-06	0	0	1.5e-05
k__Bacteria; p__Firmicutes; c__Clostridia; o__Clostridiales; f__Ruminococcaceae; g__; s__	denovo7399|Clo_Ruminococcaceae	Species	0	0	0	0	7e-06	0	0	2.5e-05	0	0	0	2.2e-05	0	0	0	0	0	0	0	0	0	0	0	7e-06	0	0	0	0	0	0	0	0	0	0	0	0
k__Bacteria; p__Bacteroidetes; c__Bacteroidia; o__Bacteroidales; f__S24-7; g__; s__	denovo4262|Bac_S24-7	Species	0	1.5e-05	0	1.4e-05	0	0	0	0	0	0	0	0	0	1.5e-05	0	0	0	0	0	0	0	0	0	0	7e-06	0	7e-06	0	0	0	0	0	0	0	0	0
k__Bacteria; p__Firmicutes; c__Clostridia; o__Clostridiales; f__; g__; s__	denovo6873|Clo_	Species	0	0	0	0	0	0	1.5e-05	0	0	0	0	0	0	0	0	0	0	0	1.6e-05	0	0	0	0	0	0	0	0	0	1.5e-05	0	0	2.2e-05	0	0	0	3.7e-05
k__Bacteria; p__Firmicutes; c__Clostridia; o__Clostridiales; f__Ruminococcaceae; g__Ruminococcus; s__	denovo5108|Clo_Ruminococcaceae	Species	0	0	0	0	2.2e-05	0	0	8e-06	0	0	0	2.2e-05	0	0	0	0	0	0	0	0	0	0	0	0	1.5e-05	0	0	0	0	0	0	7e-06	0	0	1.5e-05	0
k__Bacteria; p__Firmicutes; c__Clostridia; o__Clostridiales; f__Ruminococcaceae; g__Ruminococcus; s__	denovo3774|Clo_Ruminococcaceae	Species	0	0	0	0	0	0	0	0	0	0	0	0	0	0	0	0	0	0	0	0	0	0	0	0	0	0	0	0.000116	0	0	0	0	0	0	0	0
k__Bacteria; p__Proteobacteria; c__Alphaproteobacteria; o__Sphingomonadales; f__Sphingomonadaceae; g__Sphingomonas; s__	denovo6203|Sph_Sphingomonadaceae	Species	0	0	0	0	0	0	0	0	0	0	0	7e-06	0	0	0	0	0	0	0	0	0	0	0	0	0	0	0	0	0	0	0	0	0	0	0	0
k__Bacteria; p__Firmicutes; c__Clostridia; o__Clostridiales; f__; g__; s__	denovo302|Clo_	Species	0	0	0	0	0	0	0	0	0	0	0	0	0	0	0	7e-06	0.001014	0.000963	0.00132	0.001634	8e-05	0	0	0	0	0	0	0	0	0	0	0	0	0	0	0
k__Bacteria; p__Firmicutes; c__Clostridia; o__Clostridiales; f__; g__; s__	denovo487|Clo_	Species	7e-06	0	0	0	0.001596	0.000194	0.001024	0.001017	1.5e-05	2.2e-05	2.2e-05	0.000111	0	0	0	0	5.8e-05	0.000285	0.000266	0.000117	7e-06	0	0	2.2e-05	7e-06	0	7e-06	0	1.5e-05	0	0	7e-06	2.2e-05	0	0	1.5e-05
k__Bacteria; p__Firmicutes; c__Clostridia; o__Clostridiales; f__; g__; s__	denovo7657|Clo_	Species	0	0	0	0	0	0	0	0	0	0	0	0	0	0	0	0	0	0	0	0	0	0	0	0	2.2e-05	0	0	0	0	0	0	0	0	0	0	0
k__Bacteria; p__Firmicutes; c__Clostridia; o__Clostridiales; f__; g__; s__	denovo3214|Clo_	Species	0	0	1.4e-05	0	7e-06	0	0	2.5e-05	1.5e-05	0	0	0	0	0	0	1.5e-05	0	0	0	0	0	7e-06	0	0	0	0	0	0	0	0	0	0	0	0	0	0
k__Bacteria; p__Firmicutes; c__Clostridia; o__Clostridiales; f__Lachnospiraceae; g__Coprococcus; s__	denovo1674|Clo_Lachnospiraceae	Species	0	0	0	0	0	0	0	0	0	0	0	0	0	0	0	0	0	0	0	0	0	0	0	0	0	0	0	0	0	0	0	0	0	0	0	0
k__Bacteria; p__Firmicutes; c__Clostridia; o__Clostridiales; f__Ruminococcaceae; g__Oscillospira; s__	denovo5146|Clo_Ruminococcaceae	Species	0	0	0	0	1.5e-05	0	0	1.6e-05	0	0	0	7e-06	0	0	0	0	0	0	0	0	7e-06	0	0	0	0	0	7e-06	0	7e-06	0	0	0	0	0	7e-06	0
k__Bacteria; p__Firmicutes; c__Clostridia; o__Clostridiales; f__; g__; s__	denovo7362|Clo_	Species	0	0	0	0	0	0	0	0	0	0	0	0	0	0	0	0	0	0	0	0	0	0	0	0	0	0	7e-06	0	0	0	0	0	0	0	0	0
k__Bacteria; p__Bacteroidetes; c__Bacteroidia; o__Bacteroidales; f__Prevotellaceae; g__Prevotella; s__	denovo1477|Bac_Prevotellaceae	Species	0	1.5e-05	0	0	7e-06	0	7e-06	0	0	2.9e-05	0	7e-06	0	0	0	2.9e-05	0	0	1.6e-05	7e-06	5.9e-05	0	0	2.2e-05	5.8e-05	0	2.2e-05	0	0	0	1.5e-05	0.00011	0	0	0	2.2e-05
k__Bacteria; p__Firmicutes; c__Clostridia; o__Clostridiales; f__Ruminococcaceae; g__Oscillospira; s__	denovo6763|Clo_Ruminococcaceae	Species	0	0	0	0	5.9e-05	0	0	0.000107	7e-06	0	0	4.5e-05	0	0	0	0	0	0	8e-06	1.5e-05	2.2e-05	0	0	0	7e-06	0	0	0	7e-06	0	0	1.5e-05	0	0	2.9e-05	7e-06
k__Bacteria; p__Bacteroidetes; c__Bacteroidia; o__Bacteroidales; f__; g__; s__	denovo6442|Bac_	Species	0	0	0	0	0	0	7e-06	0	7e-06	0	0	0	0	7e-06	0	0	0	0	1.6e-05	7e-06	0	0	0	2.2e-05	0	0	0	0	0	0	0	1.5e-05	0	0	0	0
k__Bacteria; p__Proteobacteria; c__Alphaproteobacteria; o__Caulobacterales; f__Caulobacteraceae; g__; s__	denovo3924|Cau_Caulobacteraceae	Species	7e-06	0	7e-06	0	0	0	0	0	0	0	0	0	0	0	0	0	0	0	0	0	0	0	0	0	0	0	0	0	0	0	0	0	0	0	0	0
k__Bacteria; p__Firmicutes; c__Clostridia; o__Clostridiales; f__; g__; s__	denovo3649|Clo_	Species	2.9e-05	0	0	0	0	0	2.9e-05	0	7e-06	0	0	7e-06	0	7e-06	0	0	0	0	1.6e-05	0	7e-06	0	0	1.5e-05	1.5e-05	0	0	0	1.5e-05	0	7e-06	7e-06	0	0	0	7e-06
k__Bacteria; p__Firmicutes; c__Clostridia; o__Clostridiales; f__; g__; s__	denovo2978|Clo_	Species	0	0	0	0	2.9e-05	0	0	0	0	0	0	0	0	0	0	0	0	0	0	0	0	0	0	0	0	0	0	0	2.2e-05	0	0	0	0	0	0	0
k__Bacteria; p__Bacteroidetes; c__Bacteroidia; o__Bacteroidales; f__[Odoribacteraceae]; g__Odoribacter; s__	denovo1970|Bac_[Odoribacteraceae]	Species	0	0	0	0	7e-06	0	7e-06	0	7e-06	7e-06	0	8.2e-05	0	0	0	0	0	0	0	0	0	0	0	3.7e-05	2.2e-05	3.6e-05	8.8e-05	0	4.4e-05	0	1.5e-05	0.000161	0	0	5.1e-05	8.8e-05
k__Bacteria; p__Firmicutes; c__Clostridia; o__Clostridiales; f__; g__; s__	denovo6055|Clo_	Species	0	0	0	0	0	0	2.2e-05	1.6e-05	7e-06	0	0	3.7e-05	0	0	0	0	0	0	8e-06	0	1.5e-05	0	0	0	0	0	2.2e-05	0	5.9e-05	0	0	2.2e-05	0	0	2.2e-05	3.7e-05
k__Bacteria; p__Bacteroidetes; c__Bacteroidia; o__Bacteroidales; f__S24-7; g__; s__	denovo2746|Bac_S24-7	Species	0	0	0	0	0	0	7e-06	0	1.5e-05	0	0	7e-06	0	0	0	0	0	0	3.9e-05	7e-06	0	0	0	0	1.5e-05	1.5e-05	7e-06	0	7e-06	0	0	0	0	0	0	0
k__Bacteria; p__Bacteroidetes; c__Bacteroidia; o__Bacteroidales; f__Prevotellaceae; g__Prevotella; s__	denovo7147|Bac_Prevotellaceae	Species	1.5e-05	2.9e-05	0	0	2.2e-05	0	8.8e-05	2.5e-05	3.7e-05	0.000109	0	0.000408	0	7e-06	0	2.2e-05	0	1.5e-05	8.6e-05	2.2e-05	0.000336	0	0	0	0.00016	1.5e-05	0.000177	2.9e-05	2.2e-05	0	7e-06	0.000176	0	0	3.7e-05	0.000102
k__Bacteria; p__Firmicutes; c__Clostridia; o__Clostridiales; f__Lachnospiraceae; g__; s__	denovo6642|Clo_Lachnospiraceae	Species	0	0	0	0	0	0	0	8e-06	0	7e-06	0	7e-06	0	0	0	0	0	0	0	0	7e-06	0	0	0	0	0	1.5e-05	0	2.2e-05	0	0	0	0	0	0	0
k__Bacteria; p__Firmicutes; c__Clostridia; o__Clostridiales; f__; g__; s__	denovo2013|Clo_	Species	4.4e-05	0	0	0	6.6e-05	0	7e-06	0.000262	7e-06	0	0	0.000282	0	0	0	7e-06	0	0	0	0	2.9e-05	0	0	0	7e-06	0	1.5e-05	0	2.9e-05	0	0	0	0	0	2.2e-05	7e-06
k__Bacteria; p__Firmicutes; c__Clostridia; o__Clostridiales; f__Eubacteriaceae; g__Anaerofustis; s__	denovo4856|Clo_Eubacteriaceae	Species	0	0	0	0	0	0	0	0	0	0	0	0	0	0	0	0	0	0	0	0	0	0	7e-06	0	0	0	0	0	0	0	3.6e-05	0	0	0	0	0
k__Bacteria; p__Proteobacteria; c__Alphaproteobacteria; o__Sphingomonadales; f__Sphingomonadaceae; g__Kaistobacter; s__	denovo1655|Sph_Sphingomonadaceae	Species	0	0	1.4e-05	0	0	0	0	0	0	0	0	0	1.4e-05	0	0	3.7e-05	0	0	0	0	0	0	0	7e-06	0	0	0	0	0	1.4e-05	0	7e-06	0	0.000189	0	0
k__Bacteria; p__Firmicutes; c__Clostridia; o__Clostridiales; f__Ruminococcaceae; g__; s__	denovo6225|Clo_Ruminococcaceae	Species	0	0	0	0	0	0	2.2e-05	1.6e-05	7e-06	0	0	0	0	0	0	0	0	0	0	0	7e-06	0	0	0	0	0	0	0	0	0	7e-06	3.7e-05	0	0	0	0
k__Bacteria; p__Bacteroidetes; c__Bacteroidia; o__Bacteroidales; f__S24-7; g__; s__	denovo2790|Bac_S24-7	Species	0	0	0	0	0	0	0	0	0	0	0	0	0	0	0	0	0	0	0	0	0	0	0	0	0	0	0	0	0	0	0	0	0	0	0	2.2e-05
k__Bacteria; p__Firmicutes; c__Clostridia; o__Clostridiales; f__; g__; s__	denovo6515|Clo_	Species	0	0	0	0	0	0	0	8e-06	0	0	0	7e-06	0	0	0	0	0	0	0	0	0	0	0	0	0	0	0	0	1.5e-05	0	0	0	0	0	2.2e-05	7e-06
k__Bacteria; p__Firmicutes; c__Clostridia; o__Clostridiales; f__Lachnospiraceae; g__; s__	denovo1224|Clo_Lachnospiraceae	Species	0	0	0	0	0.000485	0	0	0.000279	0	0	0	0	0	0	0	0	7e-06	2.9e-05	0.000102	2.9e-05	0	2.9e-05	0	0	1.5e-05	0	0	0	7e-06	0	1.5e-05	0	0	0	0	7e-06
k__Bacteria; p__Bacteroidetes; c__Bacteroidia; o__Bacteroidales; f__; g__; s__	denovo1803|Bac_	Species	0	0	0	1.4e-05	0	0	2.2e-05	0	0	2.2e-05	0	2.2e-05	0	0	0	0	0	0	3.9e-05	2.2e-05	7e-06	0	0	2.2e-05	6.6e-05	7e-06	1.5e-05	0	0	0	0	6.6e-05	0	0	0	0
k__Bacteria; p__Firmicutes; c__Clostridia; o__Clostridiales; f__Lachnospiraceae; g__[Ruminococcus]; s__gnavus	denovo1822|Clo_Lachnospiraceae	Species	0	0	7e-06	0	7e-06	0	7e-06	0	7e-06	0	0	0	0	0	0	0	0	0	0	0	1.5e-05	0	0	0	1.5e-05	0	7e-06	0	2.9e-05	0	0	7e-06	0	0	0	0
k__Bacteria; p__Firmicutes; c__Clostridia; o__Clostridiales; f__Lachnospiraceae	denovo140|Clo_Lachnospiraceae	Species	0.000182	1.5e-05	0.001175	8.7e-05	0.000228	0	0.000102	0.000115	9.6e-05	6.5e-05	0.000159	0.000587	0	0	6.5e-05	3.7e-05	7e-06	0	8e-06	2.2e-05	5.9e-05	4.4e-05	0	0	0	0	0	0	0	0	0	0	0	0	0	0
k__Bacteria; p__Bacteroidetes; c__Bacteroidia; o__Bacteroidales; f__S24-7; g__; s__	denovo1966|Bac_S24-7	Species	0	7e-06	0	0	0	0	0	0	0	0	0	0	0	0	7e-06	1.5e-05	0	7e-06	0	0	0	0	0	1.5e-05	0	1.5e-05	1.5e-05	0	0	0	0	0	0	0	0	3.7e-05
k__Bacteria; p__Tenericutes; c__Mollicutes; o__RF39; f__; g__; s__	denovo1733|RF3_	Species	7e-06	3.7e-05	0	2.9e-05	0	0	0	0	7.4e-05	0	0	3.7e-05	0	0	0	4.4e-05	0	0	0	0.000102	0	0	0	7.3e-05	0	0	0	0	0	0	0	0	0	0	0	0
k__Bacteria; p__Proteobacteria; c__Epsilonproteobacteria; o__Campylobacterales; f__Helicobacteraceae; g__Flexispira; s__	denovo2950|Cam_Helicobacteraceae	Species	0	0	0	0	8.1e-05	0	8.8e-05	0	1.5e-05	0	7e-06	0	0	0	0	0	7e-06	0.000204	0.001242	0.000314	0	7e-06	0	0	0	0	7e-06	0	4.4e-05	0	0	0	0	0	0	1.5e-05
k__Bacteria; p__Bacteroidetes; c__Bacteroidia; o__Bacteroidales; f__S24-7; g__; s__	denovo4177|Bac_S24-7	Species	0	0	0	0	0	0	7e-06	0	0	0	0	0	0	0	0	0	0	0	0	0	0	0	0	1.5e-05	0	0	0	0	0	0	0	0	0	0	0	0
k__Bacteria; p__Firmicutes; c__Clostridia; o__Clostridiales; f__Ruminococcaceae; g__Ruminococcus; s__	denovo6075|Clo_Ruminococcaceae	Species	0	0	0	0	1.5e-05	0	0	1.6e-05	2.2e-05	0	0	7e-06	0	0	0	0	0	0	0	0	1.5e-05	0	0	0	0	0	0	0	7e-06	0	0	0	0	0	0	1.5e-05
k__Bacteria; p__Firmicutes; c__Clostridia; o__Clostridiales; f__; g__; s__	denovo4816|Clo_	Species	0	0	0	0	0	0	0	8e-06	0	7e-06	0	0	0	0	0	0	0	0	0	0	7e-06	0	0	1.5e-05	0	0	2.2e-05	0	2.9e-05	0	0	0	0	0	0	0
k__Bacteria; p__Firmicutes; c__Clostridia; o__Clostridiales; f__; g__; s__	denovo5143|Clo_	Species	0	0	0	0	4.4e-05	0	7e-06	7.4e-05	7e-06	0	0	2.2e-05	0	0	0	0	0	0	0	0	0	0	0	0	0	0	0	0	2.9e-05	0	7e-06	2.2e-05	0	0	7e-06	7e-06
k__Bacteria; p__Bacteroidetes; c__Bacteroidia; o__Bacteroidales; f__S24-7; g__; s__	denovo1523|Bac_S24-7	Species	7e-06	7e-06	0	7e-06	0	0	7e-06	0	0	0	0	0	0	1.5e-05	0	0	0	0	8e-06	0	0	0	0	2.2e-05	3.6e-05	7e-06	3.7e-05	0	0	0	0	7e-06	0	0	0	0
k__Bacteria; p__Firmicutes; c__Clostridia; o__Clostridiales; f__; g__; s__	denovo5990|Clo_	Species	0	0	0	0	0	0	0	0	0	0	0	0	0	0	0	0	0	0	0	0	0	0	0	0	0	0	0	0	1.5e-05	0	0	0	7e-06	0	7e-06	0
k__Bacteria; p__Firmicutes; c__Clostridia; o__Clostridiales; f__; g__; s__	denovo4582|Clo_	Species	0	0	0	0	4.4e-05	0	7e-06	3.3e-05	0	0	0	7e-06	0	0	0	0	0	0	0	0	1.5e-05	0	0	0	0	0	0	0	3.7e-05	0	0	0	0	0	0	0
k__Bacteria; p__Firmicutes; c__Clostridia; o__Clostridiales; f__; g__; s__	denovo327|Clo_	Species	0.000226	0.000366	0.000187	0	0.000132	0	5.1e-05	0.000336	0.000214	0.000189	0.000144	1.5e-05	4.3e-05	1.5e-05	0.000319	0.000154	0	0	0.000187	2.2e-05	0.000102	0	0	0.000935	4.4e-05	0.001062	0.000111	0.001041	0.000125	0	0.000508	0	0.000577	0.000145	0.000469	8.8e-05
k__Bacteria; p__Firmicutes; c__Clostridia; o__Clostridiales; f__Ruminococcaceae	denovo4863|Clo_Ruminococcaceae	Species	0	0	0	0	0	0	7e-06	0	0	0	0	0	0	0	0	0	0	0	0	0	7e-06	0	0	0	0	0	0	0	0	0	0	5.9e-05	0	0	0	0
k__Bacteria; p__Bacteroidetes; c__Bacteroidia; o__Bacteroidales; f__Prevotellaceae; g__Prevotella; s__	denovo6439|Bac_Prevotellaceae	Species	0	7e-06	0	0	0	0	0	0	0	0	0	0	0	0	0	0	0	0	0	0	0	0	0	0	7e-06	0	0	0	0	0	0	0	0	0	0	0
k__Bacteria; p__Firmicutes; c__Clostridia; o__Clostridiales; f__Ruminococcaceae; g__Oscillospira; s__	denovo7426|Clo_Ruminococcaceae	Species	0	0	0	0	0	0	0	0	0	0	0	0	0	0	0	0	0	0	0	0	0	0	0	0	0	0	0	0	0	0	0	3.7e-05	0	0	0	0
k__Bacteria; p__Bacteroidetes; c__Bacteroidia; o__Bacteroidales; f__S24-7; g__; s__	denovo1240|Bac_S24-7	Species	0	7e-06	0	7e-06	4.4e-05	0	2.9e-05	1.6e-05	2.2e-05	0	0	5.9e-05	0	7e-06	7e-06	7e-06	0	0	0.000102	0	7e-06	7e-06	0	3.7e-05	2.2e-05	7e-06	2.9e-05	1.5e-05	0	0	0	7.3e-05	0	0	4.4e-05	0.00011
k__Bacteria; p__Firmicutes; c__Clostridia; o__Clostridiales; f__; g__; s__	denovo380|Clo_	Species	0.000575	2.2e-05	2.9e-05	0.001427	0.000221	0	0.000219	0.000115	0.000103	0.000616	0.00044	0.000297	0	0	1.4e-05	8.8e-05	0	0	1.6e-05	7e-06	0.000176	2.9e-05	2.2e-05	2.2e-05	4.4e-05	0	0.000206	0.000138	2.2e-05	0.00056	0.000261	0.000205	4.3e-05	1.5e-05	0.000931	2.2e-05
k__Bacteria; p__Bacteroidetes; c__Bacteroidia; o__Bacteroidales; f__Prevotellaceae; g__Prevotella; s__	denovo3949|Bac_Prevotellaceae	Species	0	0	0	0	0	0	7e-06	0	0	7e-06	0	0	0	0	0	0	0	0	8e-06	0	0	0	0	7e-06	0	0	0	0	0	0	0	0	0	0	0	1.5e-05
k__Bacteria; p__Firmicutes; c__Clostridia; o__Clostridiales; f__; g__; s__	denovo6128|Clo_	Species	0	0	0	0	0	0	0	8e-06	0	0	0	0	0	0	0	0	0	0	0	0	7e-06	0	0	0	0	0	0	0	2.9e-05	0	0	0	0	0	0	0
k__Bacteria; p__Firmicutes; c__Clostridia; o__Clostridiales; f__; g__; s__	denovo5316|Clo_	Species	0	0	0	0	7e-06	0	2.9e-05	0.000107	3e-05	0	0	0	0	0	0	0	0	0	3.9e-05	0	0	0	0	0	0	7e-06	7e-06	0	3.7e-05	0	0	0	0	0	2.2e-05	0
k__Bacteria; p__Firmicutes; c__Clostridia; o__Clostridiales; f__Lachnospiraceae; g__; s__	denovo1537|Clo_Lachnospiraceae	Species	0	0	0	0	4.4e-05	0	7e-06	3.3e-05	0	0	0	0	0	0	0	0	0	7.3e-05	3.9e-05	7e-06	0	0	0	0	0	0	0	0	0	0	0	0	0	0	0	0
k__Bacteria; p__Firmicutes; c__Clostridia; o__Clostridiales; f__; g__; s__	denovo7016|Clo_	Species	0	0	0	0	2.2e-05	0	0	5.7e-05	0	0	0	4.5e-05	0	0	0	0	0	0	0	0	2.9e-05	0	0	0	0	0	1.5e-05	0	0	0	0	7e-06	0	0	0	3.7e-05
k__Bacteria; p__Firmicutes; c__Clostridia; o__Clostridiales; f__; g__; s__	denovo4663|Clo_	Species	0	0	0	0	0	0	0	3.3e-05	0	0	0	7e-06	0	0	0	0	0	0	0	0	0	0	0	1.5e-05	0	0	0	0	0	0	0	0	0	0	0	0
k__Bacteria; p__Firmicutes; c__Clostridia; o__Clostridiales; f__Ruminococcaceae; g__Oscillospira; s__	denovo4509|Clo_Ruminococcaceae	Species	0	0	0	7e-06	3.7e-05	0	0	1.6e-05	0	0	0	0	0	0	0	0	0	0	8e-06	0	0	0	0	0	7e-06	0	0	0	0	0	7e-06	0	0	0	0	0
k__Bacteria; p__Firmicutes; c__Clostridia; o__Clostridiales; f__Lachnospiraceae; g__[Ruminococcus]; s__gnavus	denovo5400|Clo_Lachnospiraceae	Species	7e-06	0	0	7e-06	0	0	0	4.1e-05	7e-06	0	0	6.7e-05	0	0	0	0	0	0	0	0	0	0	0	0	7e-06	0	0	0	0	0	0	0	0	0	0	0
k__Bacteria; p__Bacteroidetes; c__Bacteroidia; o__Bacteroidales; f__S24-7; g__; s__	denovo2461|Bac_S24-7	Species	0	0	0	0	0	0	7e-06	0	1.5e-05	0	0	0	0	0	0	0	0	0	3.1e-05	7e-06	0	0	0	0	0	1.5e-05	0	0	0	0	7e-06	0	0	0	0	0
k__Bacteria; p__Firmicutes; c__Clostridia; o__Clostridiales; f__; g__; s__	denovo6218|Clo_	Species	0	0	0	0	0	0	0	0	0	0	0	0	0	0	0	0	0	0	0	0	0	0	0	0	0	0	7e-06	0	0.000103	0	7e-06	1.5e-05	0	0	3.7e-05	1.5e-05
k__Bacteria; p__Firmicutes; c__Clostridia; o__Clostridiales; f__; g__; s__	denovo7740|Clo_	Species	0	0	0	0	2.9e-05	0	0	0	0	0	0	0	0	0	0	0	0	0	8e-06	0	0	0	0	0	7e-06	0	2.2e-05	0	7e-06	0	0	2.2e-05	0	0	0	0
k__Bacteria; p__Proteobacteria; c__Alphaproteobacteria; o__Sphingomonadales; f__Sphingomonadaceae; g__Kaistobacter; s__	denovo4741|Sph_Sphingomonadaceae	Species	0	0	0	0	0	0	0	0	0	0	0	0	0	0	0	0	2.9e-05	0	0	5.1e-05	0	0	0	0	0	0	0	0	0	1.4e-05	0	0	0	0	0	0
k__Bacteria; p__Bacteroidetes; c__Bacteroidia; o__Bacteroidales; f__Bacteroidaceae; g__Bacteroides; s__	denovo3938|Bac_Bacteroidaceae	Species	0	0	0	0	0	0	0	0	0	0	0	0	0	0	0	0	0	6.6e-05	0	0	0	0	0	0	0	0	0	0	0	0	0	0	0	0	0	0
k__Bacteria; p__Firmicutes; c__Clostridia; o__Clostridiales; f__; g__; s__	denovo6121|Clo_	Species	0	0	0	0	7e-06	0	0	8e-06	0	0	0	0	0	0	0	0	0	0	0	0	0	0	0	0	0	0	0	0	2.2e-05	0	0	0	0	0	7e-06	0
k__Bacteria; p__Bacteroidetes; c__Bacteroidia; o__Bacteroidales; f__Rikenellaceae; g__; s__	denovo3609|Bac_Rikenellaceae	Species	0	0	0	0	0	0	7e-06	0	0	7e-06	0	0	0	1.5e-05	0	0	0	0	5.5e-05	7e-06	0	1.5e-05	0	0	7e-06	0	0	0	0	0	0	0	0	0	0	0
k__Bacteria; p__Firmicutes; c__Clostridia; o__Clostridiales; f__; g__; s__	denovo3558|Clo_	Species	0	0	0	0	5.1e-05	0	7e-06	0.000369	0	0	0	5.9e-05	0	0	0	0	0	0	0	0	0	0	0	0	7e-06	0	0	0	0	0	0	0.000242	0	0	0	0
k__Bacteria; p__Firmicutes; c__Clostridia; o__Clostridiales; f__; g__; s__	denovo6839|Clo_	Species	0	0	0	0	1.5e-05	0	0	1.6e-05	0	0	0	0	0	0	0	0	0	0	0	0	7e-06	0	0	0	0	0	0	0	0	0	0	0	0	0	0	0
k__Bacteria; p__Bacteroidetes; c__Bacteroidia; o__Bacteroidales; f__S24-7; g__; s__	denovo1470|Bac_S24-7	Species	0	7e-06	0	0	0	0	2.2e-05	0	3e-05	0	0	0	0	2.2e-05	0	0	0	0	3.1e-05	0	0	0	0	7e-06	1.5e-05	7e-06	2.2e-05	0	0	0	0	0	0	0	7e-06	0
k__Bacteria; p__Firmicutes; c__Clostridia; o__Clostridiales; f__Lachnospiraceae; g__; s__	denovo1196|Clo_Lachnospiraceae	Species	0	0	0	0	0.000154	0	0	7.4e-05	0	0	0	0	0	0	0	0	0	0.000401	0	0	0	0	0	7e-06	7e-06	0	0	0	0.000161	0	4.4e-05	7e-06	0	0	2.2e-05	0
k__Bacteria; p__Bacteroidetes; c__Bacteroidia; o__Bacteroidales; f__S24-7; g__; s__	denovo3351|Bac_S24-7	Species	0	0	0	0	0	0	7e-06	0	0	0	0	0	0	0	0	0	0	0	3.1e-05	1.5e-05	0	0	0	3.7e-05	0	0	0	0	0	0	0	0	0	0	0	7e-06
k__Bacteria; p__Bacteroidetes; c__Bacteroidia; o__Bacteroidales; f__S24-7; g__; s__	denovo2317|Bac_S24-7	Species	3.6e-05	7e-06	7e-06	0	0	0	7e-06	0	4.4e-05	7e-06	0	0	0	7e-06	0	7e-06	0	0	0.000109	3.6e-05	0	0	0	1.5e-05	0	7e-06	2.9e-05	7e-06	7e-06	0	1.5e-05	0	0	0	0	0
k__Bacteria; p__Bacteroidetes; c__Bacteroidia; o__Bacteroidales; f__Prevotellaceae; g__Prevotella; s__	denovo3256|Bac_Prevotellaceae	Species	0	2.2e-05	0	0	0	0	7e-06	0	0	2.2e-05	0	0	0	0	0	7e-06	0	0	0	0	0	0	0	0	7e-06	0	2.2e-05	0	0	0	0	0	0	0	0	0
k__Bacteria; p__Cyanobacteria; c__4C0d-2; o__YS2; f__; g__; s__	denovo1231|YS2_	Species	0	0	0	0	0	0	0	0	0	0	0	0	0	1.5e-05	2.2e-05	2.2e-05	0.000253	0.001058	0.000195	7.3e-05	0	0	0	0	0	0	0	0	0	0	0	0	0	0	0	0
k__Bacteria; p__Bacteroidetes; c__Bacteroidia; o__Bacteroidales; f__Prevotellaceae; g__Prevotella; s__	denovo1780|Bac_Prevotellaceae	Species	7e-06	6.6e-05	0	0	0	0	2.9e-05	0	7e-06	3.6e-05	0	0	0	2.2e-05	0	0	0	1.5e-05	2.3e-05	0	2.2e-05	7e-06	0	0	3.6e-05	2.2e-05	1.5e-05	0	0	0	0	5.1e-05	1.4e-05	0	7e-06	1.5e-05
k__Bacteria; p__Firmicutes; c__Bacilli; o__Lactobacillales; f__Aerococcaceae; g__; s__	denovo995|Lac_Aerococcaceae	Species	0	0	0	0	7e-06	0.000208	0	0	0	0	0	0	0	0	0	0	5.1e-05	0	0	0	0	0	7e-06	0	0	0	0	0	0	0	0	0	0	0	0	0
k__Bacteria; p__Firmicutes; c__Clostridia; o__Clostridiales; f__; g__; s__	denovo1070|Clo_	Species	0.000218	7e-06	0	0.000108	0	0	2.2e-05	8e-06	7e-06	2.9e-05	0	0	0	0	1.4e-05	5.1e-05	0	0	0	0	7e-06	0	0	0	0	0	0	0	0	0	0	0	0	0	0	0
k__Bacteria; p__Bacteroidetes; c__Bacteroidia; o__Bacteroidales; f__S24-7; g__; s__	denovo4432|Bac_S24-7	Species	7e-06	0	0	0	0	0	0	8e-06	7e-06	2.2e-05	0	7e-06	0	0	0	0	0	0	0	0	0	0	0	0	0	0	0	0	0	0	0	0	0	0	0	0
k__Bacteria; p__Bacteroidetes; c__Bacteroidia; o__Bacteroidales; f__; g__; s__	denovo7703|Bac_	Species	0	0	0	0	7e-06	0	0	0	0	0	0	0	0	0	0	0	0	0	0	0	0	0	0	7e-06	0	0	0	0	0	0	0	0	0	0	0	0
k__Bacteria; p__Firmicutes; c__Clostridia; o__Clostridiales; f__; g__; s__	denovo783|Clo_	Species	7e-06	0.000249	0	9.4e-05	7.4e-05	0	0.000146	0	5.9e-05	3.6e-05	0.000101	5.9e-05	8.6e-05	1.5e-05	0	0.000102	0	0	0.000133	0	3.7e-05	0	0	0.000153	0	0.000116	7e-06	0	0	8.6e-05	0.000145	7e-06	0.000281	0	0	0
k__Bacteria; p__Bacteroidetes; c__Bacteroidia; o__Bacteroidales; f__S24-7; g__; s__	denovo4092|Bac_S24-7	Species	7e-06	7e-06	0	0	0	0	0	0	3.7e-05	0	0	0	0	7e-06	0	0	0	7e-06	2.3e-05	0	7e-06	0	0	0	2.2e-05	0	0	0	0	0	0	0	0	0	0	0
k__Bacteria; p__Firmicutes; c__Clostridia; o__Clostridiales; f__; g__; s__	denovo1571|Clo_	Species	0	0	0	0	0	0	0	0	0	0	0	0	0	0	0	1.5e-05	0	0	0	0	0	0	0	0	0	0	7e-06	0.000153	0	0	0	0	0	2.2e-05	2.2e-05	0
k__Bacteria; p__Tenericutes; c__Mollicutes; o__RF39; f__; g__; s__	denovo1492|RF3_	Species	0	0	0	0	0	0	0	0	0	0	0	0	0	0	7e-06	2.2e-05	0	7e-06	0	0	0	0	0	0	0	7.3e-05	5.2e-05	8e-05	0	0	1.5e-05	0	1.4e-05	0	7e-06	1.5e-05
k__Bacteria; p__Bacteroidetes; c__Bacteroidia; o__Bacteroidales; f__Bacteroidaceae; g__Bacteroides; s__	denovo4651|Bac_Bacteroidaceae	Species	0	7e-06	0	0	0	0	0	0	0	0	0	0	0	0	0	0	0	0	8e-06	7e-06	7e-06	0	0	0	2.2e-05	0	7e-06	0	0	0	1.5e-05	7e-06	0	0	7e-06	7e-06
k__Bacteria; p__Bacteroidetes; c__Bacteroidia; o__Bacteroidales; f__Rikenellaceae; g__AF12; s__	denovo5345|Bac_Rikenellaceae	Species	0	1.5e-05	0	0	0	0	0	0	2.2e-05	0	0	0	0	0	0	0	0	0	0	0	0	0	0	1.5e-05	0	0	2.9e-05	0	0	0	0	0	0	7e-06	0	0
k__Bacteria; p__Firmicutes; c__Clostridia; o__Clostridiales; f__Lachnospiraceae; g__Coprococcus; s__	denovo3292|Clo_Lachnospiraceae	Species	0	0	0	0	0.000103	0	0	7.4e-05	3.7e-05	0	0	0	0	0	0	0	0	0	0	7e-06	0	0	0	0	0	0	0	0	1.5e-05	0	0	0	0	0	2.9e-05	1.5e-05
k__Bacteria; p__Bacteroidetes; c__Bacteroidia; o__Bacteroidales; f__S24-7; g__; s__	denovo6471|Bac_S24-7	Species	7e-06	0	0	0	0	0	0	0	0	0	0	0	0	0	0	0	0	0	0	0	0	0	0	0	0	0	2.9e-05	0	0	0	0	0	0	0	0	0
k__Bacteria; p__Bacteroidetes; c__Bacteroidia; o__Bacteroidales; f__S24-7; g__; s__	denovo5509|Bac_S24-7	Species	7e-06	0	0	0	0	0	7e-06	0	0	0	0	0	0	0	0	0	0	0	0	0	0	0	0	0	0	0	0	0	0	0	0	0	0	0	0	0
k__Bacteria; p__Firmicutes; c__Clostridia; o__Clostridiales; f__; g__; s__	denovo3464|Clo_	Species	0	0	0	0	1.5e-05	0	2.9e-05	0	7e-06	0	0	0	0	0	0	0	0	0	8e-06	0	0	0	0	7e-06	0	0	0	0	6.6e-05	0	0	0	0	0	0	0
k__Bacteria; p__Bacteroidetes; c__Bacteroidia; o__Bacteroidales; f__S24-7; g__; s__	denovo2683|Bac_S24-7	Species	0	3.7e-05	0	0	0	0	7e-06	0	4.4e-05	0	0	0	0	7e-06	7e-06	0	0	0	1.6e-05	7e-06	0	0	0	7e-06	0	0	7e-06	0	0	0	0	0	0	0	0	0
k__Bacteria; p__Firmicutes; c__Clostridia; o__Clostridiales; f__Ruminococcaceae; g__; s__	denovo6828|Clo_Ruminococcaceae	Species	0	0	0	0	0	0	0	8.2e-05	0	0	0	2.2e-05	0	0	0	0	0	0	8e-06	0	4.4e-05	0	0	0	0	0	1.5e-05	0	0	0	7e-06	7e-06	0	7e-06	1.5e-05	0
k__Bacteria; p__Firmicutes; c__Clostridia; o__Clostridiales; f__Lachnospiraceae; g__Coprococcus; s__	denovo1904|Clo_Lachnospiraceae	Species	7e-06	0	0	0	2.9e-05	0	3.7e-05	8.2e-05	0	7e-06	0	3e-05	0	0	0	0	0	0	8e-06	0	0	0	0	1.5e-05	2.2e-05	0	3.7e-05	0	6.6e-05	0	0	0	0	0	2.9e-05	0
k__Bacteria; p__Proteobacteria; c__Alphaproteobacteria; o__Sphingomonadales; f__Sphingomonadaceae; g__Sphingomonas; s__wittichii	denovo5096|Sph_Sphingomonadaceae	Species	0	0	0	0	0	0	0	0	0	0	0	0	0	0	0	7.3e-05	0	0	0	0	0	0	0	0	0	0	2.2e-05	0	0	0	0	0	0	0	0	0
k__Bacteria; p__Proteobacteria; c__Alphaproteobacteria; o__Rhodospirillales; f__Acetobacteraceae; g__; s__	denovo2402|Rho_Acetobacteraceae	Species	0	0	0	0	0	0	0	0	0	0	0	0	0	0	0	0	0	0	0	0	0	0	0	0	0	0	0	0	0	0	0	0	0	0	0	0
k__Bacteria; p__Bacteroidetes; c__Bacteroidia; o__Bacteroidales; f__Rikenellaceae; g__AF12; s__	denovo6366|Bac_Rikenellaceae	Species	7e-06	1.5e-05	0	0	0	0	0	0	7e-06	0	0	0	0	0	0	0	0	0	1.6e-05	1.5e-05	0	0	0	7e-06	0	0	0	0	0	0	0	7e-06	0	0	0	0
k__Bacteria; p__Bacteroidetes; c__Bacteroidia; o__Bacteroidales; f__S24-7; g__; s__	denovo4439|Bac_S24-7	Species	0	0	0	0	0	0	2.2e-05	0	0	0	0	0	0	0	0	0	0	0	2.3e-05	0	0	7e-06	0	7e-06	0	0	7e-06	0	0	0	0	1.5e-05	0	0	0	5.1e-05
k__Bacteria; p__Bacteroidetes; c__Bacteroidia; o__Bacteroidales; f__Rikenellaceae; g__AF12; s__	denovo4956|Bac_Rikenellaceae	Species	0	7e-06	0	0	0	0	0	0	3e-05	0	0	0	0	0	0	0	0	0	3.1e-05	0	0	0	0	0	0	0	7e-06	0	0	0	0	0	0	0	7e-06	0
k__Bacteria; p__[Thermi]; c__Deinococci; o__Deinococcales; f__Deinococcaceae; g__Deinococcus; s__	denovo3390|Dei_Deinococcaceae	Species	0	0	0	0	0	0	0	0	0	0	0	0	0	0	0	0	0	0	0	0	0	1.5e-05	0	0	0	0	0	0	0	0.000215	0	0	0	0	0	0
k__Bacteria; p__Firmicutes; c__Clostridia; o__Clostridiales; f__; g__; s__	denovo7069|Clo_	Species	0	0	0	0	2.9e-05	0	0	9.8e-05	0	0	0	6.7e-05	0	0	0	0	0	0	0	0	0	0	0	0	0	0	0	0	0	0	0	7e-06	0	0	0	0
k__Bacteria; p__Firmicutes; c__Clostridia; o__Clostridiales; f__Lachnospiraceae; g__; s__	denovo6392|Clo_Lachnospiraceae	Species	0	0	0	0	0	0	0	0	0	0	0	0	0	0	0	0	0	7e-06	0	0	0	0	0	0	0	0	0	0	0	0	0	0	0	0	0	0
k__Bacteria; p__Firmicutes; c__Clostridia; o__Clostridiales; f__Lachnospiraceae; g__; s__	denovo359|Clo_Lachnospiraceae	Species	0.00016	1.5e-05	0.00018	0.00044	0.001309	0	0.000205	0.000549	0.001328	0.001378	0.002054	0.00049	0	0	0	0.000263	1.4e-05	0	0	0	1.5e-05	1.5e-05	7e-06	0.00076	0.00054	5.8e-05	0.000118	4.4e-05	0.000535	0.000187	0.000603	7e-06	4.3e-05	0.000436	1.5e-05	0.000717
k__Bacteria; p__Bacteroidetes; c__Bacteroidia; o__Bacteroidales; f__S24-7; g__; s__	denovo6993|Bac_S24-7	Species	0	0	0	0	0	0	0	0	0	0	0	0	0	0	0	0	0	0	0	0	0	0	0	0	0	0	0	0	0	0	0	0	0	0	0	0
k__Bacteria; p__Actinobacteria; c__Thermoleophilia; o__Solirubrobacterales; f__; g__; s__	denovo2067|Sol_	Species	0	0	0	0	0	0	0	0	0	0	0	0	0	0	0	0	0	0	0	0	0	0	0	0	0	0	0	0	0	0	0	0	0	0	0	0
k__Bacteria; p__Actinobacteria; c__Actinobacteria; o__Actinomycetales; f__ACK-M1; g__; s__	denovo5735|Act_ACK-M1	Species	0	0	0	0	0	0	0	0	0	0	0	0	0	0	0	0	0	0	0	0	0	0	0	0	0	0	0	0	0	0	0	0	0	0	0	0
k__Bacteria; p__Firmicutes; c__Clostridia; o__Clostridiales; f__; g__; s__	denovo5409|Clo_	Species	0	0	0	0	1.5e-05	0	0	2.5e-05	1.5e-05	0	0	0	0	0	0	0	0	0	0	0	7e-06	0	0	0	0	0	0	0	0	0	0	2.2e-05	0	0	7e-06	0
k__Bacteria; p__Firmicutes; c__Clostridia; o__Clostridiales; f__; g__; s__	denovo6464|Clo_	Species	2.2e-05	0	0	0	0.000154	0	2.9e-05	0.000459	7e-06	0	0	0.000111	0	0	0	0	0	0	0	0	0	0	0	0	0	0	0	0	0	0	0	5.1e-05	0	0	0	0
k__Bacteria; p__Bacteroidetes; c__Bacteroidia; o__Bacteroidales; f__Bacteroidaceae; g__Bacteroides; s__	denovo4123|Bac_Bacteroidaceae	Species	7e-06	1.5e-05	0	2.2e-05	0	0	4.4e-05	0	1.5e-05	0	0	0	0	7e-06	0	2.2e-05	0	0	6.2e-05	2.9e-05	7e-06	0	0	0	7e-06	0	0	0	0	0	0	1.5e-05	0	0	0	7e-06
k__Bacteria; p__Bacteroidetes; c__Bacteroidia; o__Bacteroidales; f__S24-7; g__; s__	denovo3116|Bac_S24-7	Species	7e-06	2.9e-05	0	0	0	0	7e-06	0	0	2.2e-05	0	0	0	0	0	0	0	0	0	0	1.5e-05	0	0	0	7e-06	7e-06	1.5e-05	0	0	0	0	0	0	0	0	7e-06
k__Bacteria; p__Firmicutes; c__Clostridia; o__Clostridiales; f__; g__; s__	denovo404|Clo_	Species	0	7e-06	6.5e-05	0	0	0	0	0.000107	7.4e-05	3.6e-05	1.4e-05	7e-06	0	3.7e-05	5.8e-05	0.00011	7e-06	7e-06	8e-06	4.4e-05	0.000878	5.1e-05	0	3.7e-05	0.000241	9.5e-05	0.000273	6.6e-05	0.000227	0	6.5e-05	0	0.000274	0.000138	0.000249	0.000212
k__Bacteria; p__Bacteroidetes; c__Bacteroidia; o__Bacteroidales; f__S24-7; g__; s__	denovo2272|Bac_S24-7	Species	0	2.2e-05	0	0	0	0	7e-06	0	2.2e-05	1.5e-05	0	7e-06	0	0	0	0	0	0	0	0	7e-06	0	0	0	3.6e-05	0	7e-06	0	0	0	0	5.9e-05	0	0	0	3.7e-05
k__Bacteria; p__Firmicutes; c__Clostridia; o__Clostridiales; f__; g__; s__	denovo5122|Clo_	Species	0	0	0	0	7e-06	0	0	0.000197	0	0	0	0	0	0	0	0	0	0	0	0	0	0	0	0	0	0	0	0	0	0	0	0	0	0	0	0
k__Bacteria; p__Bacteroidetes; c__Bacteroidia; o__Bacteroidales; f__Rikenellaceae; g__AF12; s__	denovo5217|Bac_Rikenellaceae	Species	0	0	0	0	0	0	0	0	0	0	0	0	0	0	0	0	0	0	0	0	0	0	0	0	0	7e-06	0	0	0	0	0	0	0	0	0	0
k__Bacteria; p__Bacteroidetes; c__Bacteroidia; o__Bacteroidales; f__S24-7; g__; s__	denovo1463|Bac_S24-7	Species	0	4.4e-05	0	4.3e-05	0	0	7e-06	0	0	6.5e-05	0	0	0	2.9e-05	0	7e-06	0	2.2e-05	0	0	3.7e-05	0	0	7e-06	0.000117	4.4e-05	7e-06	6.6e-05	7e-06	0	0.000261	5.1e-05	0	8.7e-05	0	8.1e-05
k__Bacteria; p__Bacteroidetes; c__Bacteroidia; o__Bacteroidales; f__S24-7; g__; s__	denovo2931|Bac_S24-7	Species	7e-06	0	0	0	0	0	0	0	0	0	0	0	0	7e-06	0	0	0	0	3.9e-05	7e-06	7e-06	0	0	7e-06	0	2.9e-05	1.5e-05	0	0	0	0	0	0	0	0	0
k__Bacteria; p__Tenericutes; c__Mollicutes; o__RF39; f__; g__; s__	denovo6726|RF3_	Species	0	0	7e-06	7e-06	0	0	0	2.5e-05	0	0	0	7e-06	0	0	0	0	0	0	0	0	0	0	0	0	0	0	0	0	0	2.9e-05	0	0	0	0	7e-06	0
k__Bacteria; p__Firmicutes; c__Clostridia; o__Clostridiales; f__Ruminococcaceae; g__; s__	denovo5712|Clo_Ruminococcaceae	Species	0	0	0	0	7e-06	0	0	8e-06	0	0	0	7e-06	0	0	0	0	0	0	8e-06	0	0	0	0	0	0	0	0	0	0	0	0	0	0	0	7e-06	0
k__Bacteria; p__Firmicutes; c__Clostridia; o__Clostridiales; f__; g__; s__	denovo281|Clo_	Species	8.7e-05	0	0.000223	5.8e-05	0.001934	7e-06	0.000278	1.6e-05	0.000118	0.000152	6.5e-05	0.001322	0	2.2e-05	5.1e-05	3e-04	0.000282	3.6e-05	2.3e-05	8e-05	0.001426	1.5e-05	0	1.5e-05	0.00073	0.000182	0.000442	0.000138	0.000367	0.000481	2.2e-05	0.000432	0.002901	4.4e-05	0.00192	0.000183
k__Bacteria; p__Bacteroidetes; c__Bacteroidia; o__Bacteroidales; f__S24-7; g__; s__	denovo2854|Bac_S24-7	Species	0	1.5e-05	0	0	0	0	1.5e-05	0	0	0	0	0	0	0	0	0	0	0	0	0	0	7e-06	0	2.9e-05	7e-06	0	7e-06	0	0	0	1.5e-05	7e-06	0	0	0	2.2e-05
k__Bacteria; p__Bacteroidetes; c__Bacteroidia; o__Bacteroidales; f__S24-7; g__; s__	denovo3603|Bac_S24-7	Species	0	0	0	0	0	0	7e-06	0	0	7e-06	0	0	0	0	0	0	0	0	8e-06	0	0	0	0	0	0	0	0	7e-06	0	0	1.5e-05	0	0	0	0	1.5e-05
k__Bacteria; p__Firmicutes; c__Clostridia; o__Clostridiales; f__Lachnospiraceae; g__; s__	denovo1913|Clo_Lachnospiraceae	Species	0	0	0	0	2.2e-05	0	2.2e-05	2.5e-05	4.4e-05	7e-06	0	5.9e-05	0	0	0	0	0	0	0	0	9.5e-05	0	0	7e-06	0	0	2.2e-05	0	2.2e-05	0	0	0	0	0	1.5e-05	1.5e-05
k__Bacteria; p__Firmicutes; c__Clostridia; o__Clostridiales; f__; g__; s__	denovo4072|Clo_	Species	0	0	0	0	7e-06	0	7e-06	2.5e-05	0	0	0	1.5e-05	0	0	0	0	0	0	0	0	1.5e-05	0	0	0	1.5e-05	0	1.5e-05	0	7e-06	0	0	2.2e-05	0	0	7e-06	0
k__Bacteria; p__Bacteroidetes; c__Bacteroidia; o__Bacteroidales; f__S24-7; g__; s__	denovo2579|Bac_S24-7	Species	0	1.5e-05	0	7e-06	0	0	0	0	1.5e-05	0	0	0	0	7e-06	0	0	0	0	5.5e-05	0	0	0	0	7e-06	2.2e-05	1.5e-05	7e-06	0	0	0	7e-06	7e-06	2.2e-05	0	0	1.5e-05
k__Bacteria; p__Bacteroidetes; c__Bacteroidia; o__Bacteroidales; f__S24-7; g__; s__	denovo6547|Bac_S24-7	Species	7e-06	0	0	0	0	0	1.5e-05	0	0	0	0	0	0	0	0	0	0	0	1.6e-05	7e-06	0	0	0	0	0	0	0	0	0	0	0	0	0	0	0	7e-06
k__Bacteria; p__Bacteroidetes; c__Bacteroidia; o__Bacteroidales; f__S24-7; g__; s__	denovo4280|Bac_S24-7	Species	0	0	0	0	0	0	0	0	0	0	0	0	0	0	0	0	0	0	0	0	0	0	0	7e-06	0	0	7e-06	0	0	0	2.2e-05	0	0	0	0	1.5e-05
k__Bacteria; p__Firmicutes; c__Clostridia; o__Clostridiales; f__; g__; s__	denovo184|Clo_	Species	0.000248	1.5e-05	0	5e-05	0.048898	0.001193	0.0206	0.069216	7e-06	0.001385	0.001161	0.006484	0	0	0	2.2e-05	0.000239	0.000182	0.00214	2.2e-05	0	0	0.00028	2.9e-05	7.3e-05	0	0	0	0	2.2e-05	0	0.000293	0	0	0	0
k__Bacteria; p__Bacteroidetes; c__Bacteroidia; o__Bacteroidales; f__S24-7; g__; s__	denovo2045|Bac_S24-7	Species	0	0	0	0	0	0	7e-06	0	3e-05	0	0	0	0	0	0	0	0	0	0	0	0	0	0	2.9e-05	7e-06	1.5e-05	1.5e-05	0	7e-06	0	0	0	0	0	0	0
k__Bacteria; p__Bacteroidetes; c__Bacteroidia; o__Bacteroidales; f__Prevotellaceae; g__Prevotella; s__copri	denovo3397|Bac_Prevotellaceae	Species	0	0	0	0	0	0	0	0	0	0	0	0	0	0	0	0	0	0	0	0	0	0	0	0	0	0	0	0	0	0	0	0	0	0	0	0
k__Bacteria; p__Bacteroidetes; c__Bacteroidia; o__Bacteroidales; f__Rikenellaceae; g__; s__	denovo4715|Bac_Rikenellaceae	Species	0	0	0	0	0	0	0	0	0	0	0	0	0	0	0	0	0	0	7.8e-05	0	0	0	0	0	0	0	7e-06	0	0	0	0	0	0	0	0	0
k__Bacteria; p__[Thermi]; c__Deinococci; o__Deinococcales; f__Deinococcaceae; g__Deinococcus; s__	denovo4296|Dei_Deinococcaceae	Species	0	0	0	0	0	0	0	0	0	0	0	0	0	0	0	0	0	0	0	0	0	0	0	0	0	0	0	0	0	0	0	0	0	0	0	0
k__Bacteria; p__Bacteroidetes; c__Bacteroidia; o__Bacteroidales; f__S24-7; g__; s__	denovo105|Bac_S24-7	Species	0.000808	0.001025	7.2e-05	0.000382	6.6e-05	1.4e-05	0.001031	6.6e-05	0.000524	0.000508	0.000231	0.000401	5e-05	0.000637	0.000239	0.000995	0.000514	0.000438	0.00025	0.000139	0.000402	0.000366	6.5e-05	0.001359	0.002364	0.000575	0.000494	0.000502	0.00011	4.3e-05	0.001125	0.000154	0.000368	0.00069	0.000271	0.00142
k__Bacteria; p__Bacteroidetes; c__Bacteroidia; o__Bacteroidales; f__S24-7; g__; s__	denovo2693|Bac_S24-7	Species	0	0	0	0	0	0	1.5e-05	0	2.2e-05	0	0	7e-06	0	7e-06	0	0	0	0	2.3e-05	0	0	0	0	0	1.5e-05	0	0	0	0	0	0	1.5e-05	0	0	0	0
k__Bacteria; p__Firmicutes; c__Clostridia; o__Clostridiales; f__Lachnospiraceae; g__Dorea; s__	denovo350|Clo_Lachnospiraceae	Species	3.6e-05	0	0	1.4e-05	0.00014	0	0.009532	5e-04	3e-05	6.5e-05	0.000108	5.9e-05	0	7e-06	0	0	1.4e-05	0.000365	0.000516	0.000109	0	2.9e-05	0	7e-06	1.5e-05	0	5.9e-05	1.5e-05	2.9e-05	0	1.5e-05	0	0	0	7e-06	2.9e-05
k__Bacteria; p__Proteobacteria; c__Alphaproteobacteria; o__Rhizobiales; f__Beijerinckiaceae; g__; s__	denovo4847|Rhi_Beijerinckiaceae	Species	0	0	0	0	0	0	0	0	0	0	0	0	0	0	0	0	0	0	0	7e-06	0	0	0	2.2e-05	0	0	0	0	0	0	0	0	0	0	0	0
k__Bacteria; p__Bacteroidetes; c__Bacteroidia; o__Bacteroidales; f__S24-7; g__; s__	denovo6343|Bac_S24-7	Species	7e-06	0	0	0	0	0	1.5e-05	0	0	7e-06	0	0	0	0	0	0	0	0	3.9e-05	7e-06	0	0	0	1.5e-05	0	0	0	0	0	0	0	0	0	0	0	7e-06
k__Bacteria; p__Bacteroidetes; c__Bacteroidia; o__Bacteroidales; f__S24-7; g__; s__	denovo6077|Bac_S24-7	Species	0	7e-06	0	7e-06	0	0	7e-06	0	0	0	0	7e-06	0	0	0	0	0	0	0	0	0	0	0	0	7e-06	7e-06	2.2e-05	0	7e-06	0	1.5e-05	4.4e-05	7e-06	0	0	3.7e-05
k__Bacteria; p__Firmicutes; c__Clostridia; o__Clostridiales; f__; g__; s__	denovo4372|Clo_	Species	0	0	0	0	0	0	0	8e-06	0	0	0	0	0	0	0	0	0	0	0	1.5e-05	0	1.5e-05	0	0	0	0	0	0	0	0	0	0	0	0	0	0
k__Bacteria; p__Firmicutes; c__Clostridia; o__Clostridiales; f__Ruminococcaceae; g__; s__	denovo89|Clo_Ruminococcaceae	Species	0.000641	0.000154	0.000231	0.000375	0.001993	0	0.001024	0.002927	0.000723	0.000116	5.8e-05	0.002228	7.2e-05	0.000117	0.000355	0.000256	0.000152	0.00019	0.000297	0.000328	0.001082	0.000594	1.4e-05	0.000351	0.000175	0.000771	0.00042	0.000269	0.000748	0.000287	0.000741	0.001084	0.002576	0.000327	0.000828	0.000388
k__Bacteria; p__Firmicutes; c__Clostridia; o__Clostridiales; f__; g__; s__	denovo6745|Clo_	Species	0	0	0	0	4.4e-05	0	2.2e-05	0.000115	0	0	0	2.2e-05	0	0	0	0	0	7e-06	1.6e-05	0	0	0	0	0	0	0	0	0	0	0	0	1.5e-05	0	0	7e-06	0
k__Bacteria; p__Firmicutes; c__Clostridia; o__Clostridiales; f__; g__; s__	denovo2413|Clo_	Species	0	0	0	0	1.5e-05	0	0	0.000107	0	0	0	0	0	0	0	0	0	0	1.6e-05	0	2.9e-05	0	0	0	0	0	0	0	2.2e-05	0	0	2.2e-05	0	0	0	0
k__Bacteria; p__Bacteroidetes; c__Bacteroidia; o__Bacteroidales; f__S24-7; g__; s__	denovo6922|Bac_S24-7	Species	0	0	0	0	0	0	0	0	0	0	0	0	0	0	0	0	0	0	3.1e-05	0	0	2.9e-05	0	0	7e-06	0	7e-06	0	0	0	0	0	0	0	0	0
k__Bacteria; p__Firmicutes; c__Clostridia; o__Clostridiales; f__Ruminococcaceae; g__Ruminococcus; s__	denovo351|Clo_Ruminococcaceae	Species	3.6e-05	8.8e-05	0.000137	7e-06	0.000213	4.3e-05	0.000885	0.000213	0.000561	9.4e-05	0	0.000215	5e-05	3.7e-05	0.000348	0.000168	0.000543	0.000153	0.000351	5.8e-05	0.000453	3.7e-05	5.8e-05	0.00019	0.000299	0.000167	0.000465	0.000415	0.00022	0	0.000494	0.000308	0.000303	0.000247	0.000594	0.000329
k__Bacteria; p__Bacteroidetes; c__Bacteroidia; o__Bacteroidales; f__S24-7; g__; s__	denovo6131|Bac_S24-7	Species	0	0	0	0	0	0	0	0	0	0	0	0	0	0	0	0	0	0	0	0	0	0	0	0	0	0	0	0	0	0	0	0	0	0	0	0
k__Bacteria; p__Firmicutes; c__Clostridia; o__Clostridiales; f__; g__; s__	denovo4888|Clo_	Species	0	0	0	0	0	0	1.5e-05	8e-06	0	0	0	0	0	0	0	0	0	7e-06	0	0	0	0	0	0	0	0	0	0	1.5e-05	0	0	0	0	0	0	2.2e-05
k__Bacteria; p__Proteobacteria; c__Deltaproteobacteria; o__Myxococcales; f__OM27; g__; s__	denovo2984|Myx_OM27	Species	0	0	0	0	0	0	0	0	0	0	0	0	0	0	0	0	0	0	0	0	0	0	0	0	0	0	0	0	0	0	0	0	0	0	0	0
k__Bacteria; p__Firmicutes; c__Erysipelotrichi; o__Erysipelotrichales; f__Erysipelotrichaceae; g__; s__	denovo470|Ery_Erysipelotrichaceae	Species	0	0.002116	0.000122	0.000151	0.00089	0	0	0.000131	2.2e-05	0.000261	0.000173	0	0	0.000212	0.000123	5.1e-05	0.000145	0.000161	8.6e-05	0.000299	2.2e-05	0.000169	0	2.9e-05	7e-06	0.000226	0.000907	4.4e-05	7.3e-05	0	4.4e-05	7e-06	3.6e-05	0	0.000169	0
k__Bacteria; p__Firmicutes; c__Clostridia; o__Clostridiales; f__; g__; s__	denovo6357|Clo_	Species	0	0	0	0	9.6e-05	0	0	2.5e-05	3e-05	0	0	0.000126	0	0	0	0	0	0	0	0	0	0	0	0	2.2e-05	0	7e-06	0	0	0	0	0	0	0	1.5e-05	0
k__Bacteria; p__Firmicutes; c__Clostridia; o__Clostridiales; f__Lachnospiraceae; g__; s__	denovo6580|Clo_Lachnospiraceae	Species	0	0	0	0	0	0	0	8e-06	0	0	0	0	0	0	0	0	0	0	0	0	0	0	0	0	0	0	1.5e-05	0	0	0	7e-06	0	0	0	0.000279	0
k__Bacteria; p__Tenericutes; c__Mollicutes; o__RF39; f__; g__; s__	denovo1519|RF3_	Species	9.5e-05	6.6e-05	0	0	3.7e-05	0	0	1.6e-05	8.1e-05	0	0	7e-06	0	0	0	0	0	0	1.6e-05	3.6e-05	0	0	0	0	0	0	0	0	0	0	0	0	0	0	0	0
k__Bacteria; p__Firmicutes; c__Clostridia; o__Clostridiales; f__Lachnospiraceae; g__Dorea; s__	denovo310|Clo_Lachnospiraceae	Species	0.000211	0.00011	2.9e-05	6.5e-05	0.000676	0	8.8e-05	0.00018	0.000302	0.000189	0.000108	0.000512	7e-06	0.000161	0.000188	0.000117	2.9e-05	0	5.5e-05	4.4e-05	0.000234	0.000161	7e-06	1.5e-05	0.000182	0.000116	0.000494	0.00016	0.000235	0.000424	5.8e-05	0.00052	0.00075	0.000392	0.000169	0.000395
k__Bacteria; p__Bacteroidetes; c__Bacteroidia; o__Bacteroidales; f__Rikenellaceae; g__AF12; s__	denovo7211|Bac_Rikenellaceae	Species	0	0	0	0	0	0	0	0	7e-06	0	0	0	0	0	0	0	0	0	8e-06	0	0	0	0	7e-06	0	0	7e-06	0	0	0	0	0	0	0	0	7e-06
k__Bacteria; p__Firmicutes; c__Clostridia; o__Clostridiales; f__Lachnospiraceae; g__Coprococcus; s__	denovo4614|Clo_Lachnospiraceae	Species	0	0	0	0	0	0	0	0	0	1.5e-05	0	0	0	0	0	0	0	0	0	0	0	0	0	0	7e-06	0	0	0	0	0	0	0	0	0	0	0
k__Bacteria; p__Proteobacteria; c__Alphaproteobacteria; o__Rhodospirillales; f__Acetobacteraceae; g__; s__	denovo3734|Rho_Acetobacteraceae	Species	0	0	0	7e-06	0	0	0	0	0	0	0	0	0	0	0	0.000146	0	0	0	0	0	0	0	0	0	0	0	0	0	0	0	0	0	0	0	0
k__Bacteria; p__Bacteroidetes; c__Bacteroidia; o__Bacteroidales; f__S24-7; g__; s__	denovo3847|Bac_S24-7	Species	0	0	0	0	0	0	0	0	0	0	0	0	0	0	0	0	0	0	8e-06	0	0	0	0	0	7e-06	0	0	0	1.5e-05	0	0	0	0	0	0	0
k__Bacteria; p__Proteobacteria; c__Deltaproteobacteria; o__Desulfovibrionales; f__Desulfovibrionaceae; g__; s__	denovo4540|Des_Desulfovibrionaceae	Species	0	0	0	7e-06	1.5e-05	0	2.2e-05	0.00018	4.4e-05	0	0	3.7e-05	0	0	0	7e-06	0	0	3.1e-05	7e-06	4.4e-05	0	0	0	7e-06	0	3.7e-05	0	2.2e-05	0	0	7e-06	0	0	4.4e-05	0
k__Bacteria; p__Bacteroidetes; c__Bacteroidia; o__Bacteroidales; f__S24-7; g__; s__	denovo1718|Bac_S24-7	Species	7e-06	7e-06	0	0	0	0	1.5e-05	0	4.4e-05	7e-06	0	0	0	1.5e-05	0	0	0	0	7.8e-05	3.6e-05	0	7e-06	0	5.1e-05	2.9e-05	2.2e-05	6.6e-05	0	0	0	0	0	0	0	0	7e-06
k__Bacteria; p__Firmicutes; c__Clostridia; o__Clostridiales; f__; g__; s__	denovo497|Clo_	Species	0.000299	2.9e-05	6.5e-05	5e-05	5.1e-05	0	0.000161	4.1e-05	0.000361	0.000167	0.000115	0.000557	0	0	6.5e-05	0.000146	2.2e-05	0	5.5e-05	1.5e-05	0.000161	0.000264	2.9e-05	5.8e-05	0.000241	6.5e-05	4.4e-05	0.000619	0	5e-05	4.4e-05	0.000403	0.000649	0.000152	0.000213	2.2e-05
k__Bacteria; p__Firmicutes; c__Clostridia; o__Clostridiales; f__; g__; s__	denovo1177|Clo_	Species	2.2e-05	2.2e-05	1.4e-05	2.9e-05	8.1e-05	0	7e-06	3.3e-05	0.000243	8e-05	0	3e-05	0	0	7e-06	2.2e-05	0	0	0.000133	7e-06	7.3e-05	0	0	8e-05	9.5e-05	7e-06	0.000214	7e-06	5.1e-05	0	2.9e-05	8.1e-05	2.2e-05	0	3.7e-05	3.7e-05
k__Bacteria; p__Actinobacteria; c__Actinobacteria; o__Actinomycetales; f__Geodermatophilaceae	denovo2548|Act_Geodermatophilaceae	Species	0	0	0	0	0	2.2e-05	0	0	0	0	0	0	1.4e-05	0	0	0	0	0	0	7e-06	0	1.5e-05	0	0	0	0	0	0	0	0	0	0	0	0	0	0
k__Bacteria; p__Firmicutes; c__Clostridia; o__Clostridiales; f__; g__; s__	denovo838|Clo_	Species	4.4e-05	2.9e-05	0	7e-06	3.7e-05	0	2.2e-05	1.6e-05	3e-05	5.1e-05	1.4e-05	6.7e-05	2.2e-05	3.7e-05	6.5e-05	2.2e-05	7e-06	0	5.5e-05	0	1.5e-05	0	0	0.000124	5.8e-05	3.6e-05	3.7e-05	1.5e-05	4.4e-05	0	5.8e-05	0.000139	0	0.000261	6.6e-05	0.000102
k__Bacteria; p__Firmicutes; c__Clostridia; o__Clostridiales; f__Peptococcaceae; g__; s__	denovo6199|Clo_Peptococcaceae	Species	0	0	0	0	6.6e-05	0	0	8.2e-05	0	0	0	1.5e-05	0	0	0	0	0	0	0	0	0	0	0	0	0	0	0	0	2.2e-05	0	0	0	0	0	7e-06	0
k__Bacteria; p__Bacteroidetes; c__Bacteroidia; o__Bacteroidales; f__S24-7; g__; s__	denovo1187|Bac_S24-7	Species	0	4.4e-05	0	0	0	0	5.1e-05	0	6.6e-05	0	0	0	0	2.9e-05	0	0	0	1.5e-05	0.000266	1.5e-05	0	0	0	7e-06	7e-06	1.5e-05	3.7e-05	7e-06	0	0	0	0	0	0	0	7e-06
k__Bacteria; p__Firmicutes; c__Clostridia; o__Clostridiales; f__Lachnospiraceae; g__[Ruminococcus]; s__gnavus	denovo6060|Clo_Lachnospiraceae	Species	0	0	0	7e-06	1.5e-05	0	7e-06	2.5e-05	0	0	0	0	0	0	0	0	0	0	8e-06	0	7e-06	0	0	0	0	0	0	0	0	0	0	0	0	0	2.2e-05	7e-06
k__Bacteria; p__Firmicutes; c__Clostridia; o__Clostridiales; f__Ruminococcaceae; g__Oscillospira; s__	denovo7513|Clo_Ruminococcaceae	Species	0	0	0	0	7.4e-05	0	7e-06	4.9e-05	1.5e-05	0	0	1.5e-05	0	0	0	0	0	0	0	0	2.9e-05	0	0	1.5e-05	0	0	7e-06	0	2.2e-05	0	0	7e-06	0	0	0	7e-06
k__Bacteria; p__Bacteroidetes; c__Bacteroidia; o__Bacteroidales; f__Bacteroidaceae; g__Bacteroides; s__	denovo6916|Bac_Bacteroidaceae	Species	0	0	0	0	0	0	7e-06	0	2.2e-05	7e-06	0	0	0	0	0	7e-06	0	0	1.6e-05	0	0	0	0	7e-06	0	0	2.9e-05	0	0	0	0	0	0	0	0	7e-06
k__Bacteria; p__Bacteroidetes; c__Bacteroidia; o__Bacteroidales; f__S24-7; g__; s__	denovo5292|Bac_S24-7	Species	0	0	0	0	0	0	1.5e-05	0	0	0	0	0	0	0	0	0	0	0	0	0	0	0	0	0	7e-06	0	7e-06	0	0	0	1.5e-05	0	0	0	0	7e-06
k__Bacteria; p__Firmicutes; c__Clostridia; o__Clostridiales; f__Lachnospiraceae; g__[Ruminococcus]; s__gnavus	denovo7525|Clo_Lachnospiraceae	Species	0	0	0	0	0	0	0	0	0	0	0	0	0	0	0	0	0	0	0	0	0	0	0	0	0	0	0	0	0	0	0	0	0	0	0	0
k__Bacteria; p__Firmicutes; c__Clostridia; o__Clostridiales; f__; g__; s__	denovo6106|Clo_	Species	0	0	0	0	0	0	0	9e-05	0	0	0	1.5e-05	0	0	0	0	0	0	0	0	0	0	0	0	0	0	0	0	0	0	0	0	0	0	0	0
k__Bacteria; p__Firmicutes; c__Clostridia; o__Clostridiales; f__; g__; s__	denovo2002|Clo_	Species	7e-06	0	0	0	7e-06	0	7e-06	4.9e-05	4.4e-05	0	0	2.2e-05	0	0	7e-06	0	0	0	8e-06	0	7e-06	7e-06	0	3.7e-05	2.9e-05	2.2e-05	5.9e-05	0	1.5e-05	0	7e-06	8.1e-05	0	0	5.1e-05	1.5e-05
k__Bacteria; p__Firmicutes; c__Clostridia; o__Clostridiales; f__; g__; s__	denovo4336|Clo_	Species	7e-06	7e-06	7e-06	0	7e-06	0	0	4.9e-05	3e-05	7e-06	0	0	0	0	0	0	0	7e-06	0.000266	0	7e-06	0	0	1.5e-05	7e-06	0	3.7e-05	0	2.2e-05	0	0	0	0	0	3.7e-05	7e-06
k__Bacteria; p__Firmicutes; c__Clostridia; o__Clostridiales; f__; g__; s__	denovo4152|Clo_	Species	0	0	0	0	0	0	0	0	0	0	0	0	0	0	0	0	0	1.5e-05	1.6e-05	2.9e-05	0.000139	2.2e-05	0	2.2e-05	2.9e-05	1.5e-05	0	0	0.000154	0	1.5e-05	0.00019	7e-06	0	0	0
k__Bacteria; p__Bacteroidetes; c__Bacteroidia; o__Bacteroidales; f__S24-7; g__; s__	denovo3732|Bac_S24-7	Species	0	0	0	0	0	0	0	0	0	0	0	7e-06	0	0	7e-06	0	0	0	6.2e-05	0	0	0	0	0	0	0	7e-06	0	0	0	7e-06	0	0	0	0	7e-06
k__Bacteria; p__Firmicutes; c__Clostridia; o__Clostridiales; f__; g__; s__	denovo1033|Clo_	Species	0	0	0	0	0.000132	0	0	0	2.2e-05	7e-06	0	6.7e-05	0	0	0	7e-06	0	0	0	0	0	0	0	8e-05	0	0	0	0	0	0	0	0	0	0	0	0
k__Bacteria; p__Bacteroidetes; c__Bacteroidia; o__Bacteroidales; f__S24-7; g__; s__	denovo4252|Bac_S24-7	Species	0	7e-06	0	0	0	0	0	0	0	0	0	0	0	0	0	0	0	0	1.6e-05	0	7e-06	0	0	0	7e-06	0	0	7e-06	0	0	0	7e-06	0	0	0	0
k__Bacteria; p__Firmicutes; c__Clostridia; o__Clostridiales; f__Ruminococcaceae; g__; s__	denovo1961|Clo_Ruminococcaceae	Species	0	0	0	0	5.1e-05	0	0	5.7e-05	0	0	0	4.5e-05	0	0	0	0	0	0	0	0	5.9e-05	0	0	0	7e-06	0	0	0	7e-06	0	0	6.6e-05	0	0	8.1e-05	0
k__Bacteria; p__Firmicutes; c__Clostridia; o__Clostridiales; f__; g__; s__	denovo3665|Clo_	Species	7e-06	0	0	0	0.00011	0	7e-06	8e-06	0	0	0	4.5e-05	0	0	0	0	0	0	0	0	0	0	0	0	0	0	0	0	0	0	0	0	0	0	0	0
k__Bacteria; p__Tenericutes; c__Mollicutes; o__RF39; f__; g__; s__	denovo1406|RF3_	Species	0	0	0	0	0	0	0	0	0.000133	5.8e-05	0	7e-06	0	0	0	0	0	0	0	0	0	0	0	0	0	0	0	0	0	0	0	0	0	0	0	0
k__Bacteria; p__Bacteroidetes; c__Bacteroidia; o__Bacteroidales; f__S24-7; g__; s__	denovo1009|Bac_S24-7	Species	7e-06	5.1e-05	0	0	0	0	4.4e-05	2.5e-05	1.5e-05	7e-06	0	0	0	2.9e-05	7e-06	7e-06	0	0	0.000242	1.5e-05	0	1.5e-05	0	7e-06	0	7e-06	3.7e-05	0	2.2e-05	0	0	7e-06	0	0	0	1.5e-05
k__Bacteria; p__Bacteroidetes; c__Bacteroidia; o__Bacteroidales; f__S24-7; g__; s__	denovo38|Bac_S24-7	Species	0.005142	0.01567	0.00067	0.003179	0.000963	2.2e-05	0.00624	0.000164	0.000922	0.011378	0.002645	0.004033	0.001236	0.004274	0.001739	0.006108	0.004389	0.002335	0.002281	0.000744	0.003796	0.006155	0.00074	0.004698	0.013219	0.009875	0.009904	0.017151	0.000807	0.000962	0.011232	0.014277	0.002324	0.009227	0.001612	0.011227
k__Bacteria; p__Firmicutes; c__Clostridia; o__Clostridiales; f__Ruminococcaceae; g__; s__	denovo6793|Clo_Ruminococcaceae	Species	7e-06	0	0	0	0	0	0	4.1e-05	0	0	0	4.5e-05	0	0	0	0	0	0	0	0	0	0	0	0	0	0	7e-06	0	0	0	0	7e-06	0	0	0	0
k__Bacteria; p__Firmicutes; c__Clostridia; o__Clostridiales; f__Lachnospiraceae; g__; s__	denovo1359|Clo_Lachnospiraceae	Species	0	0	7e-06	1.4e-05	0	0	0	8e-06	0	7e-06	0	1.5e-05	0	0	1.4e-05	0	0	0	0	0	8e-05	0	0	0	0.000117	2.2e-05	5.9e-05	0	0	0	6.5e-05	7.3e-05	0	0	3.7e-05	0
k__Bacteria; p__Firmicutes; c__Clostridia; o__Clostridiales; f__; g__; s__	denovo3064|Clo_	Species	0	0	0	0	2.2e-05	0	7e-06	2.5e-05	7e-06	0	0	0	0	0	0	0	0	0	8e-06	0	2.9e-05	0	0	0	1.5e-05	0	0	0	7e-06	0	0	2.9e-05	0	0	2.9e-05	2.2e-05
k__Bacteria; p__Verrucomicrobia; c__Verrucomicrobiae; o__Verrucomicrobiales; f__Verrucomicrobiaceae; g__Akkermansia; s__muciniphila	denovo2860|Ver_Verrucomicrobiaceae	Species	0	0	0	0	0	0	0	0	0	0	0	0	0	0	0	0	0	0	0	0	0	0	0	0	0	0	0	0.000218	0	0	0	0	0	0	0	0
k__Bacteria; p__Firmicutes; c__Clostridia; o__Clostridiales; f__Ruminococcaceae; g__; s__	denovo4010|Clo_Ruminococcaceae	Species	0	0	0	0	4.4e-05	0	7e-06	0	7e-06	0	0	6.7e-05	0	0	0	0	0	0	0	0	0	0	0	0	0	0	0	0	0	0	0	0	0	0	2.2e-05	0
k__Bacteria; p__Firmicutes; c__Clostridia; o__Clostridiales; f__; g__; s__	denovo5727|Clo_	Species	0	0	0	0	1.5e-05	0	7e-06	2.5e-05	0	0	0	0	0	0	0	0	0	0	0	0	0	0	0	0	0	0	7e-06	0	0	0	0	0	0	0	0	0
k__Bacteria; p__Bacteroidetes; c__Cytophagia; o__Cytophagales; f__Cytophagaceae; g__Hymenobacter; s__	denovo2734|Cyt_Cytophagaceae	Species	0	0	0	0	0	0	0	0	0	0	0	0	0	0	0	1.5e-05	0	0	0	0	0	0	7e-06	0	0	0	0	0	0	0	0	0	0	0	0	0
k__Bacteria; p__Firmicutes; c__Clostridia; o__Clostridiales; f__; g__; s__	denovo4045|Clo_	Species	0	0	0	0	0	0	0	0	0	0	0	0	0	0	0	0	0	0	0	0	0	0	0	0	0	0	2.9e-05	0	7e-06	0	0	0	0	0	2.9e-05	0
k__Bacteria; p__Firmicutes; c__Clostridia; o__Clostridiales; f__; g__; s__	denovo3901|Clo_	Species	0	0	0	0	9.6e-05	0	3.7e-05	0.000295	0	0	0	5.9e-05	0	0	0	0	0	0	1.6e-05	3.6e-05	0	0	0	0	0	0	0	0	0	0	0	0	0	0	0	0
k__Bacteria; p__Bacteroidetes; c__Bacteroidia; o__Bacteroidales	denovo7078|Bac_NA	Species	0	0	0	0	0	0	0	0	7e-06	0	0	0	0	0	0	0	0	0	0	0	0	0	0	0	7e-06	0	0	0	0	0	0	0	0	0	0	7e-06
k__Bacteria; p__Firmicutes; c__Clostridia; o__Clostridiales; f__; g__; s__	denovo1366|Clo_	Species	0	7e-06	0	0	7.4e-05	0	0	7.4e-05	0	0	0	0	0	0	7e-06	0	0	0	0	7e-06	5.1e-05	0	0	3.7e-05	7e-06	0	7e-06	0	0.000198	0	2.9e-05	0	1.4e-05	0	1.5e-05	4.4e-05
k__Bacteria; p__Firmicutes; c__Clostridia; o__Clostridiales; f__Ruminococcaceae; g__Ruminococcus; s__	denovo6179|Clo_Ruminococcaceae	Species	0	0	0	0	2.9e-05	0	0	0.000148	0	0	0	9.7e-05	0	0	0	0	0	0	0	0	0	0	0	0	0	7e-06	7e-06	0	7e-06	0	0	7e-06	0	0	1.5e-05	0
k__Bacteria; p__Firmicutes; c__Bacilli; o__Bacillales; f__Staphylococcaceae; g__Jeotgalicoccus; s__	denovo4951|Bac_Staphylococcaceae	Species	7e-06	0	0	2.2e-05	0	0	0	0	0	0	0	0	3.6e-05	1.5e-05	2.2e-05	7e-06	0	0	0	0	0	0	0	0	2.2e-05	0	0	0	0	0	0	0	0	0	0	0
k__Bacteria; p__[Thermi]; c__Deinococci; o__Deinococcales; f__Trueperaceae; g__Truepera; s__	denovo1534|Dei_Trueperaceae	Species	7e-06	0	0	0	0	0.00028	0	0	0	0	0	0	0.000366	0	0	0	0	0	0	0	0	0	0	7e-06	7e-06	0	0	0	0	0	0	0	0	0	0	0
k__Bacteria; p__Bacteroidetes; c__Bacteroidia; o__Bacteroidales; f__Rikenellaceae; g__; s__	denovo4914|Bac_Rikenellaceae	Species	0	7e-06	0	0	0	0	0	0	7e-06	7e-06	0	0	0	0	0	0	0	0	8e-06	7e-06	0	0	0	0	0	7e-06	7e-06	0	0	0	1.5e-05	0	0	0	0	0
k__Bacteria; p__Firmicutes; c__Clostridia; o__Clostridiales; f__Lachnospiraceae	denovo5126|Clo_Lachnospiraceae	Species	0	0	0	0	0	0	0	8e-06	0	0	0	0	0	0	0	0	0	0	0	0	0	0	0	0	0	0	0	0	0	0	0	0	0	0	0	0
k__Bacteria; p__Firmicutes; c__Clostridia; o__Clostridiales; f__Ruminococcaceae; g__; s__	denovo1047|Clo_Ruminococcaceae	Species	0	7.3e-05	7e-06	0	0	0	7e-06	0	1.5e-05	0	0	0	0	5.9e-05	0	0.00038	0	0.000248	1.6e-05	0	6.6e-05	0	0	1.5e-05	0	7e-06	0.000133	1.5e-05	0	0	8.7e-05	7e-06	0.000115	0	7e-06	5.9e-05
k__Bacteria; p__Bacteroidetes; c__Bacteroidia; o__Bacteroidales; f__S24-7; g__; s__	denovo5973|Bac_S24-7	Species	0	7e-06	0	0	0	0	0	8e-06	1.5e-05	0	0	0	0	0	0	0	0	7e-06	1.6e-05	0	0	0	0	0	0	7e-06	0	0	0	0	0	0	0	0	0	0
k__Bacteria; p__Bacteroidetes; c__Bacteroidia; o__Bacteroidales; f__S24-7; g__; s__	denovo4449|Bac_S24-7	Species	0	0	0	0	0	0	0	0	0	0	0	0	0	0	0	0	0	0	0	0	7e-06	0	0	7e-06	1.5e-05	7e-06	7e-06	0	0	0	0	0	0	0	0	7e-06
k__Bacteria; p__Bacteroidetes; c__Bacteroidia; o__Bacteroidales; f__[Odoribacteraceae]; g__Odoribacter; s__	denovo5405|Bac_[Odoribacteraceae]	Species	0	0	0	7e-06	0	0	1.5e-05	0	0	1.5e-05	0	0	0	0	0	0	0	0	0	0	0	0	0	0	0	0	0	0	1.5e-05	0	0	1.5e-05	0	0	0	0
k__Bacteria; p__Tenericutes; c__Mollicutes; o__RF39; f__; g__; s__	denovo3642|RF3_	Species	0	0	0	0	7e-06	0	0	8e-06	0	0	0	0	0	0	1.4e-05	0	0	7e-06	0	0	0	0	0	0	0	0	0	0	7e-06	0	0	0	0	7e-06	0	0
k__Bacteria; p__Bacteroidetes; c__Bacteroidia; o__Bacteroidales; f__S24-7; g__; s__	denovo6964|Bac_S24-7	Species	0	7e-06	0	0	0	0	7e-06	0	0	0	0	0	0	0	0	0	0	0	8e-06	0	0	0	0	7e-06	7e-06	0	7e-06	0	0	0	0	0	0	0	0	0
k__Bacteria; p__Bacteroidetes; c__Bacteroidia; o__Bacteroidales; f__[Odoribacteraceae]; g__Odoribacter; s__	denovo4463|Bac_[Odoribacteraceae]	Species	7e-06	4.4e-05	0	0	0	0	7e-06	1.6e-05	1.5e-05	0	0	2.2e-05	0	0	0	2.9e-05	0	0	3.1e-05	7e-06	1.5e-05	1.5e-05	0	0	0	1.5e-05	2.9e-05	0	0	0	0	7e-06	0	7e-06	0	7e-06
k__Bacteria; p__Tenericutes; c__Mollicutes; o__RF39; f__; g__; s__	denovo2961|RF3_	Species	0	0	0	0	0	0	0	0	0	0	0	0	0	0	0	0	0	0.000109	8.6e-05	7e-06	0	0	0	1.5e-05	0	0	1.5e-05	0	0	0	0	0	0	0	0	2.2e-05
k__Bacteria; p__Actinobacteria; c__Actinobacteria; o__Actinomycetales; f__Nocardioidaceae; g__; s__	denovo7125|Act_Nocardioidaceae	Species	0	0	0	1.4e-05	0	0	0	0	0	0	0	0	4.3e-05	0	0	0	0	0	0	0	0	0	0	0	0	0	0	0	0	0	0	0	0	0	0	0
k__Bacteria; p__Firmicutes; c__Clostridia; o__Clostridiales; f__; g__; s__	denovo4056|Clo_	Species	0	0	0	0	0	0	7e-06	0	7e-06	0	0	0	0	0	0	0	0	0	8e-06	0	0	0	0	0	0	0	0	0	0	0	0	0	0	0	0	0
k__Bacteria; p__Bacteroidetes; c__Bacteroidia; o__Bacteroidales; f__S24-7; g__; s__	denovo5934|Bac_S24-7	Species	0	0	0	0	0	0	0	0	0	0	0	0	0	0	0	0	7e-06	0	8e-06	0	0	2.9e-05	0	0	0	1.5e-05	2.2e-05	0	7e-06	0	0	0	0	7e-06	0	7e-06
k__Bacteria; p__Proteobacteria; c__Alphaproteobacteria; o__Sphingomonadales; f__Sphingomonadaceae; g__Kaistobacter; s__	denovo5539|Sph_Sphingomonadaceae	Species	0	0	0	0	0	5.8e-05	0	0	0	0	0	0	0	0	0	0	0	0	0	0	0	0	0	0	0	0	0	0	0	7e-06	0	0	0	0	0	0
k__Bacteria; p__Firmicutes; c__Clostridia; o__Clostridiales; f__; g__; s__	denovo581|Clo_	Species	1.5e-05	1.5e-05	0	5.8e-05	0.002735	0	0.002143	0.001238	7e-06	8e-05	0.000101	3.7e-05	0	1.5e-05	2.9e-05	7e-06	0	0.000372	0.000398	0.000372	0	2.9e-05	0	0	0	0	0	0	0	0	0	0	0	0	0	0
k__Bacteria; p__Firmicutes; c__Clostridia; o__Clostridiales; f__Lachnospiraceae; g__; s__	denovo5370|Clo_Lachnospiraceae	Species	0	0	7e-06	0	5.9e-05	0	7e-06	2.5e-05	6.6e-05	1.5e-05	0	3e-05	0	0	0	0	0	0	0	0	6.6e-05	0	0	0	0	7e-06	7e-06	0	2.9e-05	0	0	0	0	0	3.7e-05	7e-06
k__Bacteria; p__Bacteroidetes; c__Bacteroidia; o__Bacteroidales; f__S24-7; g__; s__	denovo2290|Bac_S24-7	Species	0	7e-06	0	0	0	0	0	0	0	7e-06	0	3.7e-05	0	7e-06	0	0	0	0	1.6e-05	0	7e-06	7e-06	0	0	0	7e-06	0.000103	0	0	0	0	2.2e-05	0	0	0	2.9e-05
k__Bacteria; p__Proteobacteria; c__Betaproteobacteria; o__Burkholderiales; f__Comamonadaceae; g__; s__	denovo2942|Bur_Comamonadaceae	Species	0	0	0	0	0	0	0	0	0	0	0	0	1.4e-05	0	0	0	0	0	0	0	0	0	0	7e-06	0	0	0	0	0	0.000258	0	0	0	0	0	0
k__Bacteria; p__Bacteroidetes; c__Bacteroidia; o__Bacteroidales; f__Prevotellaceae; g__Prevotella; s__	denovo1784|Bac_Prevotellaceae	Species	0	0	0	0	0	0	0	0	1.5e-05	2.9e-05	0	7e-06	0	7e-06	0	0	0	0	3.1e-05	7e-06	0	0	0	0	3.6e-05	7e-06	4.4e-05	7e-06	0	0	1.5e-05	0	0	7e-06	0	2.9e-05
k__Bacteria; p__Bacteroidetes; c__Bacteroidia; o__Bacteroidales; f__; g__; s__	denovo6930|Bac_	Species	0	1.5e-05	0	0	0	0	7e-06	0	0	0	0	0	0	7e-06	0	0	0	0	2.3e-05	0	0	0	0	7e-06	7e-06	0	0	0	0	0	7e-06	0	0	0	0	0
k__Bacteria; p__Firmicutes; c__Clostridia; o__Clostridiales; f__Ruminococcaceae; g__; s__	denovo2845|Clo_Ruminococcaceae	Species	0	0	0	0	0	0	0	0	7e-06	0	0	0	0	0	0	0	0	0	0	0	7e-06	0	0	0	0	0	0	0	0	0	0	0	0	0	0	0
k__Bacteria; p__Bacteroidetes; c__Bacteroidia; o__Bacteroidales; f__Prevotellaceae; g__Prevotella; s__	denovo5892|Bac_Prevotellaceae	Species	1.5e-05	0	0	0	0	0	0	0	0	1.5e-05	0	0	0	0	0	0	0	0	0	0	0	0	0	0	7e-06	0	0	0	0	0	0	0	0	0	0	0
k__Bacteria; p__Firmicutes; c__Clostridia; o__Clostridiales; f__; g__; s__	denovo7018|Clo_	Species	0	0	0	0	0	0	7e-06	3.3e-05	0	0	0	0	0	0	0	0	0	0	0	0	0	0	0	0	0	0	7e-06	0	0	0	0	0	0	0	0	0
k__Bacteria; p__Firmicutes; c__Clostridia; o__Clostridiales; f__; g__; s__	denovo4569|Clo_	Species	0	0	0	0	7e-06	0	0	1.6e-05	1.5e-05	0	0	3.7e-05	0	0	0	0	0	0	0	0	0	0	0	0	0	0	0	0	0	0	0	0	0	0	0	0
k__Bacteria; p__Bacteroidetes; c__Bacteroidia; o__Bacteroidales; f__S24-7; g__; s__	denovo3530|Bac_S24-7	Species	0	0	0	1.4e-05	0	0	0	0	1.5e-05	0	0	0	0	0	0	2.2e-05	0	7e-06	1.6e-05	1.5e-05	0	0	0	0	0	0	0	0	1.5e-05	0	0	0	0	0	0	1.5e-05
k__Bacteria; p__Bacteroidetes; c__Bacteroidia; o__Bacteroidales; f__Rikenellaceae; g__; s__	denovo4976|Bac_Rikenellaceae	Species	0	2.2e-05	0	0	0	0	1.5e-05	0	0	0	0	0	0	0	0	0	0	0	8e-06	7e-06	0	0	0	0	0	0	0	0	0	0	0	0	0	0	0	7e-06
k__Bacteria; p__Firmicutes; c__Erysipelotrichi; o__Erysipelotrichales; f__Erysipelotrichaceae; g__Allobaculum; s__	denovo1021|Ery_Erysipelotrichaceae	Species	0	0	0	0	0	0	0	0	0	0	0	0	0	0	0	0	0	0	0	0	0	0	0	0	0	0	0	0	0	0	0	0	0	0	0	0
k__Bacteria; p__Firmicutes; c__Clostridia; o__Clostridiales; f__Ruminococcaceae; g__Ruminococcus; s__	denovo3879|Clo_Ruminococcaceae	Species	0	0	0	0	0	0	0	0	0	0	0	0	0	0	0	0	0	0	0	0	0	0	0	0	0	0	0	0.000197	0	0	0	0	0	0	0	0
k__Bacteria; p__Firmicutes; c__Clostridia; o__Clostridiales; f__Lachnospiraceae; g__; s__	denovo197|Clo_Lachnospiraceae	Species	0.000204	2.9e-05	0.000137	5e-05	8.8e-05	0	0.000307	0.000213	0.000111	8.7e-05	9.4e-05	0.00029	0	7e-06	0	0.000534	0	0.000109	4.7e-05	7e-06	0.003108	0.000234	0	4.4e-05	5.8e-05	0	3.7e-05	7e-06	5.9e-05	3.6e-05	0.000341	8.8e-05	0.000115	0	2.2e-05	5.9e-05
Unassigned	denovo5525|NA_NA	Species	0	7e-06	0	7e-06	0	0	0	0	2.2e-05	0	0	0	0	7e-06	0	0	0	0	3.9e-05	7e-06	0	0	0	0	0	0	0	0	0	0	0	0	0	0	0	0
k__Bacteria; p__Firmicutes; c__Clostridia; o__Clostridiales; f__; g__; s__	denovo5959|Clo_	Species	0	0	0	0	0	0	0.000146	0.000131	0	0	0	3e-05	0	0	0	0	0	0	0	0	0	0	0	0	0	0	0	0	0	0	0	0	0	0	0	0
k__Bacteria; p__Firmicutes; c__Clostridia; o__Clostridiales; f__Ruminococcaceae; g__Oscillospira; s__	denovo7535|Clo_Ruminococcaceae	Species	0	0	0	0	7e-06	0	2.2e-05	0.000131	0	0	0	4.5e-05	0	0	0	0	0	0	8e-06	0	1.5e-05	0	0	0	0	0	0	7e-06	1.5e-05	0	1.5e-05	2.9e-05	0	0	3.7e-05	2.9e-05
k__Bacteria; p__Bacteroidetes; c__Bacteroidia; o__Bacteroidales; f__S24-7; g__; s__	denovo3047|Bac_S24-7	Species	0	2.2e-05	0	0	0	0	0	0	0	0	0	0	0	0	0	0	0	0	8e-06	7e-06	0	0	0	0	0	0	7e-06	0	0	0	0	0	0	0	0	0
k__Bacteria; p__Firmicutes; c__Clostridia; o__Clostridiales; f__; g__; s__	denovo3|Clo_	Species	0.00083	5.1e-05	0.005527	0.001218	0.008669	0.000144	0.004477	0.001419	0.019254	0.002712	0.001117	0.002614	0.004563	0.007113	0.021839	0.019693	0.004462	0.018238	0.02965	0.007986	0.042545	0.006954	0.000137	0.012442	0.035651	0.024858	0.032301	0.005584	0.140838	0.000194	0.026674	0.001626	0.087265	0.008871	0.000542	0.041109
k__Bacteria; p__Firmicutes; c__Clostridia; o__Clostridiales; f__; g__; s__	denovo6762|Clo_	Species	5.8e-05	0	0	0	0	0	7e-06	0	0	2.2e-05	0	1.5e-05	0	0	0	0	0	0	1.6e-05	0	7e-06	0	0	1.5e-05	0	0	7e-06	0	0	0	0	7e-06	0	0	0	7e-06
k__Bacteria; p__Bacteroidetes; c__Bacteroidia; o__Bacteroidales; f__S24-7; g__; s__	denovo3182|Bac_S24-7	Species	0	0	0	7e-06	0	0	7e-06	0	0	0	0	0	0	1.5e-05	0	0	0	0	2.3e-05	0	0	0	0	0	0	7e-06	1.5e-05	0	7e-06	0	7e-06	7e-06	0	0	1.5e-05	2.2e-05
k__Bacteria; p__Firmicutes; c__Clostridia; o__Clostridiales; f__Veillonellaceae; g__Phascolarctobacterium; s__	denovo1665|Clo_Veillonellaceae	Species	0	0	0	0	0	0	7e-06	0	0	0	0	7e-06	0	0	0	0	0	0	0	0	0	0	0	7e-06	0	0	0	0.000146	0	0	0	0	0	0	0	0
k__Bacteria; p__Bacteroidetes; c__Bacteroidia; o__Bacteroidales; f__S24-7; g__; s__	denovo6371|Bac_S24-7	Species	0	0	0	0	0	0	0	0	3.7e-05	0	0	0	0	0	0	0	0	0	2.3e-05	0	0	0	0	0	7e-06	0	0	0	0	0	0	0	0	0	0	1.5e-05
k__Bacteria; p__Bacteroidetes; c__Bacteroidia; o__Bacteroidales; f__S24-7; g__; s__	denovo26|Bac_S24-7	Species	0.010838	0.026756	0.003963	0.006538	0.002956	0.000237	0.010154	0.003198	0.010409	0.010602	0.004916	0.002815	0.000295	0.008027	0.010398	0.008106	0.003955	0.012925	0.011146	0.00528	0.002596	0.005679	0.000108	0.003974	0.011162	0.008296	0.005162	0.003021	0.001628	0.000438	0.005373	0.003772	0.003038	0.002323	0.0014	0.003286
k__Bacteria; p__Cyanobacteria; c__Oscillatoriophycideae; o__Chroococcales; f__Xenococcaceae; g__; s__	denovo2946|Chr_Xenococcaceae	Species	0	0	0	7e-06	0	5.8e-05	0	0	0	0	0	0	0	0	0	0	0	0	0	0	0	0	0	0	1.5e-05	0	0	0	0	6.5e-05	0	0	0	0	0	0
k__Bacteria; p__Firmicutes; c__Clostridia; o__Clostridiales; f__Ruminococcaceae; g__; s__	denovo7227|Clo_Ruminococcaceae	Species	0	0	0	0	2.9e-05	0	0	2.5e-05	1.5e-05	0	0	7e-06	0	0	0	0	0	0	0	0	0	0	0	0	0	0	0	0	2.2e-05	0	0	2.2e-05	0	0	0	0
k__Bacteria; p__Firmicutes; c__Clostridia; o__Clostridiales; f__Lachnospiraceae; g__; s__	denovo387|Clo_Lachnospiraceae	Species	0.000539	0	7e-06	6.5e-05	0.000316	0	9.5e-05	0.000164	7.4e-05	1.5e-05	0	0.001924	0	0	0	0.000424	0	0	0	7e-06	0	0	0	2.9e-05	0.000233	7e-06	0.000509	0.000284	0.000301	0	7e-06	0.000176	0.000346	0	0.001393	0.00022
k__Bacteria; p__Firmicutes; c__Clostridia; o__Clostridiales; f__; g__; s__	denovo6956|Clo_	Species	0	0	0	0	7e-06	0	0	0.000115	0	0	0	8.2e-05	0	0	0	0	0	0	8e-06	0	0	0	0	0	0	0	0	0	0	0	0	2.2e-05	0	0	0	0
k__Bacteria; p__Bacteroidetes; c__Bacteroidia; o__Bacteroidales; f__Rikenellaceae; g__AF12; s__	denovo6976|Bac_Rikenellaceae	Species	0	0	0	0	0	0	0	0	7e-06	0	0	0	0	0	0	0	0	0	0	0	7e-06	0	0	1.5e-05	7e-06	7e-06	2.9e-05	0	0	0	0	0	0	0	0	0
k__Bacteria; p__Firmicutes; c__Clostridia; o__Clostridiales; f__Ruminococcaceae	denovo4201|Clo_Ruminococcaceae	Species	0	0	0	0	5.9e-05	0	1.5e-05	8e-06	0	0	0	7e-06	0	0	0	0	0	0	0	0	0	0	0	0	0	0	0	0	0	0	0	7e-06	0	0	0	0
k__Bacteria; p__TM7; c__TM7-1; o__; f__; g__; s__	denovo2253|_	Species	0	0	0	0	0	0	0	0	0	0	0	0	0	0	0	0	0	0	0	0	0	0	0	0	0	0	0	0	0	0	0	0	0	0	0	0
k__Bacteria; p__Bacteroidetes; c__Bacteroidia; o__Bacteroidales; f__S24-7; g__; s__	denovo7223|Bac_S24-7	Species	0	0	0	0	0	0	7e-06	0	7e-06	0	0	0	0	0	0	0	0	0	3.1e-05	0	0	0	0	0	0	0	7e-06	0	7e-06	0	0	0	0	0	0	0
k__Bacteria; p__Bacteroidetes; c__Bacteroidia; o__Bacteroidales; f__S24-7; g__; s__	denovo13|Bac_S24-7	Species	0.002331	0.018365	0.005159	0.002465	0.003368	0.000122	0.004119	0.001796	0.010586	0.00805	0.005507	0.000921	0.001142	0.011994	0.012818	0.017155	0.007938	0.015385	0.02751	0.010254	0.003357	0.016596	0.000144	0.009746	0.014262	0.015944	0.013451	0.010046	0.004877	0.002664	0.011137	0.001084	0.00591	0.006919	0.003232	0.007275
k__Bacteria; p__Bacteroidetes; c__Bacteroidia; o__Bacteroidales; f__S24-7; g__; s__	denovo7288|Bac_S24-7	Species	0	0	0	0	0	0	0	0	0	0	0	0	0	0	0	0	0	0	8e-06	0	0	0	0	0	0	0	0	0	0	0	0	0	0	0	0	0
k__Bacteria; p__Firmicutes; c__Clostridia; o__Clostridiales; f__; g__; s__	denovo5788|Clo_	Species	0	0	0	0	0	0	7e-06	0	0	0	0	0	0	0	0	0	0	0	0	0	0	0	0	0	0	0	0	0	0	0	0	0	0	0	0	0
k__Bacteria; p__Firmicutes; c__Clostridia; o__Clostridiales; f__Lachnospiraceae; g__; s__	denovo6842|Clo_Lachnospiraceae	Species	0	0	0	0	5.1e-05	0	7e-06	8e-06	1.5e-05	0	0	2.2e-05	0	0	0	0	0	0	0	0	2.2e-05	0	0	0	0	0	0	0	0	0	0	0	0	0	2.2e-05	0
k__Bacteria; p__Bacteroidetes; c__Bacteroidia; o__Bacteroidales; f__Rikenellaceae; g__; s__	denovo1083|Bac_Rikenellaceae	Species	7e-06	4.4e-05	0	0	2.2e-05	0	6.6e-05	0.000123	9.6e-05	1.5e-05	0	1.5e-05	0	7e-06	0	0	0	1.5e-05	0.000758	3.6e-05	0	0	0	0	0	3.6e-05	8.1e-05	0	1.5e-05	0	0	1.5e-05	0	0	1.5e-05	1.5e-05
k__Bacteria; p__Bacteroidetes; c__Bacteroidia; o__Bacteroidales; f__S24-7; g__; s__	denovo5511|Bac_S24-7	Species	0	0	0	0	0	0	0	0	0	0	0	0	0	0	0	0	0	0	2.3e-05	0	0	0	0	0	0	0	0	0	0	0	0	0	0	0	0	7e-06
k__Bacteria; p__Firmicutes; c__Clostridia; o__Clostridiales; f__Lachnospiraceae; g__Coprococcus; s__	denovo4189|Clo_Lachnospiraceae	Species	0	0	0	0	2.2e-05	0	0	3.3e-05	7e-06	7e-06	0	5.9e-05	0	0	0	0	0	0	0	0	1.5e-05	0	0	7e-06	0	0	0	0	0	0	0	0	0	0	0	0
k__Bacteria; p__Firmicutes; c__Clostridia; o__Clostridiales; f__; g__; s__	denovo5310|Clo_	Species	0	0	0	0	0	0	3.7e-05	8e-06	0	0	0	2.2e-05	0	0	0	0	0	0	0	7e-06	0	0	0	0	0	0	0	0	0	0	0	5.1e-05	0	0	2.2e-05	0
k__Bacteria; p__Tenericutes; c__Mollicutes; o__RF39; f__; g__; s__	denovo429|RF3_	Species	0.000342	0.000359	7.2e-05	0.000281	1.5e-05	0	0.000102	1.6e-05	0.00017	6.5e-05	7e-06	1.5e-05	0	0.000198	0.000341	0.000271	0	1.5e-05	0.000102	0.000408	0.000161	5.1e-05	7e-06	0.000774	0.000416	0.000306	0.000295	0.000473	9.5e-05	0	0.000595	0.000117	0.000209	0.000109	3.7e-05	2.2e-05
k__Bacteria; p__Firmicutes; c__Clostridia; o__Clostridiales; f__; g__; s__	denovo2520|Clo_	Species	0	0	0	0	0.000118	0	1.5e-05	0.000131	0	0	0	3.7e-05	0	0	0	0	0	0	0	0	0	0	0	0	0	0	0	0	0	0	0	0	0	0	0	7e-06
k__Bacteria; p__Bacteroidetes; c__Bacteroidia; o__Bacteroidales; f__S24-7; g__; s__	denovo6774|Bac_S24-7	Species	0	0	0	0	0	0	0	0	0	7e-06	0	0	0	0	0	0	0	0	0	0	4.4e-05	0	0	0	1.5e-05	0	7e-06	0	0	0	0	0	0	0	0	0
k__Bacteria; p__Bacteroidetes; c__Bacteroidia; o__Bacteroidales; f__S24-7; g__; s__	denovo2208|Bac_S24-7	Species	0	1.5e-05	0	0	0	0	0	0	0	0	0	0	0	1.5e-05	0	0	0	0	7e-05	7e-06	0	7e-06	0	2.2e-05	7e-06	0	2.9e-05	0	0	0	0	0	0	0	0	0
k__Bacteria; p__Firmicutes; c__Clostridia; o__Clostridiales; f__Ruminococcaceae; g__; s__	denovo247|Clo_Ruminococcaceae	Species	0.000153	4.4e-05	0.000115	4.3e-05	0.000544	2.2e-05	0.000227	0.000131	0.000103	0.000116	0.000187	0.000245	0	5.1e-05	0.000145	4.4e-05	0.000196	8e-05	0	1.5e-05	0.000402	0.000476	4.3e-05	4.4e-05	0.000686	0.000255	0.00014	0.000211	0.00077	3.6e-05	0	0.000535	0.000758	4.4e-05	0.000286	0.000117
k__Bacteria; p__Bacteroidetes; c__Bacteroidia; o__Bacteroidales; f__S24-7; g__; s__	denovo3653|Bac_S24-7	Species	0	0	0	0	0	0	0	0	7e-06	0	0	0	0	0	0	0	0	0	0	0	0	0	0	1.5e-05	7e-06	0	1.5e-05	0	0	0	0	0	0	0	0	0
k__Bacteria; p__TM7; c__TM7-3; o__CW040; f__F16; g__; s__	denovo215|CW0_F16	Species	0.001318	0.001084	0.000764	4.3e-05	5.9e-05	0	0.000249	0.000164	0.000288	0.000319	0.000447	0.001589	5.7e-05	0.000381	0.000101	0.000534	0	1.5e-05	0.000289	2.2e-05	2.2e-05	0	8.6e-05	0.000387	0.000139	0.000502	0.000634	0.000357	0.000176	6.5e-05	0.000958	0.000234	0.000346	0.000305	0.000103	0.000154
k__Bacteria; p__Bacteroidetes; c__Bacteroidia; o__Bacteroidales; f__S24-7; g__; s__	denovo5157|Bac_S24-7	Species	0	7e-06	0	0	0	0	0	0	0	1.5e-05	0	0	0	0	0	0	0	0	8e-06	0	0	0	0	0	3.6e-05	0	0	0	0	0	0	0	0	0	0	0
k__Bacteria; p__Firmicutes; c__Clostridia; o__Clostridiales; f__; g__; s__	denovo1003|Clo_	Species	0	0	0	0	8.1e-05	7e-06	8e-05	0.000131	0	7e-06	1.4e-05	1.5e-05	0	0	0	0	0	0.000664	7.8e-05	3.6e-05	0	7e-06	0	0	7e-06	0	0	0	0	0	0	0	0	0	0	0
k__Bacteria; p__Firmicutes; c__Clostridia; o__Clostridiales; f__Ruminococcaceae; g__; s__	denovo4545|Clo_Ruminococcaceae	Species	0	0	0	0	8.1e-05	0	0	1.6e-05	0	0	0	0	0	0	0	0	0	0	0	0	7e-06	7e-06	0	0	0	0	0	0	0	0	0	0	0	0	2.2e-05	0
k__Bacteria; p__Bacteroidetes; c__Bacteroidia; o__Bacteroidales; f__Prevotellaceae; g__Prevotella; s__	denovo2745|Bac_Prevotellaceae	Species	0	0	0	0	0	0	1.5e-05	0	0	1.5e-05	0	1.5e-05	0	0	0	7e-06	0	0	0	0	7e-06	7e-06	0	0	2.2e-05	0	5.2e-05	0	0	0	0	3.7e-05	0	0	0	2.2e-05
k__Bacteria; p__Firmicutes; c__Clostridia; o__Clostridiales; f__; g__; s__	denovo2213|Clo_	Species	0	0	7e-06	0	1.5e-05	0	0	0	0	1.5e-05	1.4e-05	0	7e-06	7e-06	7e-06	7e-06	0	7e-06	1.6e-05	7e-06	0	0	0	7e-06	1.5e-05	2.9e-05	2.2e-05	7e-06	7e-06	0	2.2e-05	0	5.1e-05	3.6e-05	0	3.7e-05
k__Bacteria; p__Firmicutes; c__Clostridia; o__Clostridiales; f__; g__; s__	denovo5614|Clo_	Species	0	0	7e-06	0	2.9e-05	0	0	3.3e-05	0	0	0	0	0	0	0	0	0	0	0	0	0	0	0	7e-06	7e-06	0	0	0	2.9e-05	0	0	1.5e-05	0	0	5.9e-05	0
k__Bacteria; p__Bacteroidetes; c__Bacteroidia; o__Bacteroidales; f__Rikenellaceae; g__; s__	denovo5885|Bac_Rikenellaceae	Species	1.5e-05	7e-06	0	0	0	0	0	0	0	0	0	0	0	0	0	0	0	0	8e-06	0	0	0	0	0	0	0	0	0	0	0	0	0	0	0	0	0
k__Bacteria; p__Firmicutes; c__Clostridia; o__Clostridiales; f__; g__; s__	denovo7588|Clo_	Species	0	0	0	0	0	0	0	0	0	0	0	0	0	0	0	0	0	0	0	0	0	0	0	0	0	0	0	0	0	0	0	0	0	0	0	0
k__Bacteria; p__Firmicutes; c__Clostridia; o__Clostridiales; f__Ruminococcaceae; g__Oscillospira; s__	denovo5910|Clo_Ruminococcaceae	Species	0	0	0	0	0	0	0	0	0	0	0	0	0	0	0	0	0	0	0	0	1.5e-05	0	0	0	0	0	0	0	0	0	0	0	0	0	0	0
k__Bacteria; p__Firmicutes; c__Clostridia; o__Clostridiales; f__Lachnospiraceae; g__[Ruminococcus]; s__gnavus	denovo4191|Clo_Lachnospiraceae	Species	0	0	0	0	0	0	0	8e-06	0	0	0	0	0	0	0	0	0	7e-06	1.6e-05	0	0	0	0	0	0	0	0	0	0	0	0	7e-06	0	0	0	0
k__Bacteria; p__Bacteroidetes; c__Bacteroidia; o__Bacteroidales; f__Bacteroidaceae; g__Bacteroides; s__plebeius	denovo2028|Bac_Bacteroidaceae	Species	0	0	7e-06	0	0	0	0	0	0	0	0	0	2.2e-05	0	0	0	0	0	0	0	0	0	0	0	0	0	0	5.8e-05	0	0	7e-06	0	0	0	0	0
k__Bacteria; p__Bacteroidetes; c__Bacteroidia; o__Bacteroidales; f__Prevotellaceae; g__Prevotella; s__	denovo521|Bac_Prevotellaceae	Species	0.000131	0.000439	0	7e-06	7e-06	0	8e-05	0	0.000133	0.000442	2.9e-05	0.000253	7e-06	9.5e-05	2.9e-05	2.9e-05	7e-06	0	0.000273	2.9e-05	0.000366	3.7e-05	0	0.00011	0.000657	9.5e-05	0.00042	6.6e-05	2.2e-05	0	4.4e-05	0.000711	0	5.1e-05	5.9e-05	0.000263
k__Bacteria; p__Firmicutes; c__Clostridia; o__Clostridiales; f__; g__; s__	denovo3827|Clo_	Species	1.5e-05	0	0	0	7e-06	0	7e-06	4.9e-05	0	1.5e-05	0	5.2e-05	0	0	0	0	0	0	2.3e-05	7e-06	0	0	0	0	3.6e-05	0	5.2e-05	0	7e-06	0	7e-06	0	0	0	7e-06	7e-06
k__Bacteria; p__Firmicutes; c__Clostridia; o__Clostridiales; f__Lachnospiraceae; g__; s__	denovo4039|Clo_Lachnospiraceae	Species	0	0	0	0	0	0	0	0	0	0	0	0	0	0	0	0	0	0	0	0	0	0	0	0	0	0	2.2e-05	0	5.1e-05	0	0	7e-06	0	0	0	0
k__Bacteria; p__Firmicutes; c__Clostridia; o__Clostridiales; f__; g__; s__	denovo50|Clo_	Species	0.001988	0.00246	0.000476	0.000173	6.6e-05	0	0.000432	0.000312	0.005806	0.000102	9.4e-05	0.000342	0.000877	0.000366	0.002108	0.000505	7.2e-05	2.2e-05	0.000836	0.000715	3e-04	0.000645	0.000345	0.00263	0.001277	0.003704	0.004676	0.000575	0.000521	0.001702	0.000835	0.000432	0.001465	0.006113	0.000967	0.000973
k__Bacteria; p__Firmicutes; c__Clostridia; o__Clostridiales; f__Ruminococcaceae; g__; s__	denovo2487|Clo_Ruminococcaceae	Species	0	0	0	0	8.8e-05	0	0	0.000189	0	0	0	0.000171	0	0	0	0	0	0	0	0	0	0	0	0	0	0	0	0	0	0	0	0	0	0	7e-06	0
k__Bacteria; p__Firmicutes; c__Clostridia; o__Clostridiales; f__; g__; s__	denovo4618|Clo_	Species	0	0	7e-06	0	0	0	2.9e-05	0	1.5e-05	0	0	0	0	7e-06	0	0	0	0	8e-06	0	0	0	0	2.9e-05	7e-06	0	4.4e-05	7e-06	0	0	0	0	0	0	0	0
k__Bacteria; p__Firmicutes; c__Clostridia; o__Clostridiales; f__Lachnospiraceae; g__Roseburia; s__	denovo1128|Clo_Lachnospiraceae	Species	0	0	0	0	9.6e-05	0	0.000337	2.5e-05	0	4.4e-05	7e-06	0	0	0	0	0	1.4e-05	5.1e-05	0	0	0	0	0	0	0	0	0	0	0	0	0	0	0	0	0	0
k__Bacteria; p__Bacteroidetes; c__Bacteroidia; o__Bacteroidales; f__S24-7; g__; s__	denovo2362|Bac_S24-7	Species	7e-06	4.4e-05	0	7e-06	0	0	0	0	0	0	0	7e-06	0	0	0	0	0	0	0	0	0	0	0	1.5e-05	0	7e-06	0	0	7e-06	0	0	7e-06	0	0	0	0
k__Bacteria; p__Bacteroidetes; c__Bacteroidia; o__Bacteroidales; f__S24-7; g__; s__	denovo2289|Bac_S24-7	Species	0	2.2e-05	0	7e-06	0	0	0	0	5.9e-05	0	0	7e-06	0	7e-06	7e-06	0	0	0	3.9e-05	0	0	0	0	7e-06	1.5e-05	2.2e-05	2.2e-05	0	0	0	0	1.5e-05	0	0	0	0
k__Bacteria; p__Bacteroidetes; c__Bacteroidia; o__Bacteroidales; f__Rikenellaceae; g__AF12; s__	denovo134|Bac_Rikenellaceae	Species	0.007611	0.00752	0.001556	0.003828	0.000765	0.000489	0.004221	0.001304	0.006086	0.005867	0.005925	0.002689	0.000704	0.004456	0.003043	0.002348	0.003853	0.001883	0.006194	0.003399	0.002297	0.006345	0.000208	0.006488	0.002342	0.005654	0.004712	0.003531	0.00077	0.00285	0.00779	0.004249	0.001754	0.009409	0.001847	0.001076
k__Bacteria; p__Firmicutes; c__Clostridia; o__Clostridiales; f__Ruminococcaceae; g__; s__	denovo5205|Clo_Ruminococcaceae	Species	0	0	0	0	0	0	0	0	0	7e-06	0	0	0	0	0	0	0	0	8e-06	0	0	0	0	0	0	0	0	0	0	0	0	0	0	0	0	0
k__Bacteria; p__Firmicutes; c__Clostridia; o__Clostridiales; f__Lachnospiraceae; g__; s__	denovo874|Clo_Lachnospiraceae	Species	0	0	0	0	7e-06	0	0	2.5e-05	7e-06	0	0	2.2e-05	0	0	0	7e-06	0	0	8e-06	0	7e-06	1.5e-05	0	0	7e-06	0	7e-06	1.5e-05	7e-06	0	0	7e-06	0	0	1.5e-05	0
k__Bacteria; p__Firmicutes; c__Clostridia; o__Clostridiales; f__Ruminococcaceae; g__; s__	denovo4877|Clo_Ruminococcaceae	Species	0	0	0	0	6.6e-05	0	0	0.000115	0	0	0	1.5e-05	0	0	0	0	0	0	0	0	7e-06	0	0	0	0	0	0	0	0	0	0	0	0	0	7e-06	0
k__Bacteria; p__Firmicutes; c__Clostridia; o__Clostridiales; f__; g__; s__	denovo6539|Clo_	Species	0	0	0	0	0	0	0	0	0	0	0	0	0	0	0	0	0	0	0	7e-06	2.9e-05	0	0	0	0	0	0	0	0	0	0	0	0	0	0	0
k__Bacteria; p__Firmicutes; c__Clostridia; o__Clostridiales; f__Lachnospiraceae; g__Coprococcus; s__	denovo658|Clo_Lachnospiraceae	Species	0	0.000146	5e-05	0	0.00011	0	0	0.000262	0	0	0	0	5.7e-05	0.000132	0.000826	0.000732	0.000109	0	9.4e-05	0.000102	0.000139	0.000432	0	0.000161	3.6e-05	0.000269	5.9e-05	3.6e-05	0.000154	0	0.000174	0	0.000253	7e-06	0.000432	8.1e-05
k__Bacteria; p__Tenericutes; c__Mollicutes; o__RF39; f__; g__; s__	denovo5199|RF3_	Species	2.2e-05	0	7e-06	0	2.9e-05	0	3.7e-05	3.3e-05	0	0	0	0	0	0	0	0	0	0	0	0	0	0	0	0	0	0	0	0	0	0	0	0	0	0	0	0
k__Bacteria; p__Proteobacteria; c__Alphaproteobacteria; o__Rhizobiales; f__Beijerinckiaceae; g__; s__	denovo4482|Rhi_Beijerinckiaceae	Species	0	0	0	0	0	0	0	0	0	0	0	0	0	0	0	0	0	0	0	0	0	0	0	0	0	0	0	0	0	2.2e-05	0	0	0	0	0	0
k__Bacteria; p__Firmicutes; c__Clostridia; o__Clostridiales; f__Lachnospiraceae; g__[Ruminococcus]; s__gnavus	denovo888|Clo_Lachnospiraceae	Species	2.2e-05	0	2.9e-05	7e-06	0.00011	0	9.5e-05	0.000131	0.000103	6.5e-05	0	1.5e-05	3.6e-05	0	7e-06	4.4e-05	0	3.6e-05	0.000117	6.6e-05	4.4e-05	0	0	5.8e-05	0.000139	7e-06	2.9e-05	0.000342	7e-06	0	0	0.000168	5.8e-05	1.5e-05	0.000132	2.9e-05
k__Bacteria; p__Firmicutes; c__Clostridia; o__Clostridiales; f__Lachnospiraceae; g__Dorea; s__	denovo7272|Clo_Lachnospiraceae	Species	0	0	0	0	0	0	8e-05	0	0	0	0	0	0	0	0	0	0	7e-06	3.9e-05	0	0	0	0	0	0	0	7e-06	0	0	0	0	0	0	0	0	1.5e-05
k__Bacteria; p__Tenericutes; c__Mollicutes; o__RF39; f__; g__; s__	denovo3190|RF3_	Species	0	0	0	0	0	0	0	2.5e-05	0	0	0	0	0	1.5e-05	0	0	0	7e-06	8e-06	3.6e-05	0	0	0	0	0	0	4.4e-05	0	7e-06	0	2.9e-05	0	0	1.5e-05	0	3.7e-05
k__Bacteria; p__Firmicutes; c__Clostridia; o__Clostridiales; f__Ruminococcaceae; g__Oscillospira; s__	denovo298|Clo_Ruminococcaceae	Species	0.001668	0.000483	0.001592	0.000497	0.003397	0.000129	0.001946	0.001361	0.002434	0.000761	0.000649	0.006447	7.2e-05	0.000271	0.000768	0.000878	0.000493	0.00116	0.00057	0.000875	0.003306	0.00118	0.000194	0.001476	0.001736	0.000931	0.000789	0.000728	0.004694	0.00061	0.001779	0.007303	0.005578	0.000733	0.001451	0.002276
k__Bacteria; p__Bacteroidetes; c__Bacteroidia; o__Bacteroidales; f__S24-7; g__; s__	denovo3700|Bac_S24-7	Species	0	0	7e-06	0	0	0	0	0	2.2e-05	0	0	0	0	2.9e-05	0	0	0	0	0	2.9e-05	0	7e-06	7e-06	0	0	0	0	0	7e-06	0	0	0	0	0	0	7e-06
k__Bacteria; p__Firmicutes; c__Clostridia; o__Clostridiales; f__; g__; s__	denovo4032|Clo_	Species	0	0	0	0	5.1e-05	0	0	0.000197	0	0	0	0	0	0	0	0	0	0	8e-06	0	0	0	0	0	0	0	0	0	0	0	0	0	0	0	0	0
k__Bacteria; p__Firmicutes; c__Clostridia; o__Clostridiales; f__; g__; s__	denovo2954|Clo_	Species	0	0	0	0	0	0	2.2e-05	0.000254	0	0	0	9.7e-05	0	0	0	0	0	0	2.3e-05	0	0	0	0	0	0	0	0	0	0	0	0	7e-06	0	0	0	0
k__Bacteria; p__Firmicutes; c__Clostridia; o__Clostridiales; f__; g__; s__	denovo4702|Clo_	Species	0	0	0	0	0	0	7e-06	0	0	0	0	0	0	0	0	0	0	0	0	0	0	7e-06	0	0	2.2e-05	0	1.5e-05	6.6e-05	0	0	2.2e-05	0	0	0	0	0
k__Bacteria; p__Actinobacteria; c__Actinobacteria; o__Actinomycetales; f__Sporichthyaceae; g__; s__	denovo5413|Act_Sporichthyaceae	Species	0	0	0	0	0	0	0	0	0	0	0	0	0	0	0	0	0	0	0	0	0	0	0	0	2.2e-05	0	0	0	0	0	0	0	0	0	0	0
k__Bacteria; p__Bacteroidetes; c__Bacteroidia; o__Bacteroidales; f__Rikenellaceae; g__; s__	denovo6429|Bac_Rikenellaceae	Species	7e-06	0	0	0	0	0	7e-06	8e-06	7e-06	0	0	7e-06	0	0	0	0	0	0	3.1e-05	7e-06	0	0	0	2.2e-05	0	7e-06	1.5e-05	0	7e-06	0	0	7e-06	0	0	7e-06	0
k__Bacteria; p__Firmicutes; c__Clostridia; o__Clostridiales; f__; g__; s__	denovo6757|Clo_	Species	0	0	0	0	2.2e-05	0	0	4.1e-05	0	0	0	5.9e-05	0	0	0	0	0	0	0	0	0	0	0	0	0	0	0	0	0	0	0	2.9e-05	0	0	0	0
k__Bacteria; p__Bacteroidetes; c__Bacteroidia; o__Bacteroidales; f__Prevotellaceae; g__Prevotella; s__	denovo6607|Bac_Prevotellaceae	Species	0	0	0	0	0	0	7e-06	0	7e-06	7e-06	0	8.2e-05	0	2.2e-05	0	0	0	0	8e-06	0	0.000161	0	0	0	4.4e-05	0	1.5e-05	0	0	0	0	2.9e-05	0	0	0	7e-06
k__Bacteria; p__Firmicutes; c__Clostridia; o__Clostridiales; f__Lachnospiraceae; g__; s__	denovo463|Clo_Lachnospiraceae	Species	0	0	0	0	0.004552	0.000992	0.003116	0.001599	7e-06	0.000152	6.5e-05	9.7e-05	0	0	0	0	3.6e-05	0.000241	0.000297	0.000292	2.9e-05	2.2e-05	0	1.5e-05	0	0	0	0	0	0	0	0	0	0	0	0
k__Bacteria; p__Firmicutes; c__Clostridia; o__Clostridiales; f__; g__; s__	denovo7024|Clo_	Species	0	0	0	0	7e-06	0	0	8e-06	0	0	0	0	0	0	0	0	0	0	0	0	0	0	0	0	0	0	0	0	0	0	0	7e-06	0	0	0	0
k__Bacteria; p__Bacteroidetes; c__Bacteroidia; o__Bacteroidales; f__S24-7; g__; s__	denovo2146|Bac_S24-7	Species	7e-06	1.5e-05	0	0	0	0	0	0	0	0	0	0	0	0	7e-06	0	0	0	0.000156	7e-06	0	0	0	0	0	0	1.5e-05	1.5e-05	0	0	0	0	0	0	0	0
k__Bacteria; p__Firmicutes; c__Clostridia; o__Clostridiales; f__Ruminococcaceae; g__; s__	denovo7751|Clo_Ruminococcaceae	Species	0	0	1.4e-05	0	1.5e-05	0	0	0	0	0	0	0	0	0	0	0	0	0	8e-06	0	0	0	0	0	0	0	0	0	0	0	0	0	0	0	0	0
k__Bacteria; p__Firmicutes; c__Clostridia; o__Clostridiales; f__Lachnospiraceae; g__Coprococcus; s__	denovo2384|Clo_Lachnospiraceae	Species	0	0	0	0	0	0	1.5e-05	0	2.2e-05	0	0	3e-05	0	0	0	0	0	0	0	0	1.5e-05	0	0	0	4.4e-05	0	1.5e-05	0	7e-06	0	0	0	0	0	1.5e-05	1.5e-05
k__Bacteria; p__Firmicutes; c__Clostridia; o__Clostridiales; f__Lachnospiraceae; g__; s__	denovo618|Clo_Lachnospiraceae	Species	0	0	0	0	0.002838	0	0.000468	0.001853	0	2.2e-05	1.4e-05	3.7e-05	0	0	0	0	0	8.8e-05	2.3e-05	0	0	0	2.9e-05	7e-06	0	0	0.000236	7e-06	0	7e-06	1.5e-05	0	0	1.5e-05	0	0
k__Bacteria; p__Firmicutes; c__Clostridia; o__Clostridiales; f__; g__; s__	denovo5783|Clo_	Species	2.2e-05	0	0	0	3.7e-05	0	0	0.00023	7e-06	7e-06	0	0.000134	0	0	0	7e-06	0	0	8e-06	0	0	0	0	0	0	0	1.5e-05	0	0	0	0	1.5e-05	0	0	0	0
k__Bacteria; p__Firmicutes; c__Clostridia; o__Clostridiales; f__; g__; s__	denovo3029|Clo_	Species	0	0	0	0	8.8e-05	0	0	8e-06	0	0	0	0	0	0	0	0	0	0	0	0	0	0	0	0	0	0	0	0	0	0	0	0	0	0	0	0
k__Bacteria; p__Firmicutes; c__Clostridia; o__Clostridiales; f__; g__; s__	denovo2835|Clo_	Species	0	0	0	0	1.5e-05	0	2.2e-05	2.5e-05	0	0	0	0	0	0	0	0	0	7e-06	2.3e-05	0	0	0	0	0	0	0	0	0	0	0	0	0	0	0	0	0
k__Bacteria; p__Bacteroidetes; c__Bacteroidia; o__Bacteroidales; f__S24-7; g__; s__	denovo2901|Bac_S24-7	Species	0	0	0	0	0	0	0	0	3.7e-05	0	0	0	0	0	0	0	0	0	7.8e-05	0	0	7e-06	0	2.9e-05	1.5e-05	0	0	0	0	0	7e-06	0	0	0	0	0
k__Bacteria; p__Firmicutes; c__Clostridia; o__Clostridiales; f__Ruminococcaceae; g__; s__	denovo4022|Clo_Ruminococcaceae	Species	0	7e-06	0	0	2.2e-05	0	7e-06	3.3e-05	3e-05	1.5e-05	0	7.4e-05	0	0	0	0	0	0	1.6e-05	0	6.6e-05	0	0	1.5e-05	0	0	7e-06	0	7e-06	0	0	7e-06	0	0	7e-06	0
k__Bacteria; p__Cyanobacteria; c__4C0d-2; o__YS2; f__; g__; s__	denovo2865|YS2_	Species	0	0	0	0	0	0	0	0	0	0	0	0	0	0	0	0	0	0	0	0	0	0	0	0	0	0	0	0	0	0	0	0	0	0	0	0
k__Bacteria; p__Bacteroidetes; c__Bacteroidia; o__Bacteroidales; f__Rikenellaceae; g__; s__	denovo2235|Bac_Rikenellaceae	Species	0	1.5e-05	0	0	0	0	0	0	1.5e-05	0	0	0	0	0	0	7e-06	0	0	3.9e-05	0	0	1.5e-05	0	0	0	7e-06	2.2e-05	0	2.9e-05	0	0	0	0	0	0	1.5e-05
k__Bacteria; p__Proteobacteria; c__Alphaproteobacteria; o__Rhodobacterales; f__Rhodobacteraceae; g__Rubellimicrobium; s__	denovo4302|Rho_Rhodobacteraceae	Species	0	0	0	0	0	0	0	0	0	0	0	0	0.000122	0	0	0	0	0	0	0	0	0	0	0	0	4.4e-05	0	0	0	0	0	0	0	0	0	0
k__Bacteria; p__Firmicutes; c__Clostridia; o__Clostridiales; f__Lachnospiraceae; g__; s__	denovo5076|Clo_Lachnospiraceae	Species	0	0	0	0	0	0	0	2.5e-05	0	0	0	0	0	0	0	0	0	0	0	0	1.5e-05	0	0	0	0	0	7e-06	0	3.7e-05	0	0	0	0	0	1.5e-05	0
Unassigned	denovo5089|NA_NA	Species	0	0	0	0	0	0	0	0	3e-05	0	0	0	0	0	0	0	0	1.5e-05	1.6e-05	7e-06	0	0	0	7e-06	0	0	0	0	0	0	0	1.5e-05	0	0	0	0
k__Bacteria; p__Firmicutes; c__Clostridia; o__Clostridiales; f__Ruminococcaceae; g__Ruminococcus; s__	denovo5222|Clo_Ruminococcaceae	Species	0	0	0	0	5.9e-05	0	1.5e-05	2.5e-05	3e-05	0	0	4.5e-05	0	0	0	0	0	0	8e-06	2.2e-05	7e-06	0	0	7e-06	0	7e-06	2.2e-05	0	7e-06	0	7e-06	2.2e-05	0	0	2.2e-05	0
k__Bacteria; p__Firmicutes; c__Clostridia; o__Clostridiales; f__; g__; s__	denovo5553|Clo_	Species	0	0	0	0	0	0	0	0	0	0	0	0	0	0	0	0	0	0	0	0	0	0	0	0	7e-06	0	0	0	7e-06	0	0	0	7e-06	0	0	1.5e-05
k__Bacteria; p__Firmicutes; c__Clostridia; o__Clostridiales; f__; g__; s__	denovo729|Clo_	Species	7e-06	0	0	0	8.1e-05	0.000165	0.000497	0	7e-06	2.2e-05	6.5e-05	7.4e-05	0	0	7e-06	0	0	0	8e-06	2.2e-05	0	0	2.9e-05	0	2.2e-05	0	7e-06	0	0	0	0	2.2e-05	0	0	0	0
k__Bacteria; p__Firmicutes; c__Clostridia; o__Clostridiales; f__; g__; s__	denovo1164|Clo_	Species	8.7e-05	0	0	0	0	0	1.5e-05	0	0	0	0	1.5e-05	7e-06	2.2e-05	0.000109	0.000124	0	7e-06	9.4e-05	0	8e-05	0	2.9e-05	6.6e-05	5.8e-05	2.9e-05	4.4e-05	0	2.2e-05	3.6e-05	0.000131	3.7e-05	3.6e-05	7.3e-05	8.8e-05	0.00011
k__Bacteria; p__Bacteroidetes; c__Bacteroidia; o__Bacteroidales; f__S24-7; g__; s__	denovo6540|Bac_S24-7	Species	0	0	0	0	0	0	0	0	0	7e-06	0	0	0	0	0	0	0	0	0	7e-06	0	0	0	0	0	0	7e-06	0	0	0	0	0	0	7e-06	0	0
k__Bacteria; p__Firmicutes; c__Clostridia; o__Clostridiales; f__; g__; s__	denovo4212|Clo_	Species	0	0	0	0	0.000191	0	0	9e-05	0	0	0	0.000104	0	0	0	0	0	0	0	0	0	0	0	0	0	0	7e-06	0	0	0	0	2.2e-05	0	0	0	0
k__Bacteria; p__Firmicutes; c__Clostridia; o__Clostridiales; f__; g__; s__	denovo5641|Clo_	Species	0	0	0	0	7e-06	0	0	0	0	0	0	0	0	0	0	0	0	0	8e-06	0	0	0	0	0	0	0	0	0	2.9e-05	0	0	0	0	0	7e-06	7e-06
k__Bacteria; p__Tenericutes; c__Mollicutes; o__RF39; f__; g__; s__	denovo2271|RF3_	Species	0	7e-06	0	0	2.2e-05	4.3e-05	0	2.5e-05	0	2.9e-05	0	0	0	0	7e-06	0	0	2.2e-05	7.8e-05	2.2e-05	0	2.2e-05	0	1.5e-05	0	0	1.5e-05	0	0	0	7e-06	0	0	0	0	7e-06
k__Bacteria; p__Firmicutes; c__Clostridia; o__Clostridiales; f__; g__; s__	denovo92|Clo_	Species	0.000401	0.000198	0.000454	0.000735	0.002118	0	0.000249	0.002239	0.000465	0.000667	0.000245	0.003684	0.000445	0.000234	0.000362	0.000724	0.000174	0	0.000117	9.5e-05	0.001777	0.000484	0.000101	0.000497	0.000905	0.000204	0.000996	0.000757	0.001811	0.000402	0.00045	0.00167	0.000909	0.000922	0.002778	0.000644
k__Bacteria; p__Tenericutes; c__Mollicutes; o__RF39; f__; g__; s__	denovo4100|RF3_	Species	0	0	0	0	0	0	0	0	0	0	0	0	0	0	0	0	0	0	0	0	0	0	0	0	0	0	0	0	0	0	0	0	0	0	0	0
k__Bacteria; p__Firmicutes; c__Clostridia; o__Clostridiales; f__Ruminococcaceae; g__Ruminococcus; s__	denovo621|Clo_Ruminococcaceae	Species	5.1e-05	1.5e-05	3.6e-05	0.000115	0.000228	5e-05	3.7e-05	0.000271	0.000155	0.000174	0.000238	0.000186	6.5e-05	6.6e-05	8.7e-05	0.000234	1.4e-05	0.000109	0.000156	2.2e-05	0.000241	0.000132	0	7e-06	0.000168	0.000138	2.2e-05	8e-05	5.1e-05	0	0.000116	3.7e-05	0.000231	4.4e-05	0.000125	2.2e-05
k__Bacteria; p__Firmicutes; c__Clostridia; o__Clostridiales; f__; g__; s__	denovo4966|Clo_	Species	7e-06	1.5e-05	0	0	0	0	0	8e-06	3.7e-05	0	0	7e-06	0	0	7e-06	0	0	0	5.5e-05	0	0	0	0	2.2e-05	7e-06	0	4.4e-05	0	1.5e-05	0	0	0	0	0	2.2e-05	1.5e-05
Unassigned	denovo4800|NA_NA	Species	0	0	0	0	7e-06	0	7e-06	0	9.6e-05	0	0	1.5e-05	0	0	0	0	0	0	8e-06	0	7e-06	0	0	0	7e-06	0	0	0	2.9e-05	0	0	0	0	0	0	0
k__Bacteria; p__Firmicutes; c__Clostridia; o__Clostridiales; f__; g__; s__	denovo7576|Clo_	Species	0	0	0	0	7e-06	0	7e-06	0.000213	7e-06	0	0	0	0	0	0	0	0	0	0	0	0	0	0	7e-06	0	0	0	0	0	0	0	0	0	0	0	0
k__Bacteria; p__Bacteroidetes; c__Bacteroidia; o__Bacteroidales; f__S24-7; g__; s__	denovo3344|Bac_S24-7	Species	0	0	0	0	0	0	0	0	0	0	0	0	0	0	0	0	0	0	5.5e-05	0	0	0	0	0	7e-06	0	0	0	0	0	7e-06	0	0	0	0	0
k__Bacteria; p__Firmicutes; c__Clostridia; o__Clostridiales; f__; g__; s__	denovo1170|Clo_	Species	0	0	0	0	7e-06	0	0	8e-06	0	0	0	0	0	2.2e-05	0	0	0	0	0.000203	0	7e-06	5.1e-05	0	7e-06	0	7e-06	7e-06	7e-06	1.5e-05	0	0	7e-06	0	0	4.4e-05	0
k__Bacteria; p__Firmicutes; c__Clostridia; o__Clostridiales; f__; g__; s__	denovo5153|Clo_	Species	0	0	0	0	3.7e-05	0	0	9e-05	3.7e-05	0	0	7e-06	0	0	0	0	0	0	7.8e-05	0	7e-06	0	0	0	0	0	1.5e-05	0	0	0	0	2.2e-05	0	0	0	0
k__Bacteria; p__Firmicutes; c__Clostridia; o__Clostridiales; f__; g__; s__	denovo252|Clo_	Species	5.1e-05	5.9e-05	7e-06	1.4e-05	0.001213	0	2.9e-05	0.00073	7e-06	0.000109	7.9e-05	0.000668	0	0.000117	0	7.3e-05	0	0.000285	0.000102	2.9e-05	0.001733	0.000154	0	0.000102	0.000678	0.000226	0.00014	3.6e-05	0.000689	5.7e-05	7.3e-05	0.00093	0.000447	0.000211	4.4e-05	3e-04
k__Bacteria; p__Bacteroidetes; c__Bacteroidia; o__Bacteroidales; f__S24-7; g__; s__	denovo1495|Bac_S24-7	Species	0	8.8e-05	1.4e-05	1.4e-05	0	0	3.7e-05	8e-06	9.6e-05	1.5e-05	0	0	0	7e-06	7e-06	0	0	1.5e-05	0.000117	1.5e-05	0	0	0	0	1.5e-05	1.5e-05	7e-06	7e-06	0	0	0	0	0	0	0	0
k__Bacteria; p__Firmicutes; c__Clostridia; o__Clostridiales; f__Lachnospiraceae; g__Coprococcus; s__	denovo731|Clo_Lachnospiraceae	Species	0	2.2e-05	0	0	0	0	0	0.000148	7.4e-05	0	0	0	0	0	0	4.4e-05	5.1e-05	0	0	0	0.000958	7.3e-05	0	7e-06	0	0	0	3.6e-05	0	0	0	0	0	0	0	0
k__Bacteria; p__Firmicutes; c__Clostridia; o__Clostridiales; f__Lachnospiraceae; g__; s__	denovo5744|Clo_Lachnospiraceae	Species	0	0	0	0	0	0	0	0	0	0	0	7e-06	0	0	0	0	0	0	0	0	3.7e-05	0	0	0	0	0	0	0	7e-06	0	0	0	0	0	0	0
k__Bacteria; p__Firmicutes; c__Clostridia; o__Clostridiales; f__; g__; s__	denovo1149|Clo_	Species	0	0	0	0	0	0	1.5e-05	0	3e-05	0	0	3e-05	0	0	0	0	0	0	0	1.5e-05	0	0	0	0	5.1e-05	0	7e-06	0	0.000345	0	0	2.9e-05	0	0	2.9e-05	0.000102
k__Bacteria; p__Bacteroidetes; c__Bacteroidia; o__Bacteroidales; f__Prevotellaceae; g__Prevotella; s__copri	denovo6194|Bac_Prevotellaceae	Species	0	0	0	0	0	0	0	0	0	0	0	0	0	0	0	0	0	0	0	0	0	0	0	0	0	0	0	0	0	0	0	0	0	0	0	0
Unassigned	denovo5674|NA_NA	Species	0	0	0	0	0	0	0	0	7e-06	7e-06	0	0	0	0	0	0	0	0	8e-06	0	0	0	0	0	7e-06	0	7e-06	0	0	0	0	0	0	0	0	0
k__Bacteria; p__Firmicutes; c__Clostridia; o__Clostridiales; f__Lachnospiraceae; g__; s__	denovo2098|Clo_Lachnospiraceae	Species	0	0	0	0	2.2e-05	0	0	4.1e-05	0	0	0	7e-06	0	0	0	0	0	0	0	0	7e-06	0	0	0	0	0	0	0	0	0	0	0	0	0	0	0
k__Bacteria; p__Firmicutes; c__Clostridia; o__Clostridiales; f__Lachnospiraceae; g__; s__	denovo5350|Clo_Lachnospiraceae	Species	0	0	0	0	0	0	7e-06	0	2.2e-05	0	0	1.5e-05	0	0	0	0	0	0	0	0	1.5e-05	0	0	7e-06	0	0	7e-06	0	0	0	0	0	0	0	0	0
k__Bacteria; p__Firmicutes; c__Clostridia; o__Clostridiales; f__Ruminococcaceae; g__; s__	denovo3602|Clo_Ruminococcaceae	Species	0	0	0	0	0	0	0	8e-06	0	0	0	0	0	0	0	0	0	0	0	0	0	0	0	7e-06	0	0	0	2.2e-05	0	0	0	0	0	0	0	0
k__Bacteria; p__Firmicutes; c__Clostridia; o__Clostridiales; f__; g__; s__	denovo7301|Clo_	Species	1.5e-05	0	0	0	3.7e-05	0	0	5.7e-05	0	0	0	0.000163	0	0	0	0	0	0	0	0	0	0	0	0	0	0	0	0	0	0	0	0.000117	0	0	0	0
k__Bacteria; p__Firmicutes; c__Clostridia; o__Clostridiales; f__Veillonellaceae; g__Veillonella; s__	denovo6263|Clo_Veillonellaceae	Species	0	0	0	0	0	0	0	0	0	0	0	0	0	0	0	0	0	0	0	0	0	0	0	0	0	0	0	0	0	0	0	0	0	0	0	0
k__Bacteria; p__Firmicutes; c__Clostridia; o__Clostridiales; f__; g__; s__	denovo4451|Clo_	Species	0	0	0	0	0	0	0	0	0	2.9e-05	0	0	0	0	0	0	0	0	0	0	0	0	0	0	1.5e-05	0	0	0	7e-06	0	0	0	0	0	0	0
k__Bacteria; p__Firmicutes; c__Clostridia; o__Clostridiales; f__; g__; s__	denovo7042|Clo_	Species	0	0	0	0	7e-06	0	7e-06	8e-06	0	1.5e-05	0	9.7e-05	0	0	0	0	0	0	0	0	0	0	0	0	0	0	0	0	0	0	0	3.7e-05	0	0	0	0
k__Bacteria; p__Bacteroidetes; c__Bacteroidia; o__Bacteroidales; f__S24-7; g__; s__	denovo7214|Bac_S24-7	Species	0	0	0	0	0	0	0	0	1.5e-05	0	0	0	0	7e-06	0	0	0	0	2.3e-05	0	0	0	0	0	0	7e-06	0	0	0	0	0	0	0	0	0	7e-06
k__Bacteria; p__Firmicutes; c__Clostridia; o__Clostridiales; f__; g__; s__	denovo6458|Clo_	Species	0	0	0	0	3.7e-05	0	1.5e-05	0.000484	2.2e-05	0	0	2.2e-05	0	0	0	0	0	0	8e-06	7e-06	7e-06	0	0	0	0	0	0	0	0	0	0	0	0	0	7e-06	0
k__Bacteria; p__Proteobacteria; c__Epsilonproteobacteria; o__Campylobacterales; f__Helicobacteraceae; g__; s__	denovo6146|Cam_Helicobacteraceae	Species	0	0	0	0	0	3.6e-05	7e-06	4.9e-05	0	0	7e-06	0	0	0	0	0	0	0	3.9e-05	0	0	0	0	0	0	0	0	0	0	0	0	7e-06	0	0	0	0
k__Bacteria; p__Firmicutes; c__Clostridia; o__Clostridiales; f__; g__; s__	denovo456|Clo_	Species	0	0	0	0	3.7e-05	0	0	0.000107	3e-05	5.8e-05	0	3e-05	0	0	0	0.000263	0	0	1.6e-05	0	0.001865	2.9e-05	0	2.9e-05	8.8e-05	9.5e-05	0.00031	0.00059	0.000154	1.4e-05	2.2e-05	4.4e-05	0.000195	7e-06	0.002726	8.8e-05
k__Bacteria; p__Firmicutes; c__Clostridia; o__Clostridiales; f__; g__; s__	denovo1278|Clo_	Species	0	0	0	0	0	0	0	0	0	0	0	0	0	0	0	4.4e-05	0	0	0	0	0	0	0	2.2e-05	0	0	0	0	0	0	0	0	0	0	0	0
k__Bacteria; p__Firmicutes; c__Clostridia; o__Clostridiales; f__Dehalobacteriaceae; g__Dehalobacterium; s__	denovo7290|Clo_Dehalobacteriaceae	Species	0	0	0	0	0	0	0	1.6e-05	1.5e-05	7e-06	0	4.5e-05	0	0	0	0	0	0	8e-06	0	0	0	0	0	0	0	0	0	7e-06	0	7e-06	2.9e-05	0	0	0	2.9e-05
k__Bacteria; p__Firmicutes; c__Clostridia; o__Clostridiales; f__; g__; s__	denovo3382|Clo_	Species	0	0	0	0	0	0	0	0	0	0	0	0	0	0	0	0	0	0	0	0	0	0	0	7e-06	0	0	0	0	0.000477	0	4.4e-05	0	7e-06	0	0.000366	0.000234
k__Bacteria; p__Firmicutes; c__Erysipelotrichi; o__Erysipelotrichales; f__Erysipelotrichaceae; g__; s__	denovo1484|Ery_Erysipelotrichaceae	Species	0	0	0	2.2e-05	0	0	0	0	0.000435	0	0	0	0	0	0	0.000161	0	0	8e-06	2.9e-05	5.1e-05	7e-06	0	0	0	0	0	0	0	0	0	0	0	0	0	0
k__Bacteria; p__Bacteroidetes; c__Bacteroidia; o__Bacteroidales; f__; g__; s__	denovo856|Bac_	Species	0.000102	2.2e-05	1.4e-05	2.2e-05	0.000125	0	0.000227	6.6e-05	0.000258	1.5e-05	0	0.000134	0	7e-06	2.9e-05	2.9e-05	0	2.2e-05	0.000469	6.6e-05	2.2e-05	0	0	0.00011	8e-05	7e-06	8.1e-05	1.5e-05	7e-06	0	7e-06	0.000176	0	7e-06	0.000125	7.3e-05
k__Bacteria; p__Proteobacteria; c__Betaproteobacteria; o__Burkholderiales; f__Comamonadaceae	denovo4002|Bur_Comamonadaceae	Species	0	0	0	0	0	0	0	0	0	0	0	0	0	0	0	0	0	0	0	0	0	0	0	0	0	0	0	0	0	0	0	0	0	0	0	0
k__Bacteria; p__Cyanobacteria; c__Chloroplast; o__Chlorophyta; f__; g__; s__	denovo6806|Chl_	Species	0	0	7e-06	0	0	0	0	0	0	0	0	0	0	0	0	0	0	0	0	0	0	0	0	0	0	0	0	0	0	0	7e-06	0	0	0	0	0
k__Bacteria; p__Firmicutes; c__Clostridia; o__Clostridiales; f__Lachnospiraceae; g__; s__	denovo1403|Clo_Lachnospiraceae	Species	0	0	0	0	0	0	0	0	0	0	0	0	0	0	0	2.2e-05	0	7e-06	0	0	0.000468	0	0	0	0	0	0	0	0	0	0	0	0	0	0	0
k__Bacteria; p__Bacteroidetes; c__Bacteroidia; o__Bacteroidales; f__S24-7; g__; s__	denovo3197|Bac_S24-7	Species	7e-06	0	0	0	0	0	0	0	0	0	0	0	0	0	0	0	0	0	0	0	0	0	0	0	0	0	0	0	0	0	0	0	0	0	0	0
k__Bacteria; p__Bacteroidetes; c__Bacteroidia; o__Bacteroidales; f__; g__; s__	denovo1953|Bac_	Species	7e-06	0	0	0	1.5e-05	0	7.3e-05	0	2.2e-05	0	0	0	0	0	0	0	0	0	3.9e-05	3.6e-05	0	0	0	7e-06	1.5e-05	2.9e-05	7e-06	7e-06	0	0	0	7e-06	0	0	0	2.2e-05
k__Bacteria; p__Proteobacteria; c__Deltaproteobacteria; o__Desulfovibrionales; f__Desulfovibrionaceae; g__Desulfovibrio	denovo2810|Des_Desulfovibrionaceae	Species	0	0	0	0	1.5e-05	0	0	8.2e-05	0	0	0	7e-06	0	0	0	0	0	0	0	0	0	0	0	0	0	0	0	0	1.5e-05	0	0	0	0	0	2.9e-05	0
k__Bacteria; p__Firmicutes; c__Bacilli; o__Lactobacillales; f__Aerococcaceae; g__; s__	denovo1254|Lac_Aerococcaceae	Species	0	0	0	2.9e-05	0	7e-06	0	0	0	0	0	5.2e-05	0	0.000205	9.4e-05	0.000695	1.4e-05	0	0	0	0	0	0.000338	2.2e-05	8e-05	2.9e-05	2.9e-05	0	2.2e-05	0	0	0	0	0	0	0
k__Bacteria; p__Firmicutes; c__Clostridia; o__Clostridiales; f__; g__; s__	denovo3321|Clo_	Species	7e-06	0	7e-06	0	0	0	7e-06	0	0.000103	7e-06	0	0	0	0	0	0	0	0	0	0	0	0	0	7e-06	0	0	7.4e-05	0	1.5e-05	0	0	0	0	0	0	1.5e-05
k__Bacteria; p__Firmicutes; c__Clostridia; o__Clostridiales; f__; g__; s__	denovo5297|Clo_	Species	0	0	0	0	0	0	7e-06	2.5e-05	0	0	0	1.5e-05	0	0	0	0	0	0	0	0	0	0	0	7e-06	0	0	0	0	5.9e-05	0	0	7e-06	0	0	0	1.5e-05
k__Bacteria; p__Firmicutes; c__Clostridia; o__Clostridiales; f__Lachnospiraceae; g__; s__	denovo2881|Clo_Lachnospiraceae	Species	0	0	0	0	5.1e-05	0	0.000351	8.2e-05	0	0	0	7e-06	0	0	0	0	0	2.2e-05	0.000109	1.5e-05	0	0	0	0	0	0	2.9e-05	0	0	0	0	0	0	0	0	0
k__Bacteria; p__Firmicutes; c__Clostridia; o__Clostridiales; f__Ruminococcaceae; g__Oscillospira; s__	denovo6046|Clo_Ruminococcaceae	Species	0	0	0	0	0	0	0	3.3e-05	7e-06	0	0	1.5e-05	0	0	0	0	0	0	0	0	0	0	0	0	0	0	0	0	0	0	0	0	0	0	2.9e-05	0
k__Bacteria; p__Bacteroidetes; c__Bacteroidia; o__Bacteroidales; f__S24-7; g__; s__	denovo1812|Bac_S24-7	Species	7e-06	0	0	0	7e-06	0	7e-06	0	0	0	0	0	0	2.9e-05	0	0	0	7e-06	3.9e-05	7e-06	0	0	0	7e-06	0	0	7e-06	0	0	0	0	0	0	0	0	0
k__Bacteria; p__Proteobacteria; c__Alphaproteobacteria; o__Sphingomonadales; f__Sphingomonadaceae; g__; s__	denovo1054|Sph_Sphingomonadaceae	Species	0	0	0	0	0	2.9e-05	0	0	0	0	0	0	4.3e-05	0	0	0	5.1e-05	0	0	1.5e-05	0	6.6e-05	0	0	1.5e-05	7e-06	0	0	0	2.2e-05	5.1e-05	0	0	0	7e-06	0
k__Bacteria; p__Firmicutes; c__Clostridia; o__Clostridiales; f__; g__; s__	denovo5050|Clo_	Species	0	0	0	0	0	0	0	1.6e-05	0	0	0	0	0	0	0	0	0	0	0	0	0	0	0	1.5e-05	0	0	0	0	0	0	0	0	0	0	0	0
k__Bacteria; p__Firmicutes; c__Erysipelotrichi; o__Erysipelotrichales; f__Erysipelotrichaceae; g__; s__	denovo624|Ery_Erysipelotrichaceae	Species	0	4.4e-05	9.4e-05	7e-06	0	0	0	7.4e-05	0.000103	0	0	0	5.7e-05	5.1e-05	9.4e-05	0.000117	0	0	9.4e-05	7e-06	3.7e-05	0.000103	6.5e-05	5.1e-05	0.001131	0.000327	0.000406	0.000495	0.000139	0	7.3e-05	0.000205	9.4e-05	5.8e-05	0.000132	0.000102
k__Bacteria; p__Firmicutes; c__Clostridia; o__Clostridiales; f__; g__; s__	denovo3933|Clo_	Species	0	0	0	0	0	0	0	4.1e-05	0	0	0	1.5e-05	0	0	0	0	0	0	0	0	0	0	0	0	0	0	0	0	0	0	0	1.5e-05	0	0	0	0
k__Bacteria; p__Firmicutes; c__Clostridia; o__Clostridiales; f__; g__; s__	denovo5697|Clo_	Species	0	0	0	0	5.9e-05	0	0	8e-06	0	0	0	0	0	0	0	0	0	0	0	0	0	0	0	0	0	0	0	0	0	0	0	0	0	0	0	0
k__Bacteria; p__Actinobacteria; c__Actinobacteria; o__Actinomycetales; f__Sporichthyaceae; g__; s__	denovo2543|Act_Sporichthyaceae	Species	1.5e-05	0	0	0	0	0	0	0	0	0	0	0	0	0	0	1.5e-05	0	0	0	0	0	0	0	0	0	2.9e-05	0	0	0	0	0	0	0	0	0	0
k__Bacteria; p__Firmicutes; c__Clostridia; o__Clostridiales; f__; g__; s__	denovo119|Clo_	Species	0.105856	0.003705	0.000295	0.011231	0.003368	0.000331	0.008339	0.000451	0.000295	0.032496	0.021877	0.006536	0.001221	0.001222	0.004855	0.010549	0.001173	0.003773	0.004827	0.001429	0.002223	0.005188	0.000101	0.007832	0.000102	0.001099	0.007662	0.002191	0.00132	5.7e-05	0.001154	0.000711	0.00228	0.002584	0.004302	0.005606
k__Bacteria; p__Bacteroidetes; c__Bacteroidia; o__Bacteroidales; f__S24-7; g__; s__	denovo2444|Bac_S24-7	Species	7e-06	2.9e-05	0	0	0	0	5.1e-05	0	0	0	0	0	0	2.2e-05	0	0	0	0	2.3e-05	0	0	7e-06	0	0	0	0	7e-06	0	0	0	0	0	0	0	0	0
k__Bacteria; p__Firmicutes; c__Clostridia; o__Clostridiales; f__; g__; s__	denovo2767|Clo_	Species	0	0	0	0	7e-06	0	0	0	0	0	0	0	0	0	0	0	0	7e-06	0.000102	0	0	0	0	0	0	0	0	0	0	0	0	0	0	0	0	0
k__Bacteria; p__Firmicutes; c__Clostridia; o__Clostridiales; f__Ruminococcaceae; g__Ruminococcus; s__	denovo7316|Clo_Ruminococcaceae	Species	0	0	0	0	0	0	0	8e-06	0	0	0	7e-06	0	0	0	0	0	0	0	0	1.5e-05	0	0	0	0	0	0	0	0	0	0	0	0	0	7e-06	0
k__Bacteria; p__Firmicutes; c__Clostridia; o__Clostridiales; f__; g__; s__	denovo3920|Clo_	Species	1.5e-05	0	0	0	7e-06	0	0	4.9e-05	0	7e-06	0	0	0	0	0	0	0	0	0	0	0	0	0	0	0	0	2.9e-05	0	0	0	0	8.8e-05	0	0	0	0
k__Bacteria; p__Firmicutes; c__Clostridia; o__Clostridiales; f__; g__; s__	denovo4551|Clo_	Species	0	0	0	0	0	0	0	0.00018	1.5e-05	0	0	0	0	0	0	0	0	0	0	7e-06	0	0	0	1.5e-05	0	0	1.5e-05	0	0	0	0	0	0	0	1.5e-05	0
k__Bacteria; p__Bacteroidetes; c__Bacteroidia; o__Bacteroidales; f__S24-7; g__; s__	denovo7483|Bac_S24-7	Species	0	0	0	0	0	0	0	0	7e-06	0	0	0	0	0	0	0	0	0	8e-06	0	0	0	0	0	0	0	0	0	0	0	0	0	0	0	0	7e-06
k__Bacteria; p__Cyanobacteria; c__Oscillatoriophycideae; o__Chroococcales; f__Xenococcaceae; g__; s__	denovo4943|Chr_Xenococcaceae	Species	0	0	0	0	0	0.000158	0	0	0	0	0	0	0	0	0	0	7e-06	0	0	0	0	0	0	0	0	0	0	0	0	0	0	0	0	0	0	0
k__Bacteria; p__Bacteroidetes; c__Bacteroidia; o__Bacteroidales; f__S24-7; g__; s__	denovo2332|Bac_S24-7	Species	7e-06	7e-06	0	0	0	0	0	0	1.5e-05	0	0	0	0	7e-06	0	0	0	0	2.3e-05	0	0	0	0	0	7e-06	1.5e-05	0	0	7e-06	0	0	0	0	0	0	2.2e-05
k__Bacteria; p__Bacteroidetes; c__Bacteroidia; o__Bacteroidales; f__S24-7; g__; s__	denovo7081|Bac_S24-7	Species	0	0	0	0	0	0	0	0	0	0	0	0	0	0	0	0	0	0	1.6e-05	0	0	0	0	0	0	0	0	0	0	0	0	0	0	0	0	0
k__Bacteria; p__Firmicutes; c__Clostridia; o__Clostridiales; f__; g__; s__	denovo5266|Clo_	Species	0	0	0	0	0	0	0	0	0	0	0	2.2e-05	0	0	0	0	0	0	1.6e-05	7e-06	0	0	0	0	0	0	7e-06	0	7e-06	0	0	0	0	0	0	0
k__Bacteria; p__Bacteroidetes; c__Bacteroidia; o__Bacteroidales; f__S24-7; g__; s__	denovo4643|Bac_S24-7	Species	0	0	0	7e-06	0	0	0	0	0	3.6e-05	0	1.5e-05	0	0	0	0	0	0	0	0	0	0	0	0	0	0	2.2e-05	0	0	0	0	7e-06	0	0	0	0
k__Bacteria; p__Bacteroidetes; c__Bacteroidia; o__Bacteroidales; f__S24-7; g__; s__	denovo1116|Bac_S24-7	Species	1.5e-05	2.2e-05	0	7e-06	0	0	5.9e-05	0	5.2e-05	2.2e-05	0	0	0	2.9e-05	0	0	0	0	0.000461	3.6e-05	0	0	0	1.5e-05	1.5e-05	1.5e-05	2.9e-05	0	0	0	0	0	0	0	0	3.7e-05
k__Bacteria; p__Bacteroidetes; c__Bacteroidia; o__Bacteroidales; f__S24-7; g__; s__	denovo2730|Bac_S24-7	Species	0	0	0	0	1.5e-05	0	0	0	0	0	0	0	0	0	0	0	0	0	8e-06	7e-06	0	0	0	0	0	0	0	0	0	0	0	0	0	0	0	0
k__Bacteria; p__Firmicutes; c__Clostridia; o__Clostridiales; f__; g__; s__	denovo558|Clo_	Species	0.000313	0	4.3e-05	0	5.1e-05	0	8.8e-05	5.7e-05	9.6e-05	0	0	0.000334	5e-05	5.9e-05	0	0.000139	7e-06	1.5e-05	0.000297	1.5e-05	0.000366	0	0	1.5e-05	2.9e-05	1.5e-05	9.6e-05	7e-06	0.00011	0.000309	1.5e-05	2.9e-05	0.000101	0	8.8e-05	8.1e-05
k__Bacteria; p__Bacteroidetes; c__Bacteroidia; o__Bacteroidales; f__; g__; s__	denovo3338|Bac_	Species	0	0	0	0	0	0	0	0	1.5e-05	0	0	7e-06	0	0	0	0	0	0	8e-06	0	0	0	0	0	7e-06	0	0	0	0	0	0	7e-06	0	0	0	7e-06
k__Bacteria; p__Firmicutes; c__Clostridia; o__Clostridiales; f__; g__; s__	denovo1155|Clo_	Species	0	0	0	0	0	0.000129	0.000285	8e-06	0	8e-05	5.8e-05	3e-05	0	0	0	0	0	7.3e-05	0.000281	1.5e-05	0	0	0	0.000197	0	0	0	0	0	0	0	0	0	0	0	0
k__Bacteria; p__Firmicutes; c__Clostridia; o__Clostridiales; f__; g__; s__	denovo5014|Clo_	Species	0	0	0	0	8.1e-05	0	0	4.1e-05	0	0	0	0	0	0	0	0	0	0	0	0	5.9e-05	0	0	7e-06	0	0	7e-06	0	7.3e-05	0	0	0	0	0	0	2.2e-05
k__Bacteria; p__Bacteroidetes; c__Bacteroidia; o__Bacteroidales; f__S24-7; g__; s__	denovo3883|Bac_S24-7	Species	0	2.2e-05	0	0	0	0	1.5e-05	0	7e-06	0	0	0	0	0	1.4e-05	0	0	0	3.1e-05	0	0	0	0	7e-06	0	0	1.5e-05	0	0	0	0	0	0	0	0	0
k__Bacteria; p__Firmicutes; c__Clostridia; o__Clostridiales; f__Lachnospiraceae; g__; s__	denovo391|Clo_Lachnospiraceae	Species	5.8e-05	1.5e-05	0.000159	1.4e-05	0.000162	0	0.000161	0.000148	0.000443	5.1e-05	0	0.000423	0	3.7e-05	0.000123	5.1e-05	0	0	0	2.9e-05	2.9e-05	0.000169	0	5.1e-05	0.000117	0.00016	0.000295	0	0.000528	0	0.000269	1.5e-05	0.000606	0	0.000235	0.000329
k__Bacteria; p__Firmicutes; c__Clostridia; o__Clostridiales; f__; g__; s__	denovo496|Clo_	Species	0	5.1e-05	0	0	0	0	0	1.6e-05	3e-05	0	0	0	0.000438	0.00041	2.2e-05	1.5e-05	0.00013	0	0.000859	0	5.1e-05	0.001531	0	7e-06	0	8e-05	4.4e-05	2.2e-05	1.5e-05	0	0.000138	1.5e-05	0.000188	0	0.000528	7.3e-05
k__Bacteria; p__Firmicutes; c__Clostridia; o__Clostridiales; f__Ruminococcaceae; g__; s__	denovo6832|Clo_Ruminococcaceae	Species	0	0	0	0	7e-06	0	0	1.6e-05	0	0	0	0	0	0	0	0	0	0	0	0	0	0	0	0	0	0	0	0	7e-06	0	0	7e-06	0	0	0	0
k__Bacteria; p__Firmicutes; c__Clostridia; o__Clostridiales; f__; g__; s__	denovo6231|Clo_	Species	0	0	0	0	0	0	0	0	0	0	0	7e-06	0	0	0	0	0	0	0	0	0	0	0	0	0	0	7e-06	0	0	0	0	0	0	0	0	0
k__Bacteria; p__Bacteroidetes; c__Bacteroidia; o__Bacteroidales; f__S24-7; g__; s__	denovo4278|Bac_S24-7	Species	0	0	0	0	0	0	0	0	0	0	0	0	0	0	0	0	0	0	2.3e-05	7e-06	0	0	0	0	0	0	0	0	0	0	0	0	0	0	0	0
k__Bacteria; p__Proteobacteria; c__Alphaproteobacteria; o__Rhodospirillales; f__Acetobacteraceae; g__; s__	denovo4116|Rho_Acetobacteraceae	Species	0	0	0	0	0	0.000108	0	0	0	0	0	0	2.2e-05	0	0	0	0	0	0	0	0	0	0	0	0	0	0	0	0	0	0	0	0	0	0	0
k__Bacteria; p__Bacteroidetes; c__Bacteroidia; o__Bacteroidales; f__Prevotellaceae; g__Prevotella; s__nanceiensis	denovo3840|Bac_Prevotellaceae	Species	0	0	0	0	0	0	0	0	0	0	0	0	0	0	0	0	0	0	0	0	0	0	0	0	0	0	0	0	0	0.000165	0	0	0	0	0	0
k__Bacteria; p__Bacteroidetes; c__Bacteroidia; o__Bacteroidales; f__S24-7; g__; s__	denovo3175|Bac_S24-7	Species	0	0	0	0	0	0	0	0	0	0	0	7e-06	0	7e-06	0	0	0	0	6.2e-05	7e-06	0	0	0	0	0	0	0	0	0	0	0	0	0	0	0	0
k__Bacteria; p__Bacteroidetes; c__Bacteroidia; o__Bacteroidales; f__Prevotellaceae; g__Prevotella; s__	denovo4746|Bac_Prevotellaceae	Species	0	0	0	0	0	0	0	0	0	3.6e-05	0	0	0	1.5e-05	0	0	0	0	0	0	7e-06	0	0	0	0	0	7e-06	0	0	0	0	1.5e-05	0	0	7e-06	7e-06
k__Bacteria; p__Firmicutes; c__Clostridia; o__Clostridiales; f__; g__; s__	denovo6851|Clo_	Species	0	0	0	0	2.2e-05	0	0	0	0	0	0	0	0	0	0	0	0	0	0	0	7e-06	0	0	0	0	0	0	0	0	0	0	0	0	0	7e-06	0
k__Bacteria; p__Firmicutes; c__Clostridia; o__Clostridiales; f__; g__; s__	denovo7156|Clo_	Species	0	0	0	0	1.5e-05	0	0	5.7e-05	0	0	0	2.2e-05	0	0	0	0	0	0	0	0	2.2e-05	0	0	0	0	0	7e-06	0	7e-06	0	0	0	0	0	4.4e-05	0
k__Bacteria; p__Firmicutes; c__Clostridia; o__Clostridiales; f__; g__; s__	denovo6557|Clo_	Species	0	0	0	0	7e-06	0	0	0	0	0	0	0	0	0	0	0	0	0	0	0	0	0	0	0	0	0	0	0	0	0	0	0	0	0	1.5e-05	0
k__Bacteria; p__Proteobacteria; c__Deltaproteobacteria; o__Desulfovibrionales; f__Desulfovibrionaceae; g__Bilophila; s__	denovo5771|Des_Desulfovibrionaceae	Species	0	0	0	0	2.2e-05	0	0	3.3e-05	0	0	0	0	0	0	0	0	0	0	0	0	0	0	0	0	0	0	0	0	7e-06	0	0	2.2e-05	0	0	1.5e-05	0
k__Bacteria; p__Firmicutes; c__Clostridia; o__Clostridiales; f__; g__; s__	denovo3389|Clo_	Species	0	0	0	0	0	0	0	0	0	0	0	0	0	0	0	0.000117	0	0	0	0	8e-05	0	0	0	0	0	0	0	0	0	0	0	0	0	0	0
k__Bacteria; p__Firmicutes; c__Clostridia; o__Clostridiales; f__Ruminococcaceae; g__; s__	denovo188|Clo_Ruminococcaceae	Species	0.000138	0.002468	0.000504	0.000288	0.000213	0	0.000432	0.000156	0.001357	7e-06	0	3e-05	0.000295	0.00052	0.000399	0.000563	0.001391	0.000117	0.000672	3.6e-05	5.9e-05	0.001854	0	0.004332	0.004326	0.002511	0.006519	0.002366	0.000638	4.3e-05	0.00318	0.000337	0.001631	0.001307	0.000198	0.000944
k__Bacteria; p__Firmicutes; c__Clostridia; o__Clostridiales; f__; g__; s__	denovo2679|Clo_	Species	0	0	0	0	2.2e-05	0	7e-06	2.5e-05	3e-05	0	0	1.5e-05	0	0	0	0	0	0	0	0	5.1e-05	0	0	0	0	0	7e-06	0	5.9e-05	0	0	0	0	0	2.2e-05	0
k__Bacteria; p__Firmicutes; c__Clostridia; o__Clostridiales; f__; g__; s__	denovo7573|Clo_	Species	0	0	0	0	0	0	0	0	0	0	0	0	0	0	0	0	0	0	0	0	7e-06	0	0	0	0	0	1.5e-05	0	0	0	0	0	0	0	1.5e-05	0
k__Bacteria; p__Firmicutes; c__Clostridia; o__Clostridiales; f__; g__; s__	denovo6769|Clo_	Species	7e-06	0	0	0	7e-06	0	2.2e-05	0	0	0	0	5.2e-05	0	0	0	0	0	0	0	0	0	0	0	0	0	0	0	0	2.2e-05	0	0	0	0	0	7e-06	0
k__Bacteria; p__Firmicutes; c__Clostridia; o__Clostridiales; f__Lachnospiraceae; g__; s__	denovo434|Clo_Lachnospiraceae	Species	4.4e-05	5.9e-05	3.6e-05	2.2e-05	0.000228	0	2.2e-05	0.000107	2.2e-05	7.3e-05	0.000202	2.2e-05	0	0	0	0	0	0	0	0	0	0	0	0.000687	2.2e-05	0.00024	0.000428	0.000415	0	0	0.000799	0	0.002122	0.001365	0.013398	0
k__Bacteria; p__Firmicutes; c__Clostridia; o__Clostridiales; f__Ruminococcaceae; g__; s__	denovo6728|Clo_Ruminococcaceae	Species	0	0	0	0	5.9e-05	0	0	9e-05	0	0	0	0.000119	0	0	0	0	0	0	0	0	0	0	0	0	0	0	0	0	0	0	0	1.5e-05	0	0	0	0
k__Bacteria; p__Bacteroidetes; c__Bacteroidia; o__Bacteroidales; f__S24-7; g__; s__	denovo7206|Bac_S24-7	Species	0	0	0	0	0	0	0	0	0	0	0	0	0	0	0	7e-06	0	0	0	0	0	0	0	0	7e-06	0	0	0	0	0	0	1.5e-05	0	0	0	7e-06
k__Bacteria; p__Firmicutes; c__Clostridia; o__Clostridiales; f__; g__; s__	denovo6882|Clo_	Species	0	0	0	0	2.9e-05	0	0	2.5e-05	0	0	0	2.2e-05	0	0	0	0	0	0	0	0	0	0	0	0	0	0	7e-06	0	0	0	0	7e-06	0	0	0	0
k__Bacteria; p__Firmicutes; c__Clostridia; o__Clostridiales; f__; g__; s__	denovo677|Clo_	Species	0	0	0.000216	0	0	0	0	0	0.00048	0	0	0	0	0	9.4e-05	1.5e-05	0	0	0	5.8e-05	0	3.7e-05	0	9.5e-05	0	0	0	0	7e-06	0	4.4e-05	1.5e-05	0	0	0	0
k__Bacteria; p__Firmicutes; c__Clostridia; o__Clostridiales; f__Lachnospiraceae; g__; s__	denovo4958|Clo_Lachnospiraceae	Species	0	0	0	0	4.4e-05	0	5.9e-05	1.6e-05	0	0	0	7e-06	0	0	0	0	0	0	8e-06	0	2.2e-05	0	0	0	0	0	0	0	3.7e-05	0	0	0	0	0	0	7e-06
k__Bacteria; p__Firmicutes; c__Clostridia; o__Clostridiales; f__; g__; s__	denovo3460|Clo_	Species	0	0	0	0	7e-06	0	1.5e-05	0	0	0	0	7e-06	0	0	0	0	0	0	0	0	7e-06	0	0	0	1.5e-05	0	1.5e-05	0	3.7e-05	0	0	0	1.4e-05	0	7e-06	0
k__Bacteria; p__Bacteroidetes; c__Bacteroidia; o__Bacteroidales; f__S24-7; g__; s__	denovo1939|Bac_S24-7	Species	1.5e-05	0	0	0	0	0	3.7e-05	0	5.9e-05	1.5e-05	0	0	0	0	0	0	0	0	0.000125	7e-06	0	0	0	7e-06	0	2.2e-05	7e-06	0	5.1e-05	0	0	7e-06	0	0	0	1.5e-05
k__Bacteria; p__Bacteroidetes; c__Bacteroidia; o__Bacteroidales; f__S24-7; g__; s__	denovo7720|Bac_S24-7	Species	0	0	0	0	7e-06	0	7e-06	0	1.5e-05	7e-06	0	0	0	0	0	0	0	7e-06	2.3e-05	0	0	0	0	0	0	0	0	0	0	0	0	0	0	0	0	0
k__Bacteria; p__Firmicutes; c__Clostridia; o__Clostridiales; f__Lachnospiraceae; g__; s__	denovo122|Clo_Lachnospiraceae	Species	8.7e-05	0.000535	6.5e-05	0.000123	0.00086	0	0.000146	0.000713	0.000605	0.001559	0.000786	7e-06	0	7.3e-05	7.2e-05	0.000132	1.4e-05	6.6e-05	7e-05	0	0.000146	0	0	0.002236	0.002116	0.001907	0.00368	0.000277	0.000807	0	0.002214	0.000982	0.002656	0.001074	0.000872	0.000768
k__Bacteria; p__Bacteroidetes; c__Bacteroidia; o__Bacteroidales; f__S24-7; g__; s__	denovo6111|Bac_S24-7	Species	0	0	0	0	0	0	0	0	7e-06	0	0	0	0	0	0	0	0	0	3.9e-05	0	0	0	0	1.5e-05	0	0	7e-06	0	0	0	0	0	0	0	0	0
k__Bacteria; p__Firmicutes; c__Clostridia; o__Clostridiales; f__; g__; s__	denovo6683|Clo_	Species	0	0	0	0	2.2e-05	0	3.7e-05	1.6e-05	4.4e-05	0	0	0	0	0	0	0	0	0	0	7e-06	0	0	0	0	0	0	0	0	0	0	0	7e-06	0	0	7e-06	0
k__Bacteria; p__Firmicutes; c__Clostridia; o__Clostridiales; f__Lachnospiraceae; g__; s__	denovo4585|Clo_Lachnospiraceae	Species	0	0	0	0	0	0	0	8e-06	1.5e-05	0	0	7e-06	0	0	0	0	0	0	0	0	1.5e-05	0	0	7e-06	0	0	2.2e-05	0	7e-06	0	0	0	0	0	0	0
k__Bacteria; p__Firmicutes; c__Bacilli; o__Lactobacillales; f__Aerococcaceae; g__; s__	denovo1942|Lac_Aerococcaceae	Species	0	2.9e-05	0	5e-05	7e-06	0	0	0	0	0	0	0	0	0	0	0.000241	0	0	0	0	0	0	6.5e-05	7.3e-05	6.6e-05	4.4e-05	2.2e-05	0	7e-06	0	0	0	0	0	0	0
k__Bacteria; p__Firmicutes; c__Clostridia; o__Clostridiales; f__; g__; s__	denovo3719|Clo_	Species	0	0	0	0	3.7e-05	0	7e-06	0.000271	0	0	0	0	0	0	0	0	0	0	0	0	0	0	0	0	0	0	0	0	0	0	0	0	0	0	0	0
k__Bacteria; p__Bacteroidetes; c__Bacteroidia; o__Bacteroidales; f__S24-7; g__; s__	denovo2241|Bac_S24-7	Species	0	1.5e-05	0	0	0	0	2.2e-05	0	7e-06	0	0	3e-05	0	0	0	0	0	0	1.6e-05	7e-06	0	0	0	7e-06	0	0	3.7e-05	0	0	0	0	2.9e-05	0	0	0	2.2e-05
k__Bacteria; p__Firmicutes; c__Clostridia; o__Clostridiales; f__; g__; s__	denovo3615|Clo_	Species	0	0	0	0	0	0	7e-06	0	0	0	0	0	0	0	0	0	0	0	8e-06	7e-06	7e-06	0	0	0	0	0	0	0	0	0	0	0	0	0	0	0
k__Bacteria; p__Firmicutes; c__Clostridia; o__Clostridiales; f__Lachnospiraceae; g__[Ruminococcus]; s__gnavus	denovo5386|Clo_Lachnospiraceae	Species	0	0	0	0	1.5e-05	0	2.2e-05	0	0	0	0	2.2e-05	0	0	0	0	0	0	0	0	7e-06	0	0	7e-06	0	0	7e-06	0	2.9e-05	0	0	0	0	0	0	0
k__Bacteria; p__Firmicutes; c__Clostridia; o__Clostridiales; f__Ruminococcaceae; g__Oscillospira; s__	denovo5238|Clo_Ruminococcaceae	Species	0	0	1.4e-05	0	0	0	7e-06	1.6e-05	0	0	0	0	0	0	0	0	0	0	1.6e-05	0	0	0	0	0	0	0	0	0	0	0	0	1.5e-05	0	0	1.5e-05	0
k__Bacteria; p__Firmicutes; c__Clostridia; o__Clostridiales; f__Ruminococcaceae; g__Oscillospira; s__	denovo7436|Clo_Ruminococcaceae	Species	0	0	0	0	0	0	2.2e-05	2.5e-05	0	0	0	2.2e-05	0	0	0	0	0	0	1.6e-05	0	1.5e-05	0	0	0	0	0	0	0	0	0	0	7e-06	0	0	0	0
k__Bacteria; p__Bacteroidetes; c__Bacteroidia; o__Bacteroidales; f__Rikenellaceae; g__; s__	denovo3502|Bac_Rikenellaceae	Species	0	0	0	0	0	0	2.9e-05	0	7e-06	2.9e-05	0	0	0	7e-06	0	0	0	0	0.000148	1.5e-05	0	7e-06	0	7e-06	1.5e-05	7e-06	7e-06	0	0	0	0	0	0	0	0	7e-06
k__Bacteria; p__Bacteroidetes; c__Bacteroidia; o__Bacteroidales; f__Rikenellaceae; g__; s__	denovo2372|Bac_Rikenellaceae	Species	7e-06	0	0	0	0	0	0	0	7e-06	7e-06	0	0	0	7e-06	0	0	0	0	9.4e-05	7e-06	0	0	0	0	0	0	0	0	0	0	0	0	0	0	0	2.2e-05
k__Bacteria; p__Firmicutes; c__Clostridia; o__Clostridiales; f__Lachnospiraceae; g__; s__	denovo2173|Clo_Lachnospiraceae	Species	0	0	0	0	9.6e-05	0	0	2.5e-05	0	0	0	0	0	0	0	0	2.9e-05	7.3e-05	9.4e-05	7.3e-05	0	0	1.4e-05	0	0	7e-06	0	0	0	4.3e-05	0	0	0	0	0	0
Unassigned	denovo5561|NA_NA	Species	0	0	0	0	0	0	7e-06	0	1.5e-05	0	0	0	0	0	0	0	0	0	0	0	0	0	0	7e-06	0	0	7e-06	1.5e-05	7e-06	0	0	0	0	0	0	0
k__Bacteria; p__Firmicutes; c__Clostridia; o__Clostridiales; f__Ruminococcaceae; g__Oscillospira; s__	denovo4825|Clo_Ruminococcaceae	Species	0	0	0	0	2.2e-05	0	0	1.6e-05	1.5e-05	0	0	7e-06	0	0	0	0	0	0	8e-06	0	0	0	0	0	7e-06	0	0	0	7e-06	0	0	7e-06	0	0	0	7e-06
k__Bacteria; p__Firmicutes; c__Clostridia; o__Clostridiales; f__Lachnospiraceae; g__; s__	denovo5837|Clo_Lachnospiraceae	Species	0	0	0	0	7.4e-05	0	7e-06	0.000115	7e-06	1.5e-05	0	8.2e-05	0	0	0	1.5e-05	0	0	1.6e-05	0	4.4e-05	0	0	0	0	7e-06	0	0	0	0	0	7e-06	0	0	7e-06	7e-06
k__Bacteria; p__Firmicutes; c__Clostridia; o__Clostridiales; f__; g__; s__	denovo1892|Clo_	Species	0	0	0	0	0.00014	0	0	8e-06	2.2e-05	0	0	0.000275	0	0	0	7e-06	0	0	0	0	5.9e-05	0	0	0	7e-06	0	2.9e-05	0	0	0	0	4.4e-05	0	0	5.1e-05	7e-06
k__Bacteria; p__Firmicutes; c__Clostridia; o__Clostridiales; f__; g__; s__	denovo1631|Clo_	Species	0	0	0	0	0.000125	0	3.7e-05	0	1.5e-05	7e-06	0	6.7e-05	0	2.9e-05	0	0	0	0	0.000102	7e-06	4.4e-05	0	0	7e-06	7e-06	0	2.2e-05	0	0.000308	0	0	0	1.4e-05	0	0	1.5e-05
k__Bacteria; p__Firmicutes; c__Clostridia; o__Clostridiales; f__Ruminococcaceae; g__; s__	denovo3229|Clo_Ruminococcaceae	Species	0	0	0	0	0	0	0	4.9e-05	7e-06	0	0	1.5e-05	0	0	7e-06	7e-06	0	0	8e-06	0	2.2e-05	0	0	0	0	0	0	0	7e-06	0	7e-06	2.2e-05	0	0	0	0
k__Bacteria; p__Firmicutes; c__Clostridia; o__Clostridiales; f__Christensenellaceae; g__; s__	denovo2994|Clo_Christensenellaceae	Species	0	0	0	0	0	0	0	0	1.5e-05	0	0	0	0	0	0	0	0	0	0	0	0	0	0	0	0	1.5e-05	0	2.9e-05	0	0	0	0	0	3.6e-05	7e-06	0
k__Bacteria; p__Firmicutes; c__Clostridia; o__Clostridiales; f__Lachnospiraceae; g__; s__	denovo4328|Clo_Lachnospiraceae	Species	0	0	0	0	0	0	0	0	0	0	0	0	0	0	0	0	0	0	0	0	2.2e-05	0	0	0	0	0	1.5e-05	0	3.7e-05	0	0	1.5e-05	0	0	0.000103	1.5e-05
k__Bacteria; p__Bacteroidetes; c__Bacteroidia; o__Bacteroidales; f__S24-7; g__; s__	denovo6421|Bac_S24-7	Species	0	0	0	0	0	0	0	0	1.5e-05	0	0	0	0	0	0	1.5e-05	0	0	1.6e-05	7e-06	0	0	0	0	0	0	0	0	0	0	0	1.5e-05	0	0	7e-06	2.2e-05
k__Bacteria; p__Firmicutes; c__Clostridia; o__Clostridiales; f__Lachnospiraceae; g__; s__	denovo660|Clo_Lachnospiraceae	Species	0	0	0	0	0.000838	9.3e-05	0.000439	0.000271	0	0	2.9e-05	1.5e-05	0	0	0	0	7e-06	2.9e-05	0.000125	0	0	0	0	0	3.6e-05	7e-06	5.2e-05	0	0	0	0	0	0	0	0	0
k__Bacteria; p__Firmicutes; c__Clostridia; o__Clostridiales; f__Ruminococcaceae; g__; s__	denovo6151|Clo_Ruminococcaceae	Species	0	7e-06	0	0	5.1e-05	0	0	9e-05	3e-05	0	0	7.4e-05	0	0	0	0	0	0	3.9e-05	0	7e-06	0	0	0	7e-06	0	0	0	0	0	0	4.4e-05	0	0	2.9e-05	0
k__Bacteria; p__Bacteroidetes; c__Bacteroidia; o__Bacteroidales; f__[Paraprevotellaceae]; g__[Prevotella]; s__	denovo1551|Bac_[Paraprevotellaceae]	Species	0	0	0	0	0	0	0	0	0	0	0	0	0	0	0	0	0	0	0	0	0	0	0	0	0	0	0	0	0	0	0	0	0	0	0	0
k__Bacteria; p__Firmicutes; c__Clostridia; o__Clostridiales; f__; g__; s__	denovo591|Clo_	Species	0	0	0	0	0.00089	7e-06	0.000527	0.001287	0	2.9e-05	3.6e-05	2.2e-05	0	0	0	0	1.4e-05	5.8e-05	0.000156	0.000182	0	2.2e-05	0	1.5e-05	0	0	0	7e-06	0	0	0	7e-06	0	0	7e-06	7e-06
k__Bacteria; p__Firmicutes; c__Clostridia; o__Clostridiales; f__Veillonellaceae; g__Dialister; s__	denovo1115|Clo_Veillonellaceae	Species	0	0	0	0	0	0	0	0	0	4.4e-05	0	0	0	0	0	0	0	0	0	7e-06	0	0	0	0	0	0	0	0.002148	0	0	0	0	0	0	0	0
k__Bacteria; p__Firmicutes; c__Clostridia; o__Clostridiales; f__Ruminococcaceae; g__; s__	denovo3458|Clo_Ruminococcaceae	Species	7e-06	0	0	0	4.4e-05	0	0	6.6e-05	1.5e-05	0	0	7e-06	0	0	0	0	0	7e-06	8e-06	0	1.5e-05	0	0	0	0	0	0	1.5e-05	0	0	0	7e-06	0	0	7e-06	0
k__Bacteria; p__Firmicutes; c__Clostridia; o__Clostridiales; f__; g__; s__	denovo4285|Clo_	Species	1.5e-05	0	0	0	2.2e-05	0	7e-06	8.2e-05	0	0	0	5.9e-05	0	0	0	0	0	0	0	0	0	0	0	0	7e-06	0	0	0	0	0	0	5.1e-05	0	0	0	0
k__Bacteria; p__Firmicutes; c__Clostridia; o__Clostridiales; f__Lachnospiraceae; g__Coprococcus; s__	denovo953|Clo_Lachnospiraceae	Species	0	0	0	0	0.00025	0	7e-06	0.000279	3.7e-05	0	0	8.2e-05	0	0	0	0	0	0	0	0	7e-06	0	0	7e-06	0	0	1.5e-05	0	0.000227	0	0	0	0	0	0.000154	7.3e-05
k__Bacteria; p__Bacteroidetes; c__Bacteroidia; o__Bacteroidales; f__S24-7; g__; s__	denovo5867|Bac_S24-7	Species	0	0	0	0	0	0	0	0	7e-06	0	0	0	0	0	0	0	0	0	2.3e-05	0	0	0	0	0	0	1.5e-05	7e-06	0	0	0	0	7e-06	0	0	0	0
k__Bacteria; p__Bacteroidetes; c__Bacteroidia; o__Bacteroidales; f__Rikenellaceae; g__; s__	denovo4695|Bac_Rikenellaceae	Species	0	1.5e-05	0	7e-06	0	0	0	0	7e-06	0	0	0	0	0	0	0	0	0	4.7e-05	7e-06	0	0	0	1.5e-05	0	7e-06	1.5e-05	0	0	0	7e-06	0	0	0	0	0
k__Bacteria; p__Actinobacteria; c__Actinobacteria; o__Actinomycetales; f__Nocardioidaceae; g__Nocardioides; s__plantarum	denovo6085|Act_Nocardioidaceae	Species	0	0	0	0	0	0	0	0	0	0	0	2.2e-05	0	7e-06	0	0	0	0	0	0	0	0	3.6e-05	0	2.9e-05	0	0	0	0	0	0	0	0	0	0	0
k__Bacteria; p__Firmicutes; c__Clostridia; o__Clostridiales; f__; g__; s__	denovo4813|Clo_	Species	0	7e-06	0	0	0	0	0	8e-06	0	0	0	0	0	0	0	0	0	7e-06	0	0	7e-06	0	0	7e-06	0	0	0.000103	0	2.2e-05	0	0	0	0	0	0	1.5e-05
k__Bacteria; p__Firmicutes; c__Clostridia; o__Clostridiales; f__Ruminococcaceae	denovo5007|Clo_Ruminococcaceae	Species	0	0	0	0	0	0	4.4e-05	9e-05	7e-06	0	0	4.5e-05	0	0	0	0	0	0	0	0	0	0	0	0	0	0	0	0	2.2e-05	0	0	1.5e-05	0	0	7e-06	2.2e-05
k__Bacteria; p__Cyanobacteria; c__Chloroplast; o__Streptophyta; f__; g__; s__	denovo2336|Str_	Species	0	0	0	0	0	0	0	0	0	0	0	0	0	0	0	0	0	0	0	0	0	0	0	0	0	0	0	0	0	0	0	0	0	0	0	0
k__Bacteria; p__Firmicutes; c__Clostridia; o__Clostridiales; f__Lachnospiraceae; g__[Ruminococcus]; s__gnavus	denovo4237|Clo_Lachnospiraceae	Species	0	0	0	0	7e-06	0	2.2e-05	3.3e-05	0	0	0	0	0	0	0	0	0	0	0	0	0	0	0	0	0	0	0	0	0	0	0	0	0	0	0	0
k__Bacteria; p__Firmicutes; c__Clostridia; o__Clostridiales; f__; g__; s__	denovo6600|Clo_	Species	0	0	0	0	0.000118	0	0	0	0	0	0	0	0	0	0	0	0	0	0	0	7e-06	0	0	7e-06	0	0	7e-06	0	7e-06	0	1.5e-05	0	0	0	0.00011	3.7e-05
k__Bacteria; p__Firmicutes; c__Clostridia; o__Clostridiales; f__Lachnospiraceae; g__; s__	denovo2021|Clo_Lachnospiraceae	Species	7e-06	0	0	0	0.000221	0	2.2e-05	6.6e-05	3e-05	0	0	2.2e-05	0	0	0	0	0	0	0	0	0.000146	0	0	7e-06	0	0	0	0	1.5e-05	0	0	9.5e-05	0	0	0	0
k__Bacteria; p__Firmicutes; c__Clostridia; o__Clostridiales; f__Ruminococcaceae	denovo6238|Clo_Ruminococcaceae	Species	0	0	0	0	1.5e-05	0	0	0	7e-06	0	0	7.4e-05	0	0	0	0	0	0	0	0	0	0	0	0	0	0	0	0	0	0	0	0	0	0	0	0
k__Bacteria; p__Bacteroidetes; c__Bacteroidia; o__Bacteroidales; f__S24-7; g__; s__	denovo7389|Bac_S24-7	Species	0	0	0	0	0	0	0	0	0	0	0	0	0	7e-06	0	0	0	0	0	0	0	0	0	0	7e-06	0	0	0	0	0	0	0	0	0	0	0
k__Bacteria; p__Firmicutes; c__Clostridia; o__Clostridiales; f__; g__; s__	denovo6658|Clo_	Species	0	0	0	0	0	0	0	0	0	0	0	0	0	0	0	0	0	0	0	0	0	0	0	0	2.2e-05	0	0	0	0	0	0	0	0	0	0	0
k__Bacteria; p__Firmicutes; c__Clostridia; o__Clostridiales; f__Lachnospiraceae; g__; s__	denovo5842|Clo_Lachnospiraceae	Species	0	0	0	0	1.5e-05	0	0	0	0	0	0	0	0	0	0	0	0	0	0	0	0	0	0	0	0	0	0	0	0	0	0	0	0	0	0	0
k__Bacteria; p__Firmicutes; c__Clostridia; o__Clostridiales; f__; g__; s__	denovo2427|Clo_	Species	0	0	0	0	0	0	0.000241	0	0	7e-06	2.2e-05	2.2e-05	0	0	0	0	0	0	0	0	0	0	0	1.5e-05	7e-06	0	0	0	0	0	0	0	0	0	0	0
k__Bacteria; p__Bacteroidetes; c__Bacteroidia; o__Bacteroidales; f__S24-7; g__; s__	denovo4577|Bac_S24-7	Species	0	7e-06	0	7e-06	0	0	0	0	7e-06	0	0	0	0	0	0	0	0	0	3.1e-05	0	0	0	0	0	0	0	0	0	0	0	0	7e-06	0	0	0	0
k__Bacteria; p__Firmicutes; c__Clostridia; o__Clostridiales; f__; g__; s__	denovo4384|Clo_	Species	0	0	0	0	1.5e-05	0	0	4.1e-05	0	0	0	0	0	0	0	0	0	0	0	0	1.5e-05	0	0	0	0	0	0	0	0	0	0	0	0	0	0	0
k__Bacteria; p__Firmicutes; c__Clostridia; o__Clostridiales; f__Christensenellaceae; g__; s__	denovo4878|Clo_Christensenellaceae	Species	0	0	0	0	7e-06	0	1.5e-05	4.1e-05	0	0	0	0	0	0	0	0	0	0	0	0	0	0	0	0	0	0	0	0	0	0	7e-06	2.2e-05	0	0	0	0
k__Bacteria; p__Firmicutes; c__Clostridia; o__Clostridiales; f__Lachnospiraceae; g__; s__	denovo1869|Clo_Lachnospiraceae	Species	0	0	0	0	5.9e-05	0	6.6e-05	4.9e-05	0	2.2e-05	2.9e-05	7e-06	0	0	0	0	6.5e-05	0.00019	0.000164	0	0	0	0	0	0	0	0	0	0	0	0	0	0	0	0	0
k__Bacteria; p__Firmicutes; c__Clostridia; o__Clostridiales; f__Lachnospiraceae; g__; s__	denovo7764|Clo_Lachnospiraceae	Species	0	0	0	0	7e-06	0	0	1.6e-05	7e-06	0	0	1.5e-05	0	0	0	0	0	0	0	0	1.5e-05	0	0	0	0	0	1.5e-05	0	7e-06	0	0	0	0	0	0	1.5e-05
k__Bacteria; p__Bacteroidetes; c__Bacteroidia; o__Bacteroidales; f__Rikenellaceae; g__; s__	denovo4428|Bac_Rikenellaceae	Species	0	7e-06	0	0	0	0	0	0	0	0	0	0	0	0	0	0	0	0	1.6e-05	0	0	0	0	0	0	0	1.5e-05	0	7e-06	0	0	0	0	0	0	1.5e-05
k__Bacteria; p__Firmicutes; c__Clostridia; o__Clostridiales; f__; g__; s__	denovo2873|Clo_	Species	0	0	1.4e-05	0	0	0	1.5e-05	8e-06	7e-06	0	0	4.5e-05	0	0	0	0	0	0	0	0	2.2e-05	0	0	0	0	0	0	0	7e-06	0	0	7e-06	0	0	0	7e-06
k__Bacteria; p__Firmicutes; c__Clostridia; o__Clostridiales; f__Ruminococcaceae; g__; s__	denovo7665|Clo_Ruminococcaceae	Species	0	0	0	0	0	0	0	1.6e-05	0	0	0	0	0	0	0	0	0	0	0	0	0	0	0	0	0	0	0	0	0	0	0	1.5e-05	0	0	0	0
k__Bacteria; p__Tenericutes; c__Mollicutes; o__RF39; f__; g__; s__	denovo895|RF3_	Species	0.000284	0.00033	7.9e-05	0	0	0	0.000117	0	0.000199	0.000994	0.000973	0	0	0	7e-06	0	0	0	0	2.2e-05	0	0	0	5.1e-05	7e-06	0	7e-06	1.5e-05	0	0	0.000131	0	2.2e-05	0.000138	1.5e-05	0
k__Bacteria; p__Firmicutes; c__Clostridia; o__Clostridiales; f__; g__; s__	denovo7061|Clo_	Species	0	0	0	0	1.5e-05	0	0	7.4e-05	0	0	0	9.7e-05	0	0	0	0	0	0	0	0	0	0	0	0	0	0	0	0	0	0	0	7e-06	0	0	0	0
k__Bacteria; p__Bacteroidetes; c__Bacteroidia; o__Bacteroidales; f__S24-7; g__; s__	denovo5862|Bac_S24-7	Species	0	0	0	0	0	0	0	0	0	0	0	0	0	0	0	0	0	0	0	0	0	0	0	0	7e-06	0	0	0	0	0	0	0	0	0	0	0
k__Bacteria; p__Firmicutes; c__Clostridia; o__Clostridiales; f__; g__; s__	denovo3238|Clo_	Species	0	0	0	0	0.000316	0	5.9e-05	0	7e-06	2.2e-05	0	6.7e-05	0	0	0	0	0	0	0	0	0	0	0	0	0	0	0	0	0	0	0	0	0	0	0	0
k__Bacteria; p__Bacteroidetes; c__Bacteroidia; o__Bacteroidales; f__Prevotellaceae; g__Prevotella; s__	denovo4639|Bac_Prevotellaceae	Species	0	0	0	0	0	0	0	0	0	0	0	0	0	7e-06	0	0	0	0	8e-06	0	0	0	0	7e-06	0	1.5e-05	7e-06	0	0	0	7e-06	0	7e-06	0	0	0
k__Bacteria; p__Firmicutes; c__Clostridia; o__Clostridiales; f__; g__; s__	denovo3034|Clo_	Species	0	0	0	0	0	0	0	8e-06	0	0	0	0	0	0	0	0	0	0	0.000102	0	0	0	0	0	0	0	7e-06	0	4.4e-05	0	0	0	0	0	2.9e-05	0
k__Bacteria; p__Actinobacteria; c__Actinobacteria; o__Actinomycetales; f__Dietziaceae; g__Dietzia; s__	denovo2793|Act_Dietziaceae	Species	0	0	0	0	0	6.5e-05	0	0	0	0	2.2e-05	0	0	0	0	0	2.2e-05	7e-06	1.6e-05	0	0	0	2.2e-05	7e-06	7e-06	0	0	0	0	7e-06	0	0	0	0	0	0
k__Bacteria; p__Firmicutes; c__Clostridia; o__Clostridiales; f__; g__; s__	denovo3020|Clo_	Species	0	0	0	0	2.9e-05	0	7e-06	0.000525	0	0	0	7.4e-05	0	0	0	0	0	0	3.1e-05	0	0	0	0	0	7e-06	0	0	0	0	0	0	5.9e-05	0	0	0	0
k__Bacteria; p__Firmicutes; c__Clostridia; o__Clostridiales; f__; g__; s__	denovo7619|Clo_	Species	0	0	0	0	0	0	0	0	0	0	0	7e-06	0	0	0	0	0	0	0	0	0	0	0	0	0	0	0	0	0	0	0	0	0	0	0	0
k__Bacteria; p__Bacteroidetes; c__Bacteroidia; o__Bacteroidales; f__S24-7; g__; s__	denovo6591|Bac_S24-7	Species	0	7e-06	0	0	0	0	1.5e-05	0	0	0	0	0	0	0	0	7e-06	0	0	0.000125	7e-06	0	0	0	2.2e-05	0	7e-06	0	0	0	0	0	0	0	0	0	1.5e-05
k__Bacteria; p__Bacteroidetes; c__Bacteroidia; o__Bacteroidales; f__S24-7; g__; s__	denovo2185|Bac_S24-7	Species	0	1.5e-05	0	0	0	0	0	0	2.2e-05	0	0	0	0	1.5e-05	0	0	0	0	2.3e-05	0	0	0	0	7e-06	7e-06	1.5e-05	3.7e-05	0	0	0	0	2.2e-05	0	7e-06	0	4.4e-05
k__Bacteria; p__Proteobacteria; c__Alphaproteobacteria; o__Sphingomonadales; f__Sphingomonadaceae; g__; s__	denovo4381|Sph_Sphingomonadaceae	Species	0	0	0	0	0	0	0	0	0	0	0	0	0	0	0	0	0	0	0	0	0	0	0	0	0	0	0	0	0	0	0	0	0	0	0	0
k__Bacteria; p__Firmicutes; c__Clostridia; o__Clostridiales; f__Lachnospiraceae; g__Coprococcus; s__	denovo1846|Clo_Lachnospiraceae	Species	7e-06	0	0	0	3.7e-05	0	4.4e-05	6.6e-05	6.6e-05	7e-06	0	0.000163	0	0	0	0	0	7e-06	1.6e-05	7e-06	4.4e-05	0	0	0	0	0	0	0	2.9e-05	0	0	0	0	0	2.2e-05	0
k__Bacteria; p__Firmicutes; c__Clostridia; o__Clostridiales; f__; g__; s__	denovo2803|Clo_	Species	0	0	0	0	0	0	0	0	0	0	0	0	0	0	0	0	0	0	0	0	0	0	0	0	3.6e-05	0	0	0	2.2e-05	0	0	0	0	0	7e-06	0
k__Bacteria; p__Firmicutes; c__Clostridia; o__Clostridiales; f__; g__; s__	denovo1290|Clo_	Species	7e-06	0	0	7e-06	0	4.3e-05	8e-05	0.000139	0	2.2e-05	0	0	0	0	0	0	0.000167	4.4e-05	0.000336	0.000131	0	7e-06	0	7e-06	2.2e-05	7e-06	2.2e-05	1.5e-05	7e-06	0	0	0	0	0	0	0
k__Bacteria; p__Bacteroidetes; c__Bacteroidia; o__Bacteroidales; f__S24-7; g__; s__	denovo3985|Bac_S24-7	Species	0	0	0	0	0	0	0	0	0	0	0	0	0	0	0	0	0	0	0	0	0	0	0	0	0	0	0	0	0	0	0	0	0	0	0	7e-06
k__Bacteria; p__Firmicutes; c__Clostridia; o__Clostridiales; f__Ruminococcaceae; g__Oscillospira; s__	denovo6067|Clo_Ruminococcaceae	Species	0	0	0	0	0	0	7e-06	5.7e-05	0	0	0	5.9e-05	0	0	0	0	0	0	1.6e-05	0	0	0	0	7e-06	0	0	0	0	0	0	0	7e-06	0	0	2.9e-05	0
k__Bacteria; p__Bacteroidetes; c__Bacteroidia; o__Bacteroidales; f__S24-7; g__; s__	denovo5584|Bac_S24-7	Species	0	2.2e-05	0	7e-06	0	0	2.2e-05	0	2.2e-05	1.5e-05	0	7e-06	0	7e-06	0	0	0	0	1.6e-05	7e-06	0	0	0	2.2e-05	1.5e-05	0	7e-06	0	2.2e-05	0	0	0	0	0	0	1.5e-05
k__Archaea; p__Euryarchaeota; c__Methanobacteria; o__Methanobacteriales; f__Methanobacteriaceae; g__Methanobrevibacter; s__	denovo4168|Met_Methanobacteriaceae	Species	0	0	0	0	0	0	0	0	0	0	0	0	0	0	0	0	0	0	0	0	0	0	0	0	0	0	0	0.000131	0	0	0	0	0	0	0	0
k__Bacteria; p__Firmicutes; c__Clostridia; o__Clostridiales; f__; g__; s__	denovo5477|Clo_	Species	0	0	0	0	2.2e-05	0	0	4.1e-05	0	0	0	4.5e-05	0	0	0	0	0	0	0	0	7e-06	0	0	0	0	0	0	0	0	0	0	0	0	0	7e-06	0
k__Bacteria; p__Firmicutes; c__Clostridia; o__Clostridiales; f__; g__; s__	denovo2320|Clo_	Species	0	0	0	0	0	0	0	0	0	0	0	0	0	0	0	0	0	0	0	0	2.2e-05	0	0	0	0	0	0	7e-06	0	0	0	0	0	0	0	0
k__Bacteria; p__Firmicutes; c__Clostridia; o__Clostridiales; f__Ruminococcaceae; g__Oscillospira; s__	denovo7072|Clo_Ruminococcaceae	Species	0	0	0	0	0	0	7e-06	1.6e-05	7e-06	0	0	1.5e-05	0	0	0	0	0	0	0	0	0	0	0	0	0	0	0	0	0	0	0	0	0	0	0	0
k__Bacteria; p__Proteobacteria; c__Gammaproteobacteria; o__Pseudomonadales; f__Moraxellaceae; g__; s__	denovo4988|Pse_Moraxellaceae	Species	0	0	0	0	0	0	0	0	0	0	0	0	0	0	0	5.1e-05	0	0	0	0	0	0	0	0	0	0	0	0	0	0	0	0	1.4e-05	0	0	0
k__Bacteria; p__Bacteroidetes; c__Bacteroidia; o__Bacteroidales; f__S24-7; g__; s__	denovo3289|Bac_S24-7	Species	0	7e-06	0	0	0	0	0	0	0	0	0	0	0	7e-06	0	0	0	0	4.7e-05	1.5e-05	0	0	0	2.2e-05	0	2.2e-05	0	0	0	0	0	7e-06	0	0	0	0
k__Bacteria; p__Bacteroidetes; c__Cytophagia; o__Cytophagales; f__Cytophagaceae; g__Hymenobacter; s__	denovo2615|Cyt_Cytophagaceae	Species	0	0	0	0	0	7e-06	0	0	0	1.5e-05	0	0	7e-06	0	0	4.4e-05	0	0	0	2.2e-05	0	0	0	0	0	0	0	0	0	7e-06	7e-06	0	0	0	0	0
k__Bacteria; p__Proteobacteria; c__Alphaproteobacteria; o__Sphingomonadales; f__Sphingomonadaceae; g__; s__	denovo6019|Sph_Sphingomonadaceae	Species	0	0	0	0	0	2.2e-05	0	0	0	0	0	0	0	0	0	0	0	0	0	7e-06	0	0	0	0	0	0	0	0	0	3.6e-05	0	0	0	0	0	0
k__Bacteria; p__Firmicutes; c__Clostridia; o__Clostridiales; f__Lachnospiraceae; g__; s__	denovo4492|Clo_Lachnospiraceae	Species	0	0	0	0	2.2e-05	0	1.5e-05	0	0	1.5e-05	0	1.5e-05	0	0	0	0	0	0	0	0	3.7e-05	0	0	0	0	0	0	0	0	0	0	0	0	0	0	0
k__Bacteria; p__Actinobacteria; c__Acidimicrobiia; o__Acidimicrobiales; f__C111; g__; s__	denovo3754|Aci_C111	Species	0	0	0	0	0	0	0	0	0	0	0	0	0	0	0	0	0	0	0	0	0	0	0	0	0	0	0	0	0	0	0	0	0.000195	0	0	0
k__Bacteria; p__Firmicutes; c__Clostridia; o__Clostridiales; f__; g__; s__	denovo3440|Clo_	Species	0.000175	0	0	7.9e-05	0	0	0	0	0	7.3e-05	7e-06	7e-06	0	0	0	0	0	0	0	0	0	0	0	0	0	0	0	0	0	0	0	0	0	0	0	0
k__Bacteria; p__Firmicutes; c__Clostridia; o__Clostridiales; f__Ruminococcaceae; g__; s__	denovo2644|Clo_Ruminococcaceae	Species	0	0	0	0	5.9e-05	0	0	0	7e-06	0	0	0	0	0	0	0	0	0	0	0	0.000263	0	0	0	0	0	0	0	7e-06	0	0	2.2e-05	0	0	0.000139	7e-06
k__Bacteria; p__Bacteroidetes; c__Bacteroidia; o__Bacteroidales; f__S24-7; g__; s__	denovo5171|Bac_S24-7	Species	7e-06	7e-06	0	0	0	0	7e-06	0	1.5e-05	7e-06	0	0	0	7e-06	0	0	0	0	0	7e-06	0	0	0	0	0	1.5e-05	2.9e-05	0	7e-06	0	0	0	0	0	0	0
k__Bacteria; p__[Thermi]; c__Deinococci; o__Deinococcales; f__Deinococcaceae; g__Deinococcus; s__	denovo2305|Dei_Deinococcaceae	Species	0	0	0	0	0	0	0	0	0	0	0	0	0.000266	0	0	0	0	0	0	0	0	7e-06	0	0	0	0	0	0	0	7e-06	0	0	0	0	0	0
k__Bacteria; p__Firmicutes; c__Clostridia; o__Clostridiales; f__Lachnospiraceae; g__; s__	denovo3905|Clo_Lachnospiraceae	Species	7e-06	0	0	0	0	0	7e-06	5.7e-05	1.5e-05	0	0	7e-06	0	0	0	0	0	0	1.6e-05	2.9e-05	7e-06	0	0	7e-06	1.5e-05	0	0	0	0	0	0	3.7e-05	7e-06	0	7e-06	7e-06
k__Bacteria; p__Bacteroidetes; c__Bacteroidia; o__Bacteroidales; f__S24-7; g__; s__	denovo2623|Bac_S24-7	Species	7e-06	0	0	0	0	0	1.5e-05	0	0	0	0	0	0	0	0	0	0	0	0.000133	0	0	0	0	0	0	0	0	0	0	0	0	0	0	0	0	1.5e-05
k__Bacteria; p__Firmicutes; c__Clostridia; o__Clostridiales; f__; g__; s__	denovo3435|Clo_	Species	0	0	0	0	3.7e-05	0	0	8e-06	0	0	0	0	0	0	0	0	0	0	5.5e-05	0	2.2e-05	0	0	0	0	0	0	0	7e-06	0	0	0	0	0	7.3e-05	0
k__Bacteria; p__Firmicutes; c__Clostridia; o__Clostridiales; f__; g__; s__	denovo3750|Clo_	Species	0	0	1.4e-05	0	1.5e-05	0	1.5e-05	8.2e-05	0	0	0	3.7e-05	0	0	0	0	0	0	8e-06	0	0	0	0	0	0	0	7e-06	0	4.4e-05	0	0	0	0	0	1.5e-05	7e-06
k__Bacteria; p__Bacteroidetes; c__Bacteroidia; o__Bacteroidales; f__S24-7; g__; s__	denovo1770|Bac_S24-7	Species	0	0	0	0	0	0	1.5e-05	0	1.5e-05	0	0	0	0	0	0	0	0	0	4.7e-05	1.5e-05	0	0	0	0	2.2e-05	7e-06	2.2e-05	0	0	0	0	4.4e-05	0	0	0	5.9e-05
k__Bacteria; p__Firmicutes; c__Clostridia; o__Clostridiales; f__; g__; s__	denovo5777|Clo_	Species	0	0	0	0	1.5e-05	0	0	0	0	0	0	0	0	0	0	0	0	0	0	0	0	7e-06	0	0	0	0	0	0	0	0	0	0	0	0	7e-06	0
k__Bacteria; p__Bacteroidetes; c__Bacteroidia; o__Bacteroidales; f__S24-7; g__; s__	denovo2895|Bac_S24-7	Species	0	0	0	1.4e-05	0	0	0	0	1.5e-05	0	0	0	0	0	0	0	0	0	0	0	0	0	0	0	0	0	2.9e-05	0	0	0	0	0	0	0	0	0
k__Bacteria; p__Bacteroidetes; c__Bacteroidia; o__Bacteroidales; f__S24-7; g__; s__	denovo1769|Bac_S24-7	Species	0	2.9e-05	0	0	0	0	0	0	3e-05	0	0	7e-06	0	0	0	0	0	0	2.3e-05	0	0	0	0	0	1.5e-05	0	0	0	0	0	7e-06	7e-06	0	0	1.5e-05	0
k__Bacteria; p__Firmicutes; c__Clostridia; o__Clostridiales; f__; g__; s__	denovo3402|Clo_	Species	0	0	0	0	0	0	0	0	0	0	0	7e-06	0	0	0	0	0	0	0	1.5e-05	1.5e-05	0	0	0	0	0	7e-06	0	7e-06	0	0	1.5e-05	0	0	7e-06	0
k__Bacteria; p__Bacteroidetes; c__Bacteroidia; o__Bacteroidales; f__S24-7; g__; s__	denovo7694|Bac_S24-7	Species	0	0	0	0	0	0	0	8e-06	1.5e-05	0	0	0	1.4e-05	0	0	0	0	0	8e-06	0	0	0	0	0	7e-06	0	0	0	0	7e-06	0	0	0	0	7e-06	0
k__Bacteria; p__Cyanobacteria; c__Oscillatoriophycideae; o__Chroococcales; f__Xenococcaceae; g__; s__	denovo3033|Chr_Xenococcaceae	Species	0	0	0	7e-06	0	0	0	0	0	0	0	0	0	0	0	0	0	0	0	0	0	0	0	0	4.4e-05	0	0	0	0	0	0	0	0	0	0	0
k__Bacteria; p__Firmicutes; c__Bacilli; o__Lactobacillales; f__Lactobacillaceae; g__Lactobacillus; s__	denovo4159|Lac_Lactobacillaceae	Species	0	0	0	0	0	0	0	0	0	0	0	0	0	0	0	0	0	0	0	0	0	0	0	0	0	0	0	0.000153	0	0	0	0	0	0	0	0
k__Bacteria; p__Actinobacteria; c__Actinobacteria; o__Actinomycetales; f__Microbacteriaceae; g__Agrococcus; s__jenensis	denovo5950|Act_Microbacteriaceae	Species	0	0	0	0	0	0	0	0	0	0	0	0	0	0	0	0	0	0	0	0	0	0	0	0	0	0	0	0	0	0	0	0	0	0	7e-06	0
k__Bacteria; p__Firmicutes; c__Clostridia; o__Clostridiales; f__; g__; s__	denovo2158|Clo_	Species	0	0	0	0	5.9e-05	0	7e-06	0	0	0	0	0	0	0	0	0	0	0	2.3e-05	0	0	0	0	0	0	0	0	0	7e-06	0	0	0	0	0	7e-06	0
k__Bacteria; p__Firmicutes; c__Clostridia; o__Clostridiales; f__; g__; s__	denovo1587|Clo_	Species	0	0	0	0	0	0	0	1.6e-05	3.7e-05	0	0	7e-06	0	0	0	0	0	0	0.000125	7e-06	0	0	0	0	7e-06	0	1.5e-05	0	6.6e-05	0	0	0	0	0	7.3e-05	7e-06
k__Bacteria; p__Bacteroidetes; c__Bacteroidia; o__Bacteroidales; f__S24-7; g__; s__	denovo4257|Bac_S24-7	Species	0	0	0	0	0	0	7e-06	0	7e-06	0	0	0	0	1.5e-05	0	0	0	0	1.6e-05	0	0	0	0	0	1.5e-05	1.5e-05	0	0	0	0	0	0	0	0	0	0
k__Bacteria; p__Firmicutes; c__Clostridia; o__Clostridiales; f__Lachnospiraceae; g__; s__	denovo2696|Clo_Lachnospiraceae	Species	0	7e-06	0	7e-06	0	0	8e-05	0	0.000125	2.2e-05	0	3.7e-05	0	0	0	1.5e-05	0	0	2.3e-05	0	3.7e-05	7e-06	0	3.7e-05	7e-06	0	7e-06	7e-06	7e-06	0	7e-06	0	0	0	7e-06	4.4e-05
k__Bacteria; p__Firmicutes; c__Clostridia; o__Clostridiales; f__Lachnospiraceae; g__[Ruminococcus]; s__gnavus	denovo7546|Clo_Lachnospiraceae	Species	0	0	0	0	5.9e-05	0	0	2.5e-05	0	0	0	0	0	0	0	0	0	0	3.1e-05	0	0	0	0	0	0	0	0	0	0	0	0	0	0	0	0	0
k__Bacteria; p__Bacteroidetes; c__Bacteroidia; o__Bacteroidales; f__S24-7; g__; s__	denovo5878|Bac_S24-7	Species	0	0	0	7e-06	0	0	7e-06	0	1.5e-05	0	0	7e-06	0	0	0	0	0	7e-06	1.6e-05	2.9e-05	0	7e-06	1.4e-05	7e-06	0	0	0	7e-06	0	0	0	0	0	0	0	2.2e-05
k__Bacteria; p__Bacteroidetes; c__Bacteroidia; o__Bacteroidales; f__S24-7; g__; s__	denovo2536|Bac_S24-7	Species	7e-06	2.2e-05	2.2e-05	0	0	0	2.2e-05	0	0	0	0	0	0	0	0	7e-06	0	0	3.1e-05	0	0	1.5e-05	0	1.5e-05	0	7e-06	7e-06	0	0	0	0	0	0	0	0	7e-06
k__Bacteria; p__Firmicutes; c__Clostridia; o__Clostridiales; f__Lachnospiraceae; g__; s__	denovo3491|Clo_Lachnospiraceae	Species	0	0	0	0	2.9e-05	0	0	3.3e-05	5.2e-05	0	0	1.5e-05	0	0	0	0	0	0	8e-06	0	5.1e-05	0	0	0	0	0	0	0	0	0	0	0	0	0	0	0
k__Bacteria; p__Bacteroidetes; c__Bacteroidia; o__Bacteroidales; f__S24-7; g__; s__	denovo6337|Bac_S24-7	Species	0	7e-06	0	0	0	0	0	0	0	0	0	0	0	0	0	0	0	0	0	0	7e-06	0	0	0	0	0	0	0	0	0	0	0	0	0	0	0
k__Bacteria; p__Bacteroidetes; c__Bacteroidia; o__Bacteroidales; f__S24-7; g__; s__	denovo5650|Bac_S24-7	Species	0	0	0	0	0	0	0	0	0	0	0	0	0	0	0	0	0	0	1.6e-05	0	0	0	0	0	0	7e-06	0	0	0	0	0	7e-06	0	0	0	7e-06
k__Bacteria; p__Firmicutes; c__Clostridia; o__Clostridiales; f__; g__; s__	denovo5764|Clo_	Species	0	0	0	0	7e-06	0	0	8.2e-05	0	0	0	7e-06	0	0	0	0	0	0	0	0	0	0	0	0	0	0	0	0	0	0	0	0	0	0	7e-06	0
k__Bacteria; p__Bacteroidetes; c__Bacteroidia; o__Bacteroidales; f__S24-7; g__; s__	denovo2131|Bac_S24-7	Species	1.5e-05	2.9e-05	0	0	0	0	2.2e-05	0	7e-06	7e-06	0	3.7e-05	0	3.7e-05	0	0	0	0	1.6e-05	0	2.9e-05	0	0	0	1.5e-05	0	1.5e-05	0	0	0	0	4.4e-05	0	0	0	0
k__Bacteria; p__Bacteroidetes; c__Bacteroidia; o__Bacteroidales; f__Prevotellaceae; g__Prevotella; s__	denovo4245|Bac_Prevotellaceae	Species	0	7e-06	0	0	0	0	0	0	0	1.5e-05	0	0	0	0	0	0	0	0	1.6e-05	0	0	0	0	0	0	0	7e-06	0	0	0	0	0	0	0	0	1.5e-05
k__Bacteria; p__Bacteroidetes; c__Bacteroidia; o__Bacteroidales; f__[Odoribacteraceae]; g__Odoribacter; s__	denovo6072|Bac_[Odoribacteraceae]	Species	0	0	0	0	0	0	0	0	0	0	0	0	0	0	0	0	0	0	0	0	0	0	0	7e-06	7e-06	6.5e-05	2.2e-05	0	0	0	0	0	0	0	1.5e-05	7e-06
k__Bacteria; p__Firmicutes; c__Clostridia; o__Clostridiales; f__; g__; s__	denovo234|Clo_	Species	0.000211	0	0.000396	2.2e-05	0.000331	7e-06	0.000183	5.7e-05	4.4e-05	0.000232	4.3e-05	0.000468	0	3.7e-05	7e-06	0.000512	0	1.5e-05	0.000195	5.1e-05	0.000183	0	0	4.4e-05	0.000146	0.000153	2.9e-05	0.000262	7e-06	0	2.2e-05	0.000344	0.000585	0	0.003562	0
k__Bacteria; p__Bacteroidetes; c__Bacteroidia; o__Bacteroidales; f__S24-7; g__; s__	denovo187|Bac_S24-7	Species	0.000583	0.001494	2.2e-05	0.000447	8.8e-05	0	0.000293	0	0.000192	0.00037	0.000296	0.000111	6.5e-05	0.000739	0.000232	0.000827	0.000123	0.000635	0.000391	0.000263	0.000117	0.000227	1.4e-05	0.001067	0.000788	0.000327	0.000376	0.000975	6.6e-05	4.3e-05	0.001561	0.000396	0.000592	0.001183	0.000198	0.000842
k__Bacteria; p__Firmicutes; c__Clostridia; o__Clostridiales; f__; g__; s__	denovo2348|Clo_	Species	0	0	0	0	0	0	0	0	0	0	0	0	0	0	0	0	0	0	0	0	0	0	0	0	0	0	3.7e-05	0	0.000249	0	0	0	7e-06	0	5.1e-05	2.9e-05
k__Bacteria; p__Firmicutes; c__Clostridia; o__Clostridiales; f__Lachnospiraceae; g__; s__	denovo744|Clo_Lachnospiraceae	Species	0	0	0	0	0	0	0	0	0	0	0	0	1.4e-05	2.2e-05	7e-06	8.8e-05	0.000123	7.3e-05	4.7e-05	5.1e-05	0.000761	5.9e-05	0	0	0	0.000466	0	0	0	0	0	0	0.000202	0	0	0
k__Bacteria; p__Firmicutes; c__Clostridia; o__Clostridiales; f__Lachnospiraceae; g__[Ruminococcus]; s__gnavus	denovo4773|Clo_Lachnospiraceae	Species	0	0	0	0	7e-06	0	7e-06	4.9e-05	0	0	0	7e-06	0	7e-06	0	0	0	0	2.3e-05	0	0	0	0	2.2e-05	0	0	7e-06	0	7e-06	0	7e-06	7e-06	0	0	0	1.5e-05
k__Bacteria; p__Bacteroidetes; c__Bacteroidia; o__Bacteroidales; f__S24-7; g__; s__	denovo1395|Bac_S24-7	Species	1.5e-05	2.2e-05	0	2.9e-05	2.2e-05	0	2.2e-05	0	5.9e-05	1.5e-05	0	0	0	5.1e-05	0	2.9e-05	0	0	0.000539	3.6e-05	0	7e-06	0	5.1e-05	3.6e-05	1.5e-05	2.2e-05	0	0	0	7e-06	0	0	0	0	1.5e-05
k__Bacteria; p__Firmicutes; c__Clostridia; o__Clostridiales; f__; g__; s__	denovo5807|Clo_	Species	0	0	0	0	2.2e-05	0	0	3.3e-05	2.2e-05	0	0	4.5e-05	0	0	0	0	0	0	0	0	0	0	0	0	0	0	0	0	1.5e-05	0	0	0	0	0	0	0
k__Bacteria; p__Firmicutes; c__Clostridia; o__Clostridiales; f__Lachnospiraceae; g__; s__	denovo4312|Clo_Lachnospiraceae	Species	2.9e-05	0	0	0	0.000118	0	7e-06	2.5e-05	7e-06	0	0	1.5e-05	0	1.5e-05	7e-06	0	0	0	8e-06	0	0.000168	0	0	0	7e-06	0	0	0	3.7e-05	0	0	2.9e-05	0	0	7e-06	2.2e-05
Unassigned	denovo5174|NA_NA	Species	0	7e-06	0	0	0	0	0	0	7e-06	0	0	0	0	0	0	0	0	0	1.6e-05	0	0	0	0	0	0	0	7e-06	0	0	0	0	0	0	0	0	0
k__Bacteria; p__Firmicutes; c__Clostridia; o__Clostridiales; f__[Mogibacteriaceae]; g__; s__	denovo1692|Clo_[Mogibacteriaceae]	Species	0	0	0	0	2.9e-05	0	7e-06	4.1e-05	1.5e-05	0	0	2.2e-05	0	0	2.2e-05	7e-06	0	0	0	7e-06	4.4e-05	0	0	7e-06	2.9e-05	0	1.5e-05	0	2.9e-05	0	0	3.7e-05	5.8e-05	0	3.7e-05	1.5e-05
k__Bacteria; p__Bacteroidetes; c__Bacteroidia; o__Bacteroidales; f__Prevotellaceae; g__Prevotella; s__	denovo2846|Bac_Prevotellaceae	Species	0	7e-06	0	0	0	0	0	0	1.5e-05	0	0	0	0	0	0	0	0	0	0	0	0	0	0	0	1.5e-05	7e-06	5.2e-05	0	0	0	0	2.2e-05	0	0	0	0
k__Bacteria; p__Bacteroidetes; c__Bacteroidia; o__Bacteroidales; f__S24-7; g__; s__	denovo1860|Bac_S24-7	Species	7e-06	3.7e-05	0	0	0	0	7e-06	0	0	1.5e-05	0	0	0	0	0	0	0	0	4.7e-05	0	2.2e-05	0	0	7e-06	8e-05	7e-06	2.2e-05	0	0	0	0	0	0	1.5e-05	0	2.2e-05
k__Bacteria; p__Bacteroidetes; c__Bacteroidia; o__Bacteroidales; f__S24-7; g__; s__	denovo5585|Bac_S24-7	Species	0	0	0	0	0	0	0	8e-06	0	0	0	7e-06	0	0	0	0	0	0	2.3e-05	0	0	0	0	0	1.5e-05	0	7e-06	0	0	0	0	0	0	0	0	0
k__Bacteria; p__Bacteroidetes; c__Bacteroidia; o__Bacteroidales; f__[Odoribacteraceae]; g__Odoribacter; s__	denovo3508|Bac_[Odoribacteraceae]	Species	7e-06	0	0	0	7e-06	0	0	1.6e-05	7e-06	0	0	0	0	0	0	0	0	0	6.2e-05	0	7e-06	0	0	0	0	0	0	0	7e-06	0	0	7e-06	0	0	0	0
k__Bacteria; p__Firmicutes; c__Clostridia; o__Clostridiales; f__; g__; s__	denovo2825|Clo_	Species	0	0	0	0	0.000228	0	7.3e-05	8.2e-05	0	0	0	7.4e-05	0	0	0	0	0	0	0	0	0	0	0	0	0	0	0	0	0	0	0	0	0	0	0	0
k__Bacteria; p__Firmicutes; c__Clostridia; o__Clostridiales; f__Ruminococcaceae; g__; s__	denovo7388|Clo_Ruminococcaceae	Species	0	0	0	0	0	0	0	2.5e-05	7e-06	0	0	2.2e-05	0	0	0	0	0	0	0	0	0	0	0	0	0	0	0	0	1.5e-05	0	0	7e-06	0	0	0	7e-06
k__Bacteria; p__Firmicutes; c__Clostridia; o__Clostridiales; f__Ruminococcaceae; g__; s__	denovo3084|Clo_Ruminococcaceae	Species	0	0	0	0	0	0	7e-06	1.6e-05	3.7e-05	0	7e-06	0	0	0	0	0	0	0	0	0	2.9e-05	0	0	0	0	0	2.9e-05	0	6.6e-05	0	0	1.5e-05	7e-06	0	1.5e-05	7e-06
k__Bacteria; p__Firmicutes; c__Clostridia; o__Clostridiales; f__; g__; s__	denovo1130|Clo_	Species	0	0	1.4e-05	0	8.1e-05	2.2e-05	0.00011	5.7e-05	0	0	7e-06	0	0	0	5.1e-05	1.5e-05	2.9e-05	0.000226	0.000141	0.000284	3.7e-05	0.000117	0	0	0	0	7e-06	2.9e-05	5.1e-05	0	4.4e-05	7e-06	3.6e-05	7e-06	1.5e-05	5.9e-05
k__Bacteria; p__Bacteroidetes; c__Bacteroidia; o__Bacteroidales; f__S24-7; g__; s__	denovo5522|Bac_S24-7	Species	0	0	0	0	0	0	0	0	0	0	0	7e-06	0	7e-06	0	0	0	0	0	0	0	0	0	0	0	0	0	0	0	0	0	0	0	0	0	0
k__Bacteria; p__Firmicutes; c__Clostridia; o__Clostridiales; f__Ruminococcaceae; g__; s__	denovo6624|Clo_Ruminococcaceae	Species	0	0	0	0	0	0	0	0	0	0	0	0	0	0	0	0	0	0	8e-06	0	7e-06	0	0	0	0	0	0	0	7e-06	0	0	1.5e-05	0	0	7e-06	0
k__Bacteria; p__Bacteroidetes; c__Bacteroidia; o__Bacteroidales; f__Rikenellaceae; g__; s__	denovo288|Bac_Rikenellaceae	Species	0.00043	0.000439	5e-05	0.000353	4.4e-05	0	0.000285	1.6e-05	0.000221	0.000276	0.000144	2.2e-05	2.2e-05	0.000322	0.000254	0.000161	0.000355	8.8e-05	0.000375	0.000423	2.9e-05	0.000498	1.4e-05	0.000197	0.000102	0.00083	0.000258	0.00016	1.5e-05	7e-06	0.00029	6.6e-05	0.000108	0.000603	2.2e-05	0.000242
k__Bacteria; p__Bacteroidetes; c__Bacteroidia; o__Bacteroidales; f__S24-7; g__; s__	denovo1383|Bac_S24-7	Species	0	7e-06	0	0	0	0	7e-06	0	0	0	0	0	0	2.9e-05	0	2.2e-05	0	0	8e-06	7e-06	0	0	0	7e-06	7e-06	1.5e-05	3.7e-05	0	0	0	0	1.5e-05	0	0	0	7e-06
k__Bacteria; p__Firmicutes; c__Clostridia; o__Clostridiales; f__; g__; s__	denovo700|Clo_	Species	4.4e-05	0	2.2e-05	2.9e-05	0.000309	0	3.7e-05	0.000115	3.7e-05	9.4e-05	0.000137	0.000639	0	2.2e-05	3.6e-05	5.9e-05	0	0	3.1e-05	5.1e-05	0.000102	0.000139	0	2.2e-05	2.2e-05	2.9e-05	6.6e-05	4.4e-05	4.4e-05	7e-06	0	8.8e-05	0.00031	0	0.000147	8.1e-05
k__Bacteria; p__Firmicutes; c__Clostridia; o__Clostridiales; f__Ruminococcaceae; g__; s__	denovo2550|Clo_Ruminococcaceae	Species	0	0	0	0	0.000176	0	0	0.000139	1.5e-05	0	0	0.000111	0	0	0	0	0	0	0	0	2.2e-05	0	0	0	0	0	0	0	2.2e-05	0	0	0	1.4e-05	0	1.5e-05	0
k__Bacteria; p__Firmicutes; c__Clostridia; o__Clostridiales; f__Ruminococcaceae; g__; s__	denovo245|Clo_Ruminococcaceae	Species	4.4e-05	8.1e-05	0.000151	8.7e-05	0.001176	2.2e-05	0.000432	0.000853	0.000288	0.000471	0.000159	0.000119	0.000101	9.5e-05	0.00037	0.000366	4.3e-05	5.1e-05	0.000773	0.000153	0.000556	0.000176	0	0.000117	0.000219	0.000277	8.1e-05	0.00048	0.000785	0.00028	8.7e-05	0.000352	0.000621	0.000167	3e-04	0.000381
k__Bacteria; p__Bacteroidetes; c__Bacteroidia; o__Bacteroidales; f__S24-7; g__; s__	denovo2689|Bac_S24-7	Species	0	0	0	7e-06	0	0	0	0	0	7e-06	0	0	0	0	0	0	0	0	8e-06	7e-06	0	0	0	2.2e-05	7e-06	1.5e-05	0	0	0	0	0	0	0	0	0	7e-06
k__Bacteria; p__Firmicutes; c__Clostridia; o__Clostridiales; f__; g__; s__	denovo7589|Clo_	Species	0	0	0	0	0	0	0	0.000123	0	0	0	7e-06	0	0	0	0	0	0	0	0	0	0	0	0	7e-06	0	0	0	0	0	0	1.5e-05	7e-06	0	2.2e-05	0
k__Bacteria; p__Firmicutes; c__Clostridia; o__Clostridiales; f__Ruminococcaceae; g__; s__	denovo1418|Clo_Ruminococcaceae	Species	0	1.5e-05	1.4e-05	1.4e-05	6.6e-05	0	0	0	3.7e-05	1.5e-05	0	0	0	0	2.9e-05	7e-06	0	7.3e-05	0	2.2e-05	0.000139	2.2e-05	0	7e-06	0	0	0	0	0	0	3.6e-05	0	0	0	0	0
k__Bacteria; p__Bacteroidetes; c__Bacteroidia; o__Bacteroidales; f__S24-7; g__; s__	denovo2435|Bac_S24-7	Species	0	7e-06	0	0	0	0	2.2e-05	0	0	0	0	0	0	0	0	0	0	0	3.9e-05	0	0	0	0	3.7e-05	1.5e-05	0	0	0	0	0	7e-06	0	0	0	0	2.2e-05
k__Bacteria; p__Firmicutes; c__Clostridia; o__Clostridiales; f__; g__; s__	denovo5334|Clo_	Species	0	0	0	0	7e-06	0	0	4.1e-05	0	0	0	0	0	0	0	0	0	0	0	0	0	0	0	0	0	0	0	0	0	0	0	0	0	0	0	1.5e-05
k__Bacteria; p__Firmicutes; c__Clostridia; o__Clostridiales; f__; g__; s__	denovo3099|Clo_	Species	0	0	0	0	6.6e-05	0	7e-06	5.7e-05	0	0	0	0.000171	0	0	0	0	0	0	0	0	0	0	0	0	0	0	0	0	0	0	0	7e-06	0	0	0	0
k__Bacteria; p__Firmicutes; c__Clostridia; o__Clostridiales; f__; g__; s__	denovo1460|Clo_	Species	0	7e-06	0	0	0	0.000187	9.5e-05	2.5e-05	0	2.2e-05	3.6e-05	7e-06	0	0	0	0	0	0	0.000211	2.2e-05	0	0	0	1.5e-05	7e-06	0	7e-06	0	0	0	0	0	0	0	0	0
k__Bacteria; p__Bacteroidetes; c__Bacteroidia; o__Bacteroidales; f__Rikenellaceae; g__; s__	denovo5854|Bac_Rikenellaceae	Species	0	7e-06	0	0	0	0	1.5e-05	0	0	0	0	0	0	7e-06	0	0	0	0	4.7e-05	0	0	0	0	0	0	1.5e-05	0	0	0	0	0	0	0	0	0	0
k__Bacteria; p__Bacteroidetes; c__Bacteroidia; o__Bacteroidales; f__S24-7; g__; s__	denovo2634|Bac_S24-7	Species	2.2e-05	3.7e-05	0	0	0	0	0	1.6e-05	1.5e-05	0	0	0	0	7e-06	0	0	0	0	0.000102	0	0	0	0	0	0	0	2.2e-05	0	0	0	0	7e-06	0	0	7e-06	0
k__Bacteria; p__Firmicutes; c__Clostridia; o__Clostridiales; f__Ruminococcaceae; g__; s__	denovo3779|Clo_Ruminococcaceae	Species	7e-06	0	0	7e-06	0	0	7e-06	0	4.4e-05	0	0	1.5e-05	0	0	0	0	0	0	0	0	1.5e-05	0	0	7e-06	1.5e-05	0	3.7e-05	0	3.7e-05	0	0	0	0	0	7e-06	2.9e-05
k__Bacteria; p__Firmicutes; c__Clostridia; o__Clostridiales; f__; g__; s__	denovo590|Clo_	Species	0.000488	0.000381	0.000223	0.000187	0.000125	0	8e-05	0.000172	0.000583	0.000297	0.000187	0.000223	7e-06	0.000176	4.3e-05	8e-05	0	0	0.000211	1.5e-05	5.1e-05	0	7e-06	3e-04	1.5e-05	0.000422	2.2e-05	7e-06	0	0.000337	2.2e-05	0.000256	6.5e-05	2.2e-05	4.4e-05	0
k__Bacteria; p__Firmicutes; c__Clostridia; o__Clostridiales; f__Ruminococcaceae; g__; s__	denovo174|Clo_Ruminococcaceae	Species	0.000612	8.8e-05	0.000367	0.000454	0.001551	6.5e-05	0.002502	0.000262	0.003084	0.004213	0.001925	8.9e-05	7e-06	0.000198	0.000101	0.000395	0.000558	0.000146	0.001406	0.000131	0.000768	0.001627	0	9.5e-05	0.00016	8.7e-05	0.000103	0.00024	6.6e-05	1.4e-05	0.000102	7e-06	0.001523	5.1e-05	1.5e-05	0.000695
k__Bacteria; p__Bacteroidetes; c__Bacteroidia; o__Bacteroidales; f__S24-7; g__; s__	denovo4015|Bac_S24-7	Species	0	0	0	0	0	0	0	0	0	0	0	0	0	0	0	0	0	0	8e-06	0	0	0	0	0	0	7e-06	7e-06	0	0	0	0	0	0	0	0	2.2e-05
k__Bacteria; p__TM7; c__TM7-3; o__CW040; f__F16; g__; s__	denovo200|CW0_F16	Species	0.001347	0.000696	0.000281	0.000497	0.000206	0	0.000161	0.000197	0.000162	0.000486	0.000519	0.000661	7e-06	0.000351	0.000225	0.00038	5.8e-05	0	0.000102	0.000197	0.000117	0.000103	2.9e-05	0.000351	0.000357	0.00024	0.000354	0.000153	0.000183	2.9e-05	0.000762	0.000725	0.00026	0.000552	0.000557	0.000139
k__Bacteria; p__Firmicutes; c__Clostridia; o__Clostridiales; f__; g__; s__	denovo6980|Clo_	Species	0	0	0	0	7e-06	0	0	0	1.5e-05	0	0	0	0	0	0	0	0	0	0	0	0	0	0	0	0	0	0	0	0	0	0	7e-06	0	0	1.5e-05	0
k__Bacteria; p__Firmicutes; c__Clostridia; o__Clostridiales; f__; g__; s__	denovo4846|Clo_	Species	0	0	0	0	5.1e-05	0	0	0	0	0	0	0	0	0	0	0	0	0	1.6e-05	0	0	0	0	0	0	0	0	0	0	0	0	0	0	0	0	0
k__Bacteria; p__Firmicutes; c__Clostridia; o__Clostridiales; f__Lachnospiraceae; g__; s__	denovo3170|Clo_Lachnospiraceae	Species	0	0	0	0	7e-06	0	0	0	0	0	0	0	0	0	0	0	0	0	0	0	0	0	0	0	0	0	0	0.000269	0	0	0	0	0	0	0	0
k__Bacteria; p__Bacteroidetes; c__Bacteroidia; o__Bacteroidales; f__S24-7; g__; s__	denovo7714|Bac_S24-7	Species	0	1.5e-05	0	0	0	0	0	0	0	0	0	0	0	0	0	0	0	0	1.6e-05	0	0	0	0	0	0	0	0	0	0	0	0	0	0	0	0	0
k__Bacteria; p__Bacteroidetes; c__Bacteroidia; o__Bacteroidales; f__S24-7; g__; s__	denovo1797|Bac_S24-7	Species	0	1.5e-05	0	0	0	0	0	0	0	7e-06	0	7e-06	0	1.5e-05	0	7e-06	0	0	4.7e-05	2.9e-05	1.5e-05	7e-06	0	7e-06	2.2e-05	7e-06	4.4e-05	0	0	0	0	0	0	0	0	3.7e-05
k__Bacteria; p__Bacteroidetes; c__Bacteroidia; o__Bacteroidales; f__Rikenellaceae; g__; s__	denovo5752|Bac_Rikenellaceae	Species	0	2.2e-05	0	0	0	0	0	0	0	0	0	0	0	7e-06	0	0	0	0	0	0	0	0	0	0	0	0	7e-06	0	0	0	0	0	0	0	0	0
k__Bacteria; p__Firmicutes; c__Clostridia; o__Clostridiales; f__; g__; s__	denovo4602|Clo_	Species	0	0	0	0	2.2e-05	0	2.2e-05	4.1e-05	4.4e-05	0	7e-06	3.7e-05	0	0	0	0	0	0	3.1e-05	7e-06	1.5e-05	0	0	0	1.5e-05	0	0	0	1.5e-05	0	0	0	0	0	7e-06	2.2e-05
k__Bacteria; p__Firmicutes; c__Clostridia; o__Clostridiales; f__Lachnospiraceae; g__[Ruminococcus]; s__gnavus	denovo1011|Clo_Lachnospiraceae	Species	0	0	0	0	4.4e-05	0	2.2e-05	0.000164	0.000111	0	7e-06	0.000193	0	0	7e-06	0	0	0	0	7e-06	0.000168	0	0	7e-06	7.3e-05	0	0.000118	0	6.6e-05	0	3.6e-05	1.5e-05	0	0	5.9e-05	6.6e-05
k__Bacteria; p__Firmicutes; c__Clostridia; o__Clostridiales; f__Ruminococcaceae; g__; s__	denovo5622|Clo_Ruminococcaceae	Species	0	0	0	0	8.1e-05	0	7e-06	4.1e-05	7e-06	0	0	7e-06	0	0	0	0	0	0	0	0	2.9e-05	0	0	0	0	0	0	0	7e-06	0	0	1.5e-05	0	0	3.7e-05	0
k__Bacteria; p__Proteobacteria; c__Alphaproteobacteria; o__Sphingomonadales; f__Sphingomonadaceae; g__Sphingomonas; s__	denovo3129|Sph_Sphingomonadaceae	Species	4.4e-05	0	0	1.4e-05	0	0	0	0	0	0	7e-06	0	0	0	0	0	0	0	0	0	0	4.4e-05	7e-06	7e-06	4.4e-05	1.5e-05	0	0	0	7e-06	0	0	0	1.5e-05	0	0
k__Bacteria; p__Bacteroidetes; c__Bacteroidia; o__Bacteroidales; f__S24-7; g__; s__	denovo4243|Bac_S24-7	Species	0	1.5e-05	0	0	0	0	1.5e-05	0	0	0	0	0	0	0	0	0	0	0	0	0	0	0	0	7e-06	7e-06	0	0	0	0	0	0	7e-06	0	0	0	0
k__Bacteria; p__Firmicutes; c__Clostridia; o__Clostridiales; f__Ruminococcaceae; g__; s__	denovo551|Clo_Ruminococcaceae	Species	0	0.001303	2.2e-05	0	9.6e-05	0	0	4.9e-05	8.1e-05	0.000102	0.00013	0	0	0	1.4e-05	0	0	0	0	0	0	0	0	8.8e-05	0.003254	0.000269	0.000472	0	0.000191	0	0.00077	1.5e-05	2.2e-05	0.000225	0	0.00011
k__Bacteria; p__Bacteroidetes; c__Bacteroidia; o__Bacteroidales; f__S24-7; g__; s__	denovo4923|Bac_S24-7	Species	0	0	0	0	0	0	0	0	0	0	0	0	0	0	0	1.5e-05	0	0	8e-06	0	0	0	0	0	0	0	0	0	0	0	0	0	0	0	0	0
k__Bacteria; p__Firmicutes; c__Clostridia; o__Clostridiales; f__; g__; s__	denovo3097|Clo_	Species	0	0	0	0	5.9e-05	0	0	0.000295	0	0	0	0	0	0	0	0	0	0	0	0	0	0	0	0	0	0	0	0	0	0	0	0	0	0	0	0
k__Bacteria; p__Bacteroidetes; c__Bacteroidia; o__Bacteroidales; f__Rikenellaceae; g__; s__	denovo2315|Bac_Rikenellaceae	Species	0	1.5e-05	0	0	0	0	2.2e-05	0	7e-06	0	0	0	0	0	5.8e-05	0	0	0	8e-06	0	0	1.5e-05	0	6.6e-05	0	0	0	0	7e-06	0	2.9e-05	1.5e-05	0	7e-06	7e-06	1.5e-05
k__Bacteria; p__Firmicutes; c__Clostridia; o__Clostridiales; f__; g__; s__	denovo7256|Clo_	Species	0	0	0	0	0	0	7e-06	0	0	0	7e-06	0	0	0	7e-06	0	0	0	5.5e-05	0	0	0	0	7e-06	0	7e-06	0	0	2.9e-05	0	7e-06	7e-06	0	0	0	7e-06
k__Bacteria; p__Tenericutes; c__Mollicutes; o__RF39; f__; g__; s__	denovo2723|RF3_	Species	0	0	0	7e-06	7e-06	0	0	0	3e-05	0	0	7e-06	0	7e-06	0	2.2e-05	0	0	1.6e-05	0	0	0	0	0	0	7e-06	0	0	0	0	0	0	0	0	0	1.5e-05
k__Bacteria; p__Firmicutes; c__Clostridia; o__Clostridiales; f__; g__; s__	denovo1139|Clo_	Species	0	0	2.2e-05	1.4e-05	0	0	0	0	5.2e-05	7e-06	0	0	0	0	0	0.000102	0	0	0	0	0.000161	0	0	0	0	0	0	8e-05	0	0	0	0	0	0	0	0
k__Bacteria; p__Firmicutes; c__Clostridia; o__Clostridiales; f__; g__; s__	denovo422|Clo_	Species	6.6e-05	7e-06	1.4e-05	0	0.000132	0	3.7e-05	0.000213	6.6e-05	5.1e-05	7.9e-05	8.9e-05	0	5.1e-05	2.9e-05	3.7e-05	0	0	8e-06	7e-06	0.000161	8.1e-05	0	3.7e-05	0	0	3.7e-05	7e-06	0.000337	0	0.000109	7e-06	0	2.9e-05	0.000227	8.8e-05
k__Bacteria; p__Bacteroidetes; c__Bacteroidia; o__Bacteroidales; f__Rikenellaceae; g__AF12; s__	denovo2308|Bac_Rikenellaceae	Species	0	2.2e-05	0	0	0	0	0	0	3e-05	0	0	3.7e-05	0	0	0	0	0	0	0.000109	1.5e-05	0	7e-06	0	0	0	0	1.5e-05	0	0	0	0	0	0	0	0	7e-06
k__Bacteria; p__Bacteroidetes; c__Bacteroidia; o__Bacteroidales; f__S24-7; g__; s__	denovo6397|Bac_S24-7	Species	0	0	0	1.4e-05	0	0	0	0	0	1.5e-05	0	0	0	1.5e-05	0	0	0	0	3.1e-05	7e-06	0	1.5e-05	0	2.2e-05	0	7e-06	7e-06	0	0	0	0	0	0	0	0	7e-06
k__Bacteria; p__Firmicutes; c__Clostridia; o__Clostridiales; f__; g__; s__	denovo57|Clo_	Species	0.000605	0.000308	0.00049	8.7e-05	0.001831	0	0.000117	0.002075	0.000539	0.000109	8.6e-05	0.000728	1.4e-05	0	1.4e-05	0.000688	7e-06	0	0.000164	0	0.000168	5.1e-05	0.000115	0.000592	0.002437	0.00083	0.000723	0.001936	0.003711	7.9e-05	0.000581	0.003106	0.002663	0.00037	0.014109	0.001464
k__Bacteria; p__Firmicutes; c__Clostridia; o__Clostridiales; f__Lachnospiraceae; g__; s__	denovo1269|Clo_Lachnospiraceae	Species	0	0	0	0	0.000147	0	8e-05	4.1e-05	0	7e-06	0	1.5e-05	0	0	0	0	7e-06	8.8e-05	4.7e-05	1.5e-05	7e-06	0	0	0	7e-06	0	3.7e-05	0	0	0	0	0	0	0	0	0
k__Bacteria; p__Firmicutes; c__Clostridia; o__Clostridiales; f__Clostridiaceae; g__; s__	denovo3087|Clo_Clostridiaceae	Species	0	0	0	0	0	0	0	0	0	0	0	0	0	0	0	0	0	0	0	0	0	0	0	0	0	0	0	0	0	0	0	0	0	0	0	0
k__Bacteria; p__Firmicutes; c__Clostridia; o__Clostridiales; f__; g__; s__	denovo3834|Clo_	Species	0	0	0	0	7e-06	0	0	0	0	0	0	0	0	0	0	0	0	0	0	0	7e-06	0	0	0	0	0	2.9e-05	0	9.5e-05	0	0	0	0	0	0	0
k__Bacteria; p__Firmicutes; c__Clostridia; o__Clostridiales; f__Lachnospiraceae; g__; s__	denovo103|Clo_Lachnospiraceae	Species	0.000459	0.000132	0.000793	0.000144	0.001449	0	0.000293	0.000664	0.000974	0.001465	0.000303	0.000802	0	5.9e-05	0.000449	0.000344	0.000174	7e-06	7.8e-05	0.000357	0.004893	0.00041	1.4e-05	0.000212	0.00035	0.000298	0.000649	0.000335	0.000939	0.001106	0.000421	0.000205	0.001948	2.2e-05	0.001488	0.000717
k__Bacteria; p__Firmicutes; c__Clostridia; o__Clostridiales; f__; g__; s__	denovo5046|Clo_	Species	0	0	0	0	2.2e-05	0	7e-06	0	0	0	0	0	0	0	0	0	0	7e-06	3.1e-05	0	0	0	0	0	0	7e-06	0	0	0	0	0	0	0	0	0	0
k__Bacteria; p__Firmicutes; c__Clostridia; o__Clostridiales; f__; g__; s__	denovo444|Clo_	Species	7e-06	0	0	0	0.002596	0.00023	0.000527	0.000615	7e-06	6.5e-05	0.000202	1.5e-05	0	0	0	0	2.9e-05	0.000883	0.001937	0.000423	2.2e-05	5.1e-05	2.2e-05	1.5e-05	4.4e-05	0	0	2.2e-05	0	0	0	2.2e-05	0	0	1.5e-05	7e-06
k__Bacteria; p__Proteobacteria; c__Gammaproteobacteria; o__Pseudomonadales; f__Moraxellaceae; g__Acinetobacter; s__johnsonii	denovo2521|Pse_Moraxellaceae	Species	0	0	0	0	0	8.6e-05	0	0	0	7e-06	0	0	0	0	0	0	7e-06	0	0	0	0	1.5e-05	0	0	0	0	0	0	0	0	0	0	0	0	0	0
k__Bacteria; p__Firmicutes; c__Clostridia; o__Clostridiales; f__; g__; s__	denovo3128|Clo_	Species	0	0	0	0	0	0	0	5.7e-05	0	0	0	0	0	0	0	0	0	0	0	0	5.1e-05	0	0	0	0	0	2.2e-05	0	5.9e-05	0	0	0	0	0	0	2.2e-05
k__Bacteria; p__Firmicutes; c__Clostridia; o__Clostridiales; f__; g__; s__	denovo4935|Clo_	Species	0	0	0	0	0	0	0	0	0	0	0	0	0	0	0	0	0	0	0	0	0.000139	0	0	1.5e-05	0	0	7e-06	7e-06	0	0	0	0	0	0	0	0
k__Bacteria; p__Firmicutes; c__Clostridia; o__Clostridiales; f__; g__; s__	denovo5460|Clo_	Species	0	0	0	0	2.2e-05	0	2.2e-05	2.5e-05	0	0	0	0	0	0	0	0	0	0	8e-06	0	0	0	0	0	0	0	0	0	1.5e-05	0	0	1.5e-05	0	0	0	0
k__Bacteria; p__Firmicutes; c__Clostridia; o__Clostridiales; f__; g__; s__	denovo6316|Clo_	Species	0	0	0	0	4.4e-05	0	2.2e-05	6.6e-05	0	0	0	0	0	0	0	0	0	0	4.7e-05	0	0	0	0	0	0	0	0	0	0	0	0	0	0	0	0	0
k__Bacteria; p__Firmicutes; c__Clostridia; o__Clostridiales; f__Lachnospiraceae; g__; s__	denovo2906|Clo_Lachnospiraceae	Species	0	0	0	0	7e-06	0	0	0	0	0	0	0	0	0	0	0	0	0	0	0	0	0	0	0	0	0	0	0	0	0	0	0	0	0	0	0
k__Bacteria; p__Firmicutes; c__Clostridia; o__Clostridiales; f__Lachnospiraceae; g__[Ruminococcus]; s__gnavus	denovo684|Clo_Lachnospiraceae	Species	0.000109	8.1e-05	3.6e-05	5e-05	4.4e-05	0	9.5e-05	0.000221	0.000103	7.3e-05	6.5e-05	0.000215	0	2.9e-05	9.4e-05	7e-06	0	0	8e-06	5.1e-05	0.000146	3.7e-05	2.9e-05	3.7e-05	0	0.000204	7.4e-05	0.000255	0.000117	0.000244	4.4e-05	0.000117	0.000159	0	8.8e-05	0.000132
k__Bacteria; p__Bacteroidetes; c__Bacteroidia; o__Bacteroidales; f__S24-7; g__; s__	denovo1427|Bac_S24-7	Species	0	0	0	7e-06	0	0	1.5e-05	0	7e-06	7e-06	0	0	0	7e-06	0	0	0	0	0.000164	2.2e-05	0	0	0	1.5e-05	2.2e-05	0	1.5e-05	0	0	0	2.2e-05	1.5e-05	0	0	0	2.2e-05
k__Bacteria; p__Bacteroidetes; c__Bacteroidia; o__Bacteroidales; f__S24-7; g__; s__	denovo4712|Bac_S24-7	Species	0	7e-06	0	0	0	0	0	0	0	0	0	0	0	0	0	0	0	0	0	0	0	0	0	0	0	0	1.5e-05	0	0	0	0	7e-06	0	0	0	1.5e-05
k__Bacteria; p__Firmicutes; c__Clostridia; o__Clostridiales; f__Lachnospiraceae; g__; s__	denovo1592|Clo_Lachnospiraceae	Species	0	0	0	0	0.00014	0	1.5e-05	0.000254	5.2e-05	0	0	5.2e-05	0	0	0	0	0	0	8e-06	0	0.000117	0	0	0	1.5e-05	0	0	0	0.000271	0	0	7e-06	7e-06	0	1.5e-05	0.000161
k__Bacteria; p__Bacteroidetes; c__Bacteroidia; o__Bacteroidales; f__S24-7; g__; s__	denovo5924|Bac_S24-7	Species	0	0	0	0	0	0	0	0	0	0	7e-06	0	0	0	0	0	0	0	8.6e-05	0	0	0	0	0	7e-06	7e-06	2.2e-05	0	0	0	0	0	0	0	0	0
k__Bacteria; p__Firmicutes; c__Clostridia; o__Clostridiales; f__; g__; s__	denovo5800|Clo_	Species	0	0	0	0	0	0	0	0	0	0	0	0	0	0	0	0	0	0	0	0	0	0	0	0	0	7e-06	0	0	0	0	0	0	0	0	0	0
k__Bacteria; p__Firmicutes; c__Clostridia; o__Clostridiales; f__Ruminococcaceae; g__Oscillospira; s__	denovo3652|Clo_Ruminococcaceae	Species	0	0	0	0	2.2e-05	0	7e-06	9e-05	3e-05	1.5e-05	0	0	0	0	0	0	0	0	0	0	7e-06	0	0	0	0	0	0	0	1.5e-05	0	0	7e-06	0	0	1.5e-05	0
k__Bacteria; p__Bacteroidetes; c__Bacteroidia; o__Bacteroidales; f__S24-7; g__; s__	denovo6384|Bac_S24-7	Species	0	0	0	0	0	0	0	0	0	0	0	0	0	0	0	0	0	0	3.9e-05	0	0	0	0	0	0	0	0	0	0	0	0	0	0	0	0	0
k__Bacteria; p__Bacteroidetes; c__Bacteroidia; o__Bacteroidales; f__S24-7; g__; s__	denovo3092|Bac_S24-7	Species	0	0	0	0	1.5e-05	0	2.2e-05	0	1.5e-05	0	0	0	0	0	0	0	0	0	4.7e-05	0	0	0	0	1.5e-05	1.5e-05	7e-06	7e-06	0	0	0	0	0	0	0	0	7e-06
k__Bacteria; p__Actinobacteria; c__Actinobacteria; o__Actinomycetales; f__Kineosporiaceae; g__; s__	denovo4512|Act_Kineosporiaceae	Species	0	0	0	7e-06	0	0	0	0	0	0	0	0	0.000115	0	0	0	0	0	0	7e-06	0	0	1.4e-05	0	2.9e-05	0	0	0	0	0	7e-06	0	0	0	0	0
k__Bacteria; p__Bacteroidetes; c__Bacteroidia; o__Bacteroidales; f__S24-7; g__; s__	denovo5231|Bac_S24-7	Species	0	0	0	0	0	0	0	0	7e-06	1.5e-05	0	0	0	0	7e-06	0	0	0	0	0	0	7e-06	0	0	0	0	0	0	0	0	7e-06	0	0	0	0	2.2e-05
k__Bacteria; p__Firmicutes; c__Clostridia; o__Clostridiales; f__; g__; s__	denovo3040|Clo_	Species	7e-06	0	0	7e-06	0.00036	0	5.9e-05	0.000287	6.6e-05	2.9e-05	0	0.000156	0	0	0	0	0	0	8e-06	2.2e-05	0	0	0	0	0	0	0	0	0	0	0	0	0	0	0	0
k__Bacteria; p__Bacteroidetes; c__Bacteroidia; o__Bacteroidales; f__S24-7; g__; s__	denovo6212|Bac_S24-7	Species	0	0	0	0	0	0	0	0	0	0	0	0	0	0	0	0	0	0	8e-06	0	0	0	0	0	7e-06	0	0	0	0	0	0	0	0	0	0	0
Unassigned	denovo4518|NA_NA	Species	1.5e-05	7e-06	0	7e-06	0	0	0	0	2.2e-05	0	0	0	0	0	0	0	0	0	0	2.2e-05	0	0	0	0	0	0	1.5e-05	0	0	0	0	0	0	0	0	0
k__Bacteria; p__Firmicutes; c__Clostridia; o__Clostridiales; f__; g__; s__	denovo316|Clo_	Species	0.000357	3.7e-05	0.000281	7e-06	6.6e-05	0	0.0012	0.001525	0.000767	0.000247	0.000245	0.00046	0	1.5e-05	0.000188	0.000124	0	7e-06	0.000164	5.8e-05	5.9e-05	0	2.2e-05	0.000314	1.5e-05	0.001048	0.000833	0.00048	0.000697	0	0.000261	0.000271	0.001999	0.000595	0.000403	5.9e-05
k__Bacteria; p__Bacteroidetes; c__Bacteroidia; o__Bacteroidales; f__S24-7; g__; s__	denovo3006|Bac_S24-7	Species	2.2e-05	0	0	7e-06	7e-06	0	5.1e-05	0	1.5e-05	0	0	7e-06	0	0	0	0	0	0	6.2e-05	2.2e-05	0	0	0	0	0	0	1.5e-05	0	7e-06	0	0	0	7e-06	0	0	7e-06
k__Bacteria; p__Bacteroidetes; c__Bacteroidia; o__Bacteroidales; f__S24-7; g__; s__	denovo7281|Bac_S24-7	Species	0	7e-06	0	0	0	0	0	0	0	0	0	0	0	0	0	0	0	0	0	0	0	0	0	0	0	0	7e-06	0	0	0	0	0	0	0	0	0
k__Bacteria; p__Proteobacteria; c__Betaproteobacteria; o__Burkholderiales; f__Oxalobacteraceae; g__; s__	denovo4759|Bur_Oxalobacteraceae	Species	0	0	0	0	0	0	0	0	0	0	0	0	0	0	0	0	0	0	0	0	0	0	0	0	0	0	0	0	0	0.000122	0	0	0	0	0	0
k__Bacteria; p__Firmicutes; c__Clostridia; o__Clostridiales; f__; g__; s__	denovo1255|Clo_	Species	0.000291	0	3.6e-05	0	0	0	1.5e-05	0	0.000125	0	0	0	1.4e-05	0	0	2.9e-05	0	0	0	0	7e-06	0	0	0.000146	0	7.3e-05	6.6e-05	0	0	0.000467	7.3e-05	0	7e-06	0	0	0
k__Bacteria; p__Firmicutes; c__Clostridia; o__Clostridiales; f__; g__; s__	denovo4209|Clo_	Species	0	0	0	0	2.9e-05	0	0	6.6e-05	1.5e-05	0	0	6.7e-05	0	0	0	0	0	0	0	7e-06	0	7e-06	0	0	0	0	0	0	4.4e-05	0	0	1.5e-05	0	0	7e-06	0
k__Bacteria; p__Firmicutes; c__Clostridia; o__Clostridiales; f__Ruminococcaceae; g__Ruminococcus; s__	denovo7433|Clo_Ruminococcaceae	Species	0	0	0	0	1.5e-05	0	3.7e-05	0	7e-06	0	0	7.4e-05	0	0	0	0	0	0	0	0	0	0	0	0	0	0	0	0	5.1e-05	0	1.5e-05	0.000132	0	0	7e-06	0
k__Bacteria; p__Bacteroidetes; c__Bacteroidia; o__Bacteroidales; f__S24-7; g__; s__	denovo1541|Bac_S24-7	Species	0	2.9e-05	0	7e-06	7e-06	0	5.1e-05	0	3e-05	0	0	7e-06	0	5.9e-05	0	0	0	1.5e-05	0.000109	7e-06	0	0	0	0	7e-06	0	1.5e-05	0	1.5e-05	0	0	3.7e-05	0	0	0	2.2e-05
k__Bacteria; p__Bacteroidetes; c__Bacteroidia; o__Bacteroidales; f__Prevotellaceae; g__Prevotella; s__	denovo7771|Bac_Prevotellaceae	Species	0	0	0	0	0	0	0	0	0	0	0	0	0	0	0	0	0	0	0	0	0	0	0	7e-06	0	0	0	3.6e-05	0	0	0	0	0	0	0	0
k__Bacteria; p__Firmicutes; c__Clostridia; o__Clostridiales; f__Lachnospiraceae; g__; s__	denovo5746|Clo_Lachnospiraceae	Species	0	0	0	0	4.4e-05	0	0	0	0	0	0	0	0	7e-06	0	0	0	0	3.9e-05	0	1.5e-05	0	0	0	0	0	0	0	0	0	0	7e-06	0	0	7e-06	0
k__Bacteria; p__Firmicutes; c__Clostridia; o__Clostridiales; f__; g__; s__	denovo4475|Clo_	Species	0	0	0	0	0	0	0	8e-06	1.5e-05	7e-06	0	0	0	1.5e-05	0	0	0	0	3.9e-05	0	0	0	0	1.5e-05	0	0	0	0	0	0	0	0	0	0	0	0
k__Bacteria; p__Firmicutes; c__Clostridia; o__Clostridiales; f__; g__; s__	denovo6326|Clo_	Species	0	0	0	0	7e-06	0	0	0.001041	0	0	0	0	0	0	0	0	0	0	8e-06	0	0	0	0	0	0	0	0	0	7e-06	0	0	0	0	0	0	7e-06
k__Bacteria; p__Bacteroidetes; c__Bacteroidia; o__Bacteroidales; f__Prevotellaceae; g__Prevotella; s__	denovo12|Bac_Prevotellaceae	Species	0.017793	0.055856	0.001434	0.005544	0.001096	1.4e-05	0.006591	0.000279	0.006757	0.123992	0.011353	0.024019	0.002019	0.011877	0.008391	0.023798	0.006569	0.001	0.003499	0.002443	0.086604	0.017856	0.007699	0.008248	0.077394	0.018695	0.023311	0.043511	0.000851	0.004136	0.026834	0.056726	0.0098	0.035885	0.004837	0.02298
k__Bacteria; p__Firmicutes; c__Clostridia; o__Clostridiales; f__; g__; s__	denovo3990|Clo_	Species	0	0	0	0	7.4e-05	0	7e-06	3.3e-05	7e-06	0	0	7e-06	0	0	0	0	0	0	0	0	0	0	0	7e-06	0	0	7e-06	0	1.5e-05	0	0	0	0	0	4.4e-05	1.5e-05
k__Bacteria; p__Bacteroidetes; c__Bacteroidia; o__Bacteroidales; f__S24-7; g__; s__	denovo4897|Bac_S24-7	Species	0	0	0	0	0	0	7e-06	0	0	0	0	0	0	0	0	0	0	0	0	0	7e-06	0	0	7e-06	7e-06	0	0	0	0	0	7e-06	0	0	0	0	0
k__Bacteria; p__Firmicutes; c__Clostridia; o__Clostridiales; f__Lachnospiraceae; g__; s__	denovo4839|Clo_Lachnospiraceae	Species	0	0	0	0	7.4e-05	0	0	9e-05	0	0	0	1.5e-05	0	0	0	0	0	0	0	0	0	0	0	0	0	0	0	0	0	0	0	0	0	0	0	0
k__Bacteria; p__Firmicutes; c__Clostridia; o__Clostridiales; f__Ruminococcaceae; g__Oscillospira; s__	denovo6651|Clo_Ruminococcaceae	Species	0	0	0	0	0	0	0	0	3.7e-05	0	0	0	0	0	0	0	0	0	4.7e-05	0	0	0	0	7e-06	7e-06	0	2.2e-05	0	0	0	7e-06	7e-06	0	0	0	1.5e-05
k__Bacteria; p__Firmicutes; c__Clostridia; o__Clostridiales; f__Ruminococcaceae; g__Oscillospira; s__	denovo6849|Clo_Ruminococcaceae	Species	0	0	0	0	7e-06	0	0	1.6e-05	0	0	0	1.5e-05	0	0	0	0	0	0	0	0	0	0	0	0	0	0	0	0	0	0	0	0	0	0	7e-06	0
k__Bacteria; p__Bacteroidetes; c__Bacteroidia; o__Bacteroidales; f__Rikenellaceae; g__; s__	denovo905|Bac_Rikenellaceae	Species	2.2e-05	0.000146	0	7e-06	7e-06	0	0.000102	6.6e-05	0.000575	7e-06	0	3.7e-05	0	1.5e-05	0	7e-06	0	1.5e-05	0.000531	0.000102	2.9e-05	3.7e-05	0	0.000241	1.5e-05	0.000196	0.000111	0	5.1e-05	7e-06	5.8e-05	2.9e-05	0	7e-06	1.5e-05	5.1e-05
k__Bacteria; p__Bacteroidetes; c__Bacteroidia; o__Bacteroidales; f__Rikenellaceae; g__; s__	denovo1165|Bac_Rikenellaceae	Species	3.6e-05	4.4e-05	0	1.4e-05	2.2e-05	0	3.7e-05	9e-05	0.000148	0	0	1.5e-05	0	0	0	0	0	0	0.000305	2.2e-05	0	2.2e-05	0	0	7e-06	6.5e-05	4.4e-05	0	2.9e-05	0	0	7e-06	0	7e-06	0	2.2e-05
k__Bacteria; p__Firmicutes; c__Clostridia; o__Clostridiales; f__Lachnospiraceae; g__; s__	denovo7541|Clo_Lachnospiraceae	Species	0	0	0	0	0	0	0	0	0	0	0	0	0	0	0	0	0	0	0	0	0	0	0	0	0	0	7e-06	0	7e-06	0	0	0	0	0	0	0
k__Bacteria; p__Firmicutes; c__Clostridia; o__Clostridiales; f__; g__; s__	denovo5443|Clo_	Species	0	0	0	0	0	0	0	4.9e-05	0	0	0	0	0	0	0	0	0	7e-06	0	0	0	0	0	0	0	0	0	0	0	0	0	0	0	0	0	0
k__Archaea; p__Euryarchaeota; c__Halobacteria; o__Halobacteriales; f__Halobacteriaceae; g__Halorubrum; s__	denovo5011|Hal_Halobacteriaceae	Species	0	0	0	0	0	0	7e-06	0	0	0	1.4e-05	0	0	0	0	0	0	0	0	0	0	0	1.4e-05	0	0	0	0	0	0	0	0	0	2.2e-05	0	0	7e-06
k__Bacteria; p__Bacteroidetes; c__Bacteroidia; o__Bacteroidales; f__[Odoribacteraceae]; g__Odoribacter; s__	denovo4430|Bac_[Odoribacteraceae]	Species	0	0	0	0	0	0	0	0	0	7e-06	0	7e-06	0	0	0	0	0	0	7.8e-05	1.5e-05	0	0	0	7e-06	7e-06	1.5e-05	1.5e-05	0	0	0	0	7e-06	0	0	0	7e-06
k__Bacteria; p__Bacteroidetes; c__Bacteroidia; o__Bacteroidales; f__S24-7; g__; s__	denovo6710|Bac_S24-7	Species	0	0	0	0	0	0	7e-06	0	1.5e-05	0	0	7e-06	0	0	0	0	0	0	8e-06	0	0	0	0	0	0	7e-06	0	0	0	0	0	0	0	0	7e-06	0
k__Bacteria; p__Bacteroidetes; c__Bacteroidia; o__Bacteroidales; f__S24-7; g__; s__	denovo6675|Bac_S24-7	Species	0	0	0	0	0	0	0	0	0	0	0	0	0	2.2e-05	0	0	0	0	1.6e-05	0	0	0	0	0	0	1.5e-05	0	0	0	0	0	0	0	0	0	7e-06
k__Bacteria; p__Bacteroidetes; c__Bacteroidia; o__Bacteroidales; f__Bacteroidaceae; g__Bacteroides; s__	denovo4303|Bac_Bacteroidaceae	Species	0	0	0	0	0	0	0	0	3e-05	0	0	0	0	0	0	0	0	0	3.9e-05	7e-06	0	0	0	0	7e-06	0	2.9e-05	0	0	0	1.5e-05	1.5e-05	0	0	0	0
k__Bacteria; p__Firmicutes; c__Clostridia; o__Clostridiales; f__; g__; s__	denovo3449|Clo_	Species	0	0	0	0	7e-06	0	7e-06	4.1e-05	3e-05	0	0	7e-06	0	0	0	0	0	0	8e-06	0	0	0	0	0	0	0	0	0	0	0	0	0	0	0	0	7e-06
k__Bacteria; p__Bacteroidetes; c__Bacteroidia; o__Bacteroidales; f__S24-7; g__; s__	denovo5493|Bac_S24-7	Species	0	0	0	0	0	0	0	0	0	0	0	0	0	0	0	0	0	0	8e-06	0	0	0	0	0	7e-06	0	0	0	0	0	0	1.5e-05	0	0	0	0
k__Bacteria; p__Firmicutes; c__Clostridia; o__Clostridiales; f__Lachnospiraceae; g__[Ruminococcus]; s__gnavus	denovo5433|Clo_Lachnospiraceae	Species	0	0	0	0	0	0	2.2e-05	0	0	0	0	0	0	0	0	0	0	0	1.6e-05	0	3.7e-05	0	0	0	0	0	0	0	0	0	0	0	0	0	0	0
k__Bacteria; p__Firmicutes; c__Clostridia; o__Clostridiales; f__Lachnospiraceae; g__; s__	denovo1736|Clo_Lachnospiraceae	Species	0	0	0	0	0	0	0	0	0	0	0	0	0	0	0	0	0	0	0	0	0	0	0	7e-06	0	0	0	0	0	0	0	0	0	0	0	0
k__Bacteria; p__Firmicutes; c__Clostridia; o__Clostridiales; f__Lachnospiraceae; g__; s__	denovo5393|Clo_Lachnospiraceae	Species	0	0	0	0	2.2e-05	0	7e-06	9e-05	0	0	0	0	0	0	0	0	0	0	0	0	0	0	0	0	0	0	7e-06	0	0	0	0	0	0	0	0	0
k__Bacteria; p__Firmicutes; c__Clostridia; o__Clostridiales; f__; g__; s__	denovo864|Clo_	Species	2.2e-05	2.2e-05	0	0	7e-06	0	4.4e-05	3.3e-05	7e-06	4.4e-05	7e-06	0	0	7e-06	5.8e-05	3.7e-05	0	0.000124	8e-06	0	0	0	1.4e-05	8.8e-05	0.000584	0.000349	0.000258	3.6e-05	7e-06	4.3e-05	5.8e-05	9.5e-05	0.000498	0.000131	2.9e-05	0.00011
k__Bacteria; p__Firmicutes; c__Clostridia; o__Clostridiales; f__; g__; s__	denovo4231|Clo_	Species	0	0	0	0	1.5e-05	0	0	0	0	0	0	0	0	0	0	0	0	0	0	0	0	0	0	0	0	0	0	0	0	0	0	0	0	0	0	0
k__Bacteria; p__Firmicutes; c__Clostridia; o__Clostridiales; f__Lachnospiraceae; g__[Ruminococcus]; s__gnavus	denovo161|Clo_Lachnospiraceae	Species	0.000685	0.00011	0.000238	0.000548	0.00036	8.6e-05	0.001302	0.00155	0.000369	0.001595	0.000584	0.001471	4.3e-05	0.000154	0.000174	0.001573	8.7e-05	0.000723	0.000586	0.00016	0.007753	0.000117	6.5e-05	0.001366	0.002677	0.000851	0.00149	0.001885	0.001591	0.000129	0.001808	0.003238	0.003543	0.000719	0.003621	0.002283
k__Bacteria; p__Bacteroidetes; c__Bacteroidia; o__Bacteroidales; f__S24-7; g__; s__	denovo3074|Bac_S24-7	Species	0	7e-06	0	0	0	0	1.5e-05	0	0	0	0	7e-06	0	0	0	0	0	0	3.9e-05	0	0	0	0	7e-06	0	0	0	0	0	0	2.9e-05	0	0	0	0	2.2e-05
k__Bacteria; p__Proteobacteria; c__Alphaproteobacteria; o__Sphingomonadales; f__Sphingomonadaceae; g__Kaistobacter; s__	denovo3388|Sph_Sphingomonadaceae	Species	0	0	0	0	0	5e-05	0	0	0	0	0	0	0	0	0	0	0	0	0	0	0	0	0	0	0	0	0	0	0	0	0	0	0	0	0	0
k__Bacteria; p__Firmicutes; c__Clostridia; o__Clostridiales; f__Ruminococcaceae; g__Oscillospira; s__	denovo1699|Clo_Ruminococcaceae	Species	0	0	0	0	2.2e-05	0	2.9e-05	9.8e-05	3e-05	7e-06	0	2.2e-05	0	0	0	0	0	0	8e-06	1.5e-05	7.3e-05	7e-06	0	7e-06	0	0	1.5e-05	0	3.7e-05	0	7e-06	3.7e-05	0	0	2.9e-05	1.5e-05
k__Bacteria; p__Firmicutes; c__Clostridia; o__Clostridiales; f__; g__; s__	denovo4348|Clo_	Species	0	0	0	0	0	0	0	0	0	0	0	0	0	0	0	0	0	0	0	0	8e-05	0	0	0	0	0	7e-06	0	0	0	0	0	0	0	0	0
k__Bacteria; p__Firmicutes; c__Clostridia; o__Clostridiales; f__; g__; s__	denovo5255|Clo_	Species	0	0	0	0	1.5e-05	0	0	0.000459	0	0	0	7e-06	0	0	0	0	0	0	0	0	0	0	0	0	0	0	0	0	0	0	0	0	0	0	0	0
k__Bacteria; p__Firmicutes; c__Clostridia; o__Clostridiales; f__[Mogibacteriaceae]; g__; s__	denovo669|Clo_[Mogibacteriaceae]	Species	7e-06	8.1e-05	0	1.4e-05	0.000331	0	5.9e-05	0.000172	0.000111	1.5e-05	0	0.000186	0	0	7e-06	3.7e-05	0	1.5e-05	7e-05	1.5e-05	0.000263	7e-06	0	3.7e-05	4.4e-05	2.2e-05	1.5e-05	8.7e-05	0.00011	7e-06	7.3e-05	2.2e-05	9.4e-05	0	0.000117	5.9e-05
k__Bacteria; p__Firmicutes; c__Clostridia; o__Clostridiales; f__; g__; s__	denovo4164|Clo_	Species	0	7e-06	0	0	0	0	0	1.6e-05	0	0	0	0	0	0	0	0	0	0	0	7e-06	0	0	0	0	0	7e-06	2.9e-05	0	2.9e-05	0	0	0	0	0	2.2e-05	2.9e-05
k__Bacteria; p__Firmicutes; c__Clostridia; o__Clostridiales; f__; g__; s__	denovo5086|Clo_	Species	0	0	0	0	0	0	0	0	0	0	0	0	0	0	0	0	0	0	0	0	0	0	0	0	0	0	0	0	0	0	0	0	0	0	0	0
k__Bacteria; p__Bacteroidetes; c__Bacteroidia; o__Bacteroidales; f__Rikenellaceae; g__; s__	denovo6434|Bac_Rikenellaceae	Species	0	2.2e-05	0	0	0	0	1.5e-05	0	3.7e-05	0	0	0	0	0	0	0	0	0	5.5e-05	0	0	0	0	7e-06	0	7e-06	2.2e-05	0	7e-06	0	1.5e-05	0	0	0	0	0
k__Bacteria; p__Firmicutes; c__Clostridia; o__Clostridiales; f__Ruminococcaceae; g__Oscillospira; s__	denovo5444|Clo_Ruminococcaceae	Species	0	0	0	0	0	0	0	0	0	0	0	7e-06	0	0	0	0	0	0	0	0	0	0	0	0	0	0	0	0	0	0	0	0	0	0	0	0
k__Bacteria; p__Firmicutes; c__Clostridia; o__Clostridiales; f__; g__; s__	denovo67|Clo_	Species	0.001355	0.000234	0.00165	0.000108	0.000279	4.3e-05	0.006401	0.007216	0.00357	0.001233	0.001254	0.002696	0	3.7e-05	0.000275	0.000454	0	9.5e-05	0.000609	0.000175	0.000227	3.7e-05	2.9e-05	0.001388	0.000219	0.004039	0.002994	0.001485	0.00267	4.3e-05	0.001728	0.00082	0.007563	0.003122	0.002096	0.000249
[truncated: 7,114 more rows]
