# Supplementary material for: Fusobacterium nucleatum Affects Cell Apoptosis by Regulating Intestinal Flora and Metabolites to Promote the Development of Colorectal Cancer
Source: Front Microbiol. 2022 Mar 18;13:841157. doi: 10.3389/fmicb.2022.841157 (PMC8971960; doi:10.3389/fmicb.2022.841157)
Supplement: Supplementary file 3 [file Data_Sheet_1.zip › The mice fecal samples Mass spectrometry results.xlsx]

## Sheet: 表头说明
Name

## Sheet: 含量整合
Name

## Sheet: 标曲
Name

## Sheet: 系统适应性
Serial number

## Sheet: NFn_vs_NC
Name
