# Supplementary material for: Fusobacterium nucleatum Affects Cell Apoptosis by Regulating Intestinal Flora and Metabolites to Promote the Development of Colorectal Cancer
Source: Front Microbiol. 2022 Mar 18;13:841157. doi: 10.3389/fmicb.2022.841157 (PMC8971960; doi:10.3389/fmicb.2022.841157)
Supplement: Supplementary file 3 [file Data_Sheet_1.zip › The patients fecal samples high-throughput sequencing.xls]

## Sheet: the results of   the healthy su
full_name	short_name	levels	L4001	L4007	L4023	L4024	L4029	L4033	L4035	L4038	L4048	L4052	L4056	L4080	L4081	L4086	L4006	L4020	L4043	L4044	L4045	L4057	L4079	L4088	L4005	L4012	L4016	L4018	L4021	L4039	L4041	L4049	L4051	L4055	L4060	L4063	L4084	L4087	L4022	L4032	L4050	L4073	L4075	L4078	L4094	L4098	J1002	J1006	J1009
k__Bacteria;p__Firmicutes	Bac_Firmicutes	Phylum	0.187212	0.612817	0.675972	0.701411	0.375455	0.769317	0.426008	0.077414	0.497152	0.580377	0.340525	0.529815	0.745147	0.725809	0.588752	0.817589	0.34503	0.524121	0.16515	0.438789	0.68198	0.690218	0.639194	0.719515	0.25005	0.305619	0.477338	0.672395	0.330799	0.432905	0.0713665	0.547812	0.236527	0.715723	0.273578	0.0764102	0.226294	0.517807	0.359253	0.148055	0.730589	0.276047	0.655646	0.382174	0.331701	0.243297	0.517296
k__Bacteria;p__Bacteroidetes	Bac_Bacteroidetes	Phylum	0.0166883	0.308921	0.190063	0.252792	0.510283	0.0231369	0.0206366	0.0113756	0.403359	0.138884	0.0460452	0.184722	0.143729	0.139418	0.120846	0.0177216	0.244983	0.268483	0.0202835	0.0378196	0.0869906	0.0111596	0.0122463	0.0331517	0.443913	0.103694	0.230163	0.248803	0.13499	0.0198208	0.0377883	0.252781	0.318297	0.183398	0.213126	0.014519	0.306922	0.208519	0.111495	0.0102437	0.0989624	0.0692932	0.0219514	0.0139784	0.58068	0.747759	0.448423
k__Bacteria;p__Proteobacteria	Bac_Proteobacteria	Phylum	0.770706	0.0645722	0.0656314	0.0279519	0.0979473	0.160483	0.519869	0.853062	0.0156011	0.0427147	0.506351	0.155076	0.0761113	0.0678417	0.224605	0.119855	0.373517	0.174241	0.782842	0.333745	0.0844257	0.18218	0.272198	0.0332627	0.0234048	0.580561	0.055693	0.0542459	0.250392	0.149192	0.64679	0.0758158	0.407224	0.0630992	0.490033	0.82816	0.444328	0.237117	0.130004	0.809904	0.109205	0.609415	0.276754	0.54431	0.0677307	0.00842826	0.0291643
k__Bacteria;p__Actinobacteria	Bac_Actinobacteria	Phylum	0.0222504	0.0124866	0.0680136	0.0168067	0.0160219	0.0455818	0.0253525	0.0492231	0.0212145	0.23626	0.0224716	0.130089	0.0326454	0.0540788	0.0611192	0.0425841	0.0265436	0.0256888	0.0307363	0.0407136	0.14599	0.116396	0.0682964	0.211613	0.281702	0.0100907	0.0373637	0.0234294	0.0611885	0.395745	0.243716	0.121841	0.0363256	0.015518	0.0211216	0.0808492	0.0207587	0.0167089	0.398967	0.0314532	0.0594476	0.0434716	0.0405366	0.0545406	0.0194169	0.000403012	0.00468321
k__Bacteria;p__Verrucomicrobia	Bac_Verrucomicrobia	Phylum	0	0.000524026	0	0	0	0.000183007	0	0	0.0610523	0	0.0547945	6.99975e-05	0	0.00845259	0.00196175	0	0.00756146	0.0066587	0	0.148748	0	0	0.000148003	0.000226991	0	0	0	0	0.220601	0	0	9.10069e-05	0.00120202	0.00639542	0	0	0	0	0	6.99983e-06	0	0	3.70024e-05	0	0	0	0.000321014
k__Bacteria;p__Fusobacteria	Bac_Fusobacteria	Phylum	0.000161003	7.00035e-06	0.000114008	0	0	0.00025201	0.00215995	0.00890165	7.00049e-06	0.00110704	4.20011e-05	6.29977e-05	4.00017e-05	0.00325723	0.0015648	0.00219496	0.000525032	0.000339985	0	0.000149998	0	0	7.00015e-06	0.000112996	7.59993e-05	0	0.179775	8.00013e-06	0.00202205	0	0	0.000808061	5.60009e-05	0.00134409	0.00192696	0	0.000177006	9.90052e-05	0	4.79988e-05	0	0.000462975	0.000127008	0.000972028	0.000397998	0	0
k__Bacteria;p__Synergistetes	Bac_Synergistetes	Phylum	0.00156103	0.000133007	3.50023e-05	0	0	3.50014e-05	0.00586588	0	0.000646045	0.000582023	0.00190505	0	0.00208709	0.000114008	0.000294963	0	0.0016191	2.79987e-05	0.000269994	3.39996e-05	0	0	0	0	0	1.39995e-05	0.0168194	0	0	7.00029e-06	0	0.000443034	8.00013e-06	0.00076505	0	0	0.00127904	0.019057	0	0	0	0.000328982	0	1.60005e-05	0	0	0
k__Bacteria;p__TM7	Bac_TM7	Phylum	0.00142103	4.40022e-05	0.00015001	0.00101592	0.000276998	0.000835033	0	2.39991e-05	5.80041e-05	0	0.000199005	0.000163994	0.00023201	0.00102107	0.000824895	4.19992e-05	8.90054e-05	0.000361984	0.000717983	0	0.00051798	4.59985e-05	0.00781116	0.00164994	0.000815993	0	0.000631977	0.00108602	7.00018e-06	0.0023001	0.000333002	0.000408031	0.000353006	3.50023e-05	0.000214996	3.40001e-05	7.20024e-05	0.000692037	0.00025201	0.000288993	0.0017959	0.000964947	0.00486632	0.00398512	7.39997e-05	8.90028e-05	0.000112005
k__Archaea;p__Euryarchaeota	Arc_Euryarchaeota	Phylum	0	0	0	0	0	0	0	0	0.000748052	0	0.0249827	0	0	0	3.09961e-05	0	2.50015e-05	4.89978e-05	0	0	3.89985e-05	0	0	0	0	1.39995e-05	0	0	0	0	0	0	0	0.0135999	0	0	0.000153005	0	2.20008e-05	0	0	0	0	0	0	0	0
k__Bacteria;p__Tenericutes	Bac_Tenericutes	Phylum	0	0.000495025	0	1.49989e-05	0	0	0	0	0	0	0.00237706	0	0	0	0	0	0	2.79987e-05	0	0	1.59994e-05	0	0	0	0	0	0.00218492	2.50004e-05	0	3.00013e-05	0	0	0	0.000122008	0	0	1.60005e-05	0	0	0	0	0	0	8.00023e-06	0	0	0
k__Bacteria;p__Lentisphaerae	Bac_Lentisphaerae	Phylum	0	0	2.10014e-05	0	0	0	0	0	3.70026e-05	0	0	0	0	0	0	0	0	0	0	0	0	0	0	0	0	0	0	0	0	0	0	0	0	0	0	0	0	0	0	0	0	0	0	0	0	2.40007e-05	0
k__Bacteria;p__Cyanobacteria	Bac_Cyanobacteria	Phylum	0	0	0	0	1.49999e-05	0.000176007	7.69984e-05	0	0	7.50029e-05	1.70005e-05	0	0	0	0	1.39997e-05	0.000107007	0	0	0	2.39991e-05	0	9.20019e-05	0	3.79997e-05	0	0	8.00013e-06	0	0	7.00005e-06	0	8.00013e-06	0	0	2.70001e-05	0	0	7.00027e-06	0	0	1.59991e-05	8.20053e-05	1.60005e-05	0	0	0
Unassigned;Other	Unassigned;Other	Phylum	0	0	0	0	0	0	0	0	0.000125009	0	0.000290008	0	0	0	0	0	0	0	0	0	1.59994e-05	0	0	0	0	0	0	0	0	0	0	0	0	0	0	0	0	0	0	0	0	0	0	0	0	0	0
k__Bacteria;p__Spirochaetes	Bac_Spirochaetes	Phylum	0	0	0	0	0	0	0	0	0	0	0	0	0	0	0	0	0	0	0	0	0	0	0	0	0	0	1.59994e-05	0	0	0	0	0	0	0	0	0	0	0	0	0	0	0	0	0	0	0	0
k__Bacteria;p__[Thermi]	Bac_[Thermi]	Phylum	0	0	0	7.99939e-06	0	0	3.09993e-05	0	0	0	0	0	8.00034e-06	8.00056e-06	0	0	0	0	0	0	0	0	7.00015e-06	0.00025699	0	6.99976e-06	1.59994e-05	0	0	0	0	0	0	0	0	0	0	0	0	0	0	0	0	0	0	0	0
k__Bacteria;p__Acidobacteria	Bac_Acidobacteria	Phylum	0	0	0	0	0	0	0	0	0	0	0	0	0	0	0	0	0	0	0	0	0	0	0	0.000112996	0	0	0	0	0	0	0	0	0	0	0	0	0	0	0	0	0	0	0	0	0	0	0
k__Bacteria;p__Chloroflexi	Bac_Chloroflexi	Phylum	0	0	0	0	0	0	0	0	0	0	0	0	0	0	0	0	0	0	0	0	0	0	0	9.79963e-05	0	0	0	0	0	0	0	0	0	0	0	0	0	0	0	0	0	0	0	0	0	0	0
k__Bacteria;p__Firmicutes;c__Clostridia	Fir_Clostridia	Class	0.179325	0.607965	0.658926	0.61162	0.351227	0.655135	0.408987	0.0657834	0.465969	0.556063	0.301695	0.337942	0.445023	0.676133	0.516447	0.790163	0.310024	0.459969	0.121232	0.340436	0.663159	0.49816	0.197727	0.237545	0.216028	0.28484	0.340009	0.513075	0.302403	0.0222229	0.0652875	0.530587	0.233594	0.703488	0.191483	0.0596522	0.191565	0.217402	0.336109	0.116739	0.62639	0.212592	0.577066	0.242883	0.318105	0.242361	0.514326
k__Bacteria;p__Bacteroidetes;c__Bacteroidia	Bac_Bacteroidia	Class	0.0166883	0.308921	0.190063	0.252792	0.510283	0.0231369	0.0206366	0.0113756	0.403352	0.138884	0.0277057	0.184722	0.143729	0.139418	0.120846	0.0177216	0.244983	0.268483	0.0202835	0.0378196	0.0869906	0.0111596	0.0122463	0.0330227	0.443913	0.103694	0.230163	0.248745	0.134968	0.0198208	0.0377883	0.252781	0.318297	0.183398	0.213126	0.014519	0.306922	0.208519	0.111495	0.0102437	0.0989624	0.0692932	0.0219514	0.0139784	0.58068	0.747759	0.448423
k__Bacteria;p__Proteobacteria;c__Gammaproteobacteria	Pro_Gammaproteobacteria	Class	0.770298	0.0547077	0.058964	0.0150139	0.0977863	0.144213	0.50332	0.851833	0.014627	0.0396425	0.429045	0.154451	0.0743312	0.0540888	0.22414	0.119827	0.350667	0.156724	0.782772	0.333546	0.076131	0.182157	0.272114	0.0309858	0.0232218	0.576572	0.054928	0.0525048	0.244798	0.148664	0.646724	0.0461185	0.406125	0.0234835	0.487335	0.828098	0.443709	0.234491	0.120239	0.806442	0.108382	0.563135	0.272193	0.540323	0.0315149	0.00561917	0.0205649
k__Bacteria;p__Firmicutes;c__Bacilli	Fir_Bacilli	Class	0.00218004	0.00331517	0.0105867	0.0877393	0.0114799	0.107664	0.0150137	0.00783569	0.0111968	0.0139005	0.03672	0.162835	0.293298	0.0363845	0.0535562	0.00182896	0.0317429	0.0417711	0.0363432	0.0966179	0.0165424	0.176995	0.438662	0.471604	0.00658794	0.0163724	0.107921	0.144527	0.00963924	0.356536	0.00376803	0.00998776	0.00184303	0.00940462	0.00869483	0.014375	0.0320361	0.300329	0.00398615	0.0171416	0.0629774	0.0590008	0.0740518	0.112098	0.00612498	0.000573018	0.00248011
k__Bacteria;p__Actinobacteria;c__Actinobacteria	Act_Actinobacteria	Class	0.0216084	0.00890445	0.0227135	0.013087	0.0159529	0.0405176	0.0200966	0.0420244	0.00410629	0.177085	0.0185625	0.0463003	0.0304873	0.0378386	0.0577847	0.0409722	0.00526432	0.0139844	0.0147277	0.0172128	0.143122	0.109603	0.0586332	0.209374	0.281442	0.000918969	0.0108236	0.0175453	0.0537413	0.391782	0.219204	0.0993736	0.0338015	0.00390226	0.0149607	0.00285801	0.00981233	0.0144808	0.394019	0.0312822	0.053435	0.0159691	0.031124	0.0462263	0.0187609	0.00033101	0.0044342
k__Bacteria;p__Proteobacteria;c__Betaproteobacteria	Pro_Betaproteobacteria	Class	0.000262005	0.00172709	0.00113108	5.2996e-05	0.000137999	0.0149076	0.00376692	0.000108996	0.000351025	0.00143706	0.0621077	0.000608978	0.000660028	0.00340924	0.000263966	2.79994e-05	0.0193812	0.00848862	1.59996e-05	0.000157998	0.0076657	2.29993e-05	2.10004e-05	0.00145994	3.09997e-05	0.00333689	0.000764972	0.000269004	0.00489812	0.000298013	2.90002e-05	0.00426832	0.000377006	0.0386436	0.00151797	6.20002e-05	8.8003e-05	0.00232812	0.00424416	6.99983e-06	0.000321982	0.00471874	0.000344022	8.10023e-05	0.0361999	0.00190406	0.00802936
k__Bacteria;p__Firmicutes;c__Erysipelotrichi	Fir_Erysipelotrichi	Class	0.00570711	0.00153608	0.00645943	0.00205184	0.0127489	0.00651825	0.00200696	0.00379485	0.0199864	0.0104134	0.00211006	0.029038	0.00682629	0.0132909	0.0187486	0.0255965	0.0032632	0.022381	0.00757483	0.00173498	0.00227891	0.0150625	0.00280506	0.0103656	0.0274338	0.00440585	0.0294079	0.0147922	0.0187575	0.0541463	0.00231102	0.00723655	0.00109002	0.00283019	0.0733995	0.00238301	0.00269309	7.70041e-05	0.0191577	0.0141746	0.0412217	0.00445376	0.00452829	0.0271928	0.00747097	0.000363011	0.000490022
k__Bacteria;p__Actinobacteria;c__Coriobacteriia	Act_Coriobacteriia	Class	0.000642013	0.00358218	0.0453	0.00371972	6.89995e-05	0.0050642	0.00525589	0.00719872	0.0171082	0.0591753	0.00390911	0.083789	0.00215809	0.0162401	0.00333458	0.00161197	0.0212793	0.0117045	0.0160086	0.0235007	0.00286789	0.00679278	0.0096632	0.00223891	0.000259998	0.00917169	0.02654	0.00588409	0.00744719	0.00396217	0.0245122	0.0224677	0.00252404	0.0116158	0.00616088	0.0779912	0.0109464	0.00222812	0.00494819	0.000170996	0.00601266	0.0275025	0.00941261	0.00831424	0.000655997	7.20022e-05	0.000249011
k__Bacteria;p__Verrucomicrobia;c__Verrucomicrobiae	Ver_Verrucomicrobiae	Class	0	0.000524026	0	0	0	0.000183007	0	0	0.0610523	0	0.0547865	6.99975e-05	0	0.00845259	0.00196175	0	0.00756146	0.0066587	0	0.148748	0	0	0.000148003	0.000226991	0	0	0	0	0.220601	0	0	9.10069e-05	0.00120202	0.00639542	0	0	0	0	0	6.99983e-06	0	0	3.70024e-05	0	0	0	0.000321014
k__Bacteria;p__Fusobacteria;c__Fusobacteriia	Fus_Fusobacteriia	Class	0.000161003	7.00035e-06	0.000114008	0	0	0.00025201	0.00215995	0.00890165	7.00049e-06	0.00110704	4.20011e-05	6.29977e-05	4.00017e-05	0.00325723	0.0015648	0.00219496	0.000525032	0.000339985	0	0.000149998	0	0	7.00015e-06	0.000112996	7.59993e-05	0	0.179775	8.00013e-06	0.00202205	0	0	0.000808061	5.60009e-05	0.00134409	0.00192696	0	0.000177006	9.90052e-05	0	4.79988e-05	0	0.000462975	0.000127008	0.000972028	0.000397998	0	0
k__Bacteria;p__Proteobacteria;c__Deltaproteobacteria	Pro_Deltaproteobacteria	Class	0.000146003	0.00813741	0.00550137	0.012885	2.29998e-05	0.00102604	0.0127587	0.00111996	0.000623044	0.00163506	0.00118403	0	0.00110405	0.0103277	0.000131983	0	0.00346021	0.00902859	5.39988e-05	0	0.000628975	0	5.60012e-05	0	0	0.000651978	0	0	0.000696017	0.000208009	0	0.0173103	0.000697011	0.000936062	0.00117998	0	0.000523018	0.000283015	0.00548521	0.00344091	0.000418976	0.0415537	0.00419527	0.00390611	0	0.000905028	0.000530024
k__Bacteria;p__Synergistetes;c__Synergistia	Syn_Synergistia	Class	0.00156103	0.000133007	3.50023e-05	0	0	3.50014e-05	0.00586588	0	0.000646045	0.000582023	0.00190505	0	0.00208709	0.000114008	0.000294963	0	0.0016191	2.79987e-05	0.000269994	3.39996e-05	0	0	0	0	0	1.39995e-05	0.0168194	0	0	7.00029e-06	0	0.000443034	8.00013e-06	0.00076505	0	0	0.00127904	0.019057	0	0	0	0.000328982	0	1.60005e-05	0	0	0
k__Bacteria;p__TM7;c__TM7-3	TM7_TM7-3	Class	0.00142103	4.40022e-05	0.00015001	0.00101592	0.000276998	0.000835033	0	2.39991e-05	5.80041e-05	0	0.000199005	0.000163994	0.00023201	0.00102107	0.000824895	4.19992e-05	8.90054e-05	0.000361984	0.000717983	0	0.00051798	4.59985e-05	0.00781116	0.00164994	0.000815993	0	0.000631977	0.00108602	7.00018e-06	0.0023001	0.000333002	0.000408031	0.000353006	3.50023e-05	0.000214996	3.40001e-05	7.20024e-05	0.000692037	0.00025201	0.000288993	0.0017959	0.000964947	0.00486632	0.00398512	7.39997e-05	8.90028e-05	0.000112005
k__Archaea;p__Euryarchaeota;c__Methanobacteria	Eur_Methanobacteria	Class	0	0	0	0	0	0	0	0	0.000748052	0	0.0249827	0	0	0	3.09961e-05	0	2.50015e-05	4.89978e-05	0	0	3.89985e-05	0	0	0	0	1.39995e-05	0	0	0	0	0	0	0	0.0135999	0	0	0.000153005	0	2.20008e-05	0	0	0	0	0	0	0	0
k__Bacteria;p__Proteobacteria;c__Alphaproteobacteria	Pro_Alphaproteobacteria	Class	0	0	2.10014e-05	0	0	5.60022e-05	2.29995e-05	0	0	0	0.0140144	0	8.00034e-06	8.00056e-06	7.99898e-06	0	8.00049e-06	0	0	6.99992e-06	0	0	7.00015e-06	0.000816969	0.000151999	0	0	0.00141402	0	2.20009e-05	3.70003e-05	0.00811862	2.40004e-05	3.60024e-05	0	0	0	0	3.60014e-05	0	8.19953e-05	7.99956e-06	0	0	7.99997e-06	0	1.60007e-05
k__Bacteria;p__Tenericutes;c__Mollicutes	Ten_Mollicutes	Class	0	0.000495025	0	1.49989e-05	0	0	0	0	0	0	0.00237706	0	0	0	0	0	0	2.79987e-05	0	0	1.59994e-05	0	0	0	0	0	0.00218492	2.50004e-05	0	3.00013e-05	0	0	0	0.000122008	0	0	1.60005e-05	0	0	0	0	0	0	8.00023e-06	0	0	0
k__Bacteria;p__Bacteroidetes;c__Flavobacteriia	Bac_Flavobacteriia	Class	0	0	0	0	0	0	0	0	7.00049e-06	0	0.0178005	0	0	0	0	0	0	0	0	0	0	0	0	0.000128995	0	0	0	8.00013e-06	2.20006e-05	0	0	0	0	0	0	0	0	0	0	0	0	0	0	0	0	0	0
k__Bacteria;p__Proteobacteria;c__Epsilonproteobacteria	Pro_Epsilonproteobacteria	Class	0	0	1.40009e-05	0	0	0.000281011	0	0	0	0	0	1.59994e-05	8.00034e-06	8.00056e-06	6.19921e-05	0	0	0	0	3.39996e-05	0	0	0	0	0	0	0	5.80009e-05	0	0	0	0	0	0	0	0	8.00027e-06	1.40007e-05	0	1.39997e-05	0	0	2.20014e-05	0	7.99997e-06	0	2.40011e-05
k__Bacteria;p__Lentisphaerae;c__[Lentisphaeria]	Len_[Lentisphaeria]	Class	0	0	2.10014e-05	0	0	0	0	0	3.70026e-05	0	0	0	0	0	0	0	0	0	0	0	0	0	0	0	0	0	0	0	0	0	0	0	0	0	0	0	0	0	0	0	0	0	0	0	0	2.40007e-05	0
Unassigned;Other;Other	Unassigned;Other;Other	Class	0	0	0	0	0	0	0	0	0.000125009	0	0.000290008	0	0	0	0	0	0	0	0	0	1.59994e-05	0	0	0	0	0	0	0	0	0	0	0	0	0	0	0	0	0	0	0	0	0	0	0	0	0	0
k__Bacteria;p__Cyanobacteria;c__Chloroplast	Cya_Chloroplast	Class	0	0	0	0	1.49999e-05	0.000176007	7.69984e-05	0	0	7.50029e-05	1.70005e-05	0	0	0	0	1.39997e-05	0.000107007	0	0	0	2.39991e-05	0	9.20019e-05	0	3.79997e-05	0	0	8.00013e-06	0	0	7.00005e-06	0	8.00013e-06	0	0	2.70001e-05	0	0	7.00027e-06	0	0	1.59991e-05	8.20053e-05	1.60005e-05	0	0	0
k__Bacteria;p__Verrucomicrobia;c__Opitutae	Ver_Opitutae	Class	0	0	0	0	0	0	0	0	0	0	8.00022e-06	0	0	0	0	0	0	0	0	0	0	0	0	0	0	0	0	0	0	0	0	0	0	0	0	0	0	0	0	0	0	0	0	0	0	0	0
k__Bacteria;p__Spirochaetes;c__Spirochaetes	Spi_Spirochaetes	Class	0	0	0	0	0	0	0	0	0	0	0	0	0	0	0	0	0	0	0	0	0	0	0	0	0	0	1.59994e-05	0	0	0	0	0	0	0	0	0	0	0	0	0	0	0	0	0	0	0	0
k__Bacteria;p__Bacteroidetes;c__Sphingobacteriia	Bac_Sphingobacteriia	Class	0	0	0	0	0	0	0	0	0	0	0.000539015	0	0	0	0	0	0	0	0	0	0	0	0	0	0	0	0	5.00008e-05	0	0	0	0	0	0	0	0	0	0	0	0	0	0	0	0	0	0	0
k__Bacteria;p__Cyanobacteria;c__4C0d-2	Cya_4C0d-2	Class	0	0	0	0	0	0	0	0	0	0	0	0	0	0	0	0	0	0	0	0	0	0	0	0	0	0	0	0	0	0	0	0	0	0	0	0	0	0	0	0	0	0	0	0	0	0	0
k__Bacteria;p__[Thermi];c__Deinococci	The_Deinococci	Class	0	0	0	7.99939e-06	0	0	3.09993e-05	0	0	0	0	0	8.00034e-06	8.00056e-06	0	0	0	0	0	0	0	0	7.00015e-06	0.00025699	0	6.99976e-06	1.59994e-05	0	0	0	0	0	0	0	0	0	0	0	0	0	0	0	0	0	0	0	0
k__Bacteria;p__Acidobacteria;c__Acidobacteria-6	Aci_Acidobacteria-6	Class	0	0	0	0	0	0	0	0	0	0	0	0	0	0	0	0	0	0	0	0	0	0	0	0.000112996	0	0	0	0	0	0	0	0	0	0	0	0	0	0	0	0	0	0	0	0	0	0	0
k__Bacteria;p__Chloroflexi;c__Chloroflexi	Chl_Chloroflexi	Class	0	0	0	0	0	0	0	0	0	0	0	0	0	0	0	0	0	0	0	0	0	0	0	9.79963e-05	0	0	0	0	0	0	0	0	0	0	0	0	0	0	0	0	0	0	0	0	0	0	0
k__Bacteria;p__Bacteroidetes;c__[Saprospirae]	Bac_[Saprospirae]	Class	0	0	0	0	0	0	0	0	0	0	0	0	0	0	0	0	0	0	0	0	0	0	0	0	0	0	0	0	0	0	0	0	0	0	0	0	0	0	0	0	0	0	0	0	0	0	0
k__Bacteria;p__Chloroflexi;c__Thermomicrobia	Chl_Thermomicrobia	Class	0	0	0	0	0	0	0	0	0	0	0	0	0	0	0	0	0	0	0	0	0	0	0	0	0	0	0	0	0	0	0	0	0	0	0	0	0	0	0	0	0	0	0	0	0	0	0
k__Bacteria;p__Verrucomicrobia;c__[Pedosphaerae]	Ver_[Pedosphaerae]	Class	0	0	0	0	0	0	0	0	0	0	0	0	0	0	0	0	0	0	0	0	0	0	0	0	0	0	0	0	0	0	0	0	0	0	0	0	0	0	0	0	0	0	0	0	0	0	0
k__Bacteria;p__Firmicutes;c__Clostridia;o__Clostridiales	Clo_Clostridiales	Order	0.179325	0.607965	0.658926	0.61162	0.351227	0.655135	0.408987	0.0657834	0.465969	0.556063	0.30167	0.337942	0.445023	0.676133	0.516447	0.790163	0.310024	0.459969	0.121232	0.340436	0.663159	0.49816	0.197727	0.237545	0.216028	0.28484	0.340009	0.513075	0.302403	0.0222229	0.0652875	0.530587	0.233594	0.703488	0.191483	0.0596522	0.191565	0.217402	0.336109	0.116739	0.62639	0.212592	0.577066	0.242883	0.318105	0.242361	0.514326
k__Bacteria;p__Bacteroidetes;c__Bacteroidia;o__Bacteroidales	Bac_Bacteroidales	Order	0.0166883	0.308921	0.190063	0.252792	0.510283	0.0231369	0.0206366	0.0113756	0.403352	0.138884	0.0277057	0.184722	0.143729	0.139418	0.120846	0.0177216	0.244983	0.268483	0.0202835	0.0378196	0.0869906	0.0111596	0.0122463	0.0330227	0.443913	0.103694	0.230163	0.248745	0.134968	0.0198208	0.0377883	0.252781	0.318297	0.183398	0.213126	0.014519	0.306922	0.208519	0.111495	0.0102437	0.0989624	0.0692932	0.0219514	0.0139784	0.58068	0.747759	0.448423
k__Bacteria;p__Proteobacteria;c__Gammaproteobacteria;o__Enterobacteriales	Gam_Enterobacteriales	Order	0.770276	0.0546717	0.0377325	0.0147499	0.0977253	0.000337013	0.491175	0.851825	0.0141	0.0394635	0.418591	0.152812	0.0740332	0.0528457	0.22327	0.11982	0.348365	0.145429	0.782718	0.33328	0.075809	0.181457	0.270676	0.0303128	0.0230448	0.576544	0.0419545	0.0108102	0.244762	0.14856	0.646717	0.0439843	0.405837	0.0229405	0.48672	0.828091	0.443709	0.234491	0.118271	0.806263	0.108121	0.563103	0.272067	0.540137	0.0292819	0.00535317	0.0197289
k__Bacteria;p__Firmicutes;c__Bacilli;o__Lactobacillales	Bac_Lactobacillales	Order	0.00156903	0.00330817	0.00886059	0.0875873	0.0114339	0.106695	0.0129987	0.000544979	0.0110788	0.00386915	0.00445612	0.152221	0.293129	0.0327873	0.0351585	0.00177496	0.00665641	0.0314256	0.0362042	0.0959129	0.0163534	0.174715	0.435702	0.469077	0.00323897	0.0162134	0.104644	0.144396	0.00926623	0.339249	0.00339802	0.00988775	0.000825013	0.00292419	0.00611088	0.013979	0.0320201	0.300244	0.00391515	0.0170306	0.0572877	0.0581388	0.0724377	0.0275408	0.00603398	0.000420013	0.0022641
k__Bacteria;p__Actinobacteria;c__Actinobacteria;o__Bifidobacteriales	Act_Bifidobacteriales	Order	0.0208074	0.00879444	0.000193013	0.0066055	0.0142839	0.0333683	0.0169416	0.0419694	0.00335223	0.169105	0.0161934	0.0177764	0.0265391	0.01434	0.054876	0.0373483	0.00155209	0.000775965	0.00661285	0.00603193	0.142109	0.0406637	0.0110322	0.208237	0.280733	0.000166994	3.99986e-05	0.00962615	0.0534983	0.344382	0.218415	0.0982225	0.0316295	0.000443029	0.0132977	7.50002e-05	0.00910531	0.00877046	0.392519	0.0306622	0.051988	0.00936648	0.00558536	0.00444913	0.0175809	7.30023e-05	0.00371217
k__Bacteria;p__Proteobacteria;c__Betaproteobacteria;o__Burkholderiales	Bet_Burkholderiales	Order	0.000248005	0.00172709	0.00106007	5.2996e-05	0.000137999	0.0142546	0.00376692	0.000108996	0.000344024	0.00115505	0.0621077	0.000194993	0.000660028	0.00335323	0.000263966	2.79994e-05	0.0193652	0.00811463	7.99982e-06	0.000157998	0.0076657	2.29993e-05	2.10004e-05	0.00125595	1.59999e-05	0.00333689	0.000116996	0.000261004	0.00489812	0.000298013	2.90002e-05	0.00426832	0.000353006	0.0386436	0.00147697	6.20002e-05	8.00027e-05	0.00232112	0.00424416	0	0.000321982	0.00471874	0.000284018	8.10023e-05	0.0361329	0.00190406	0.00802936
k__Bacteria;p__Firmicutes;c__Erysipelotrichi;o__Erysipelotrichales	Ery_Erysipelotrichales	Order	0.00570711	0.00153608	0.00645943	0.00205184	0.0127489	0.00651825	0.00200696	0.00379485	0.0199864	0.0104134	0.00211006	0.029038	0.00682629	0.0132909	0.0187486	0.0255965	0.0032632	0.022381	0.00757483	0.00173498	0.00227891	0.0150625	0.00280506	0.0103656	0.0274338	0.00440585	0.0294079	0.0147922	0.0187575	0.0541463	0.00231102	0.00723655	0.00109002	0.00283019	0.0733995	0.00238301	0.00269309	7.70041e-05	0.0191577	0.0141746	0.0412217	0.00445376	0.00452829	0.0271928	0.00747097	0.000363011	0.000490022
k__Bacteria;p__Actinobacteria;c__Coriobacteriia;o__Coriobacteriales	Cor_Coriobacteriales	Order	0.000642013	0.00358218	0.0453	0.00371972	6.89995e-05	0.0050642	0.00525589	0.00719872	0.0171082	0.0591753	0.00390911	0.083789	0.00215809	0.0162401	0.00333458	0.00161197	0.0212793	0.0117045	0.0160086	0.0235007	0.00286789	0.00679278	0.0096632	0.00223891	0.000259998	0.00917169	0.02654	0.00588409	0.00744719	0.00396217	0.0245122	0.0224677	0.00252404	0.0116158	0.00616088	0.0779912	0.0109464	0.00222812	0.00494819	0.000170996	0.00601266	0.0275025	0.00941261	0.00831424	0.000655997	7.20022e-05	0.000249011
k__Bacteria;p__Verrucomicrobia;c__Verrucomicrobiae;o__Verrucomicrobiales	Ver_Verrucomicrobiales	Order	0	0.000524026	0	0	0	0.000183007	0	0	0.0610523	0	0.0547865	6.99975e-05	0	0.00845259	0.00196175	0	0.00756146	0.0066587	0	0.148748	0	0	0.000148003	0.000226991	0	0	0	0	0.220601	0	0	9.10069e-05	0.00120202	0.00639542	0	0	0	0	0	6.99983e-06	0	0	3.70024e-05	0	0	0	0.000321014
k__Bacteria;p__Proteobacteria;c__Gammaproteobacteria;o__Pasteurellales	Gam_Pasteurellales	Order	0	3.60018e-05	0.0211954	0.000232982	6.09996e-05	0.143434	1.49997e-05	7.99969e-06	0.000491034	0.000103004	8.00022e-06	0.00162294	0.000290012	0.00117008	0.000744905	0	0.00230214	0.0112875	5.39988e-05	0.000245997	0.000321987	2.29993e-05	0.00131103	0	0.000122999	1.39995e-05	0.0129575	0.0416307	2.20006e-05	7.00029e-06	0	0.000118009	0.000176003	0.000522034	7.19986e-05	0	0	0	0.00194607	0.000164996	0	0	5.90038e-05	0.000186005	0.00223299	0.000266008	0.000836038
k__Bacteria;p__Actinobacteria;c__Actinobacteria;o__Actinomycetales	Act_Actinomycetales	Order	0.000801016	0.000110006	0.0225205	0.00648151	0.00166899	0.00714928	0.00315493	5.49979e-05	0.000754053	0.00798031	0.00236906	0.028524	0.00394817	0.0234986	0.00290863	0.00362393	0.00371223	0.0132084	0.00811481	0.0111809	0.00101296	0.0689398	0.047601	0.00113696	0.000708994	0.000751974	0.0107836	0.00791913	0.000243006	0.0474	0.000789006	0.00115109	0.00217203	0.00345923	0.00166297	0.00278301	0.000707024	0.0057103	0.00150006	0.000619985	0.00144692	0.00660264	0.0255387	0.0417772	0.00118	0.000258008	0.000722032
k__Bacteria;p__Fusobacteria;c__Fusobacteriia;o__Fusobacteriales	Fus_Fusobacteriales	Order	0.000161003	7.00035e-06	0.000114008	0	0	0.00025201	0.00215995	0.00890165	7.00049e-06	0.00110704	4.20011e-05	6.29977e-05	4.00017e-05	0.00325723	0.0015648	0.00219496	0.000525032	0.000339985	0	0.000149998	0	0	7.00015e-06	0.000112996	7.59993e-05	0	0.179775	8.00013e-06	0.00202205	0	0	0.000808061	5.60009e-05	0.00134409	0.00192696	0	0.000177006	9.90052e-05	0	4.79988e-05	0	0.000462975	0.000127008	0.000972028	0.000397998	0	0
k__Bacteria;p__Proteobacteria;c__Deltaproteobacteria;o__Desulfovibrionales	Del_Desulfovibrionales	Order	0.000146003	0.00813741	0.00550137	0.012885	2.29998e-05	0.00102604	0.0127587	0.00111996	0.000623044	0.00163506	0.00118403	0	0.00110405	0.0103277	0.000131983	0	0.00346021	0.00902859	5.39988e-05	0	0.000628975	0	5.60012e-05	0	0	0.000651978	0	0	0.000696017	0.000208009	0	0.0173103	0.000697011	0.000936062	0.00117998	0	0.000523018	0.000283015	0.00548521	0.00344091	0.000418976	0.0415537	0.00419527	0.00390611	0	0.000905028	0.000530024
k__Bacteria;p__Firmicutes;c__Bacilli;o__Gemellales	Bac_Gemellales	Order	3.60007e-05	0	0.0014831	0.000120991	0	0.000941037	3.09993e-05	0.00163994	0	0.00977738	0.000621017	0.00518581	7.30031e-05	0.00332123	0.0183587	0	0.0250865	0.00944457	0.000138997	0.000177998	1.59994e-05	0.00207393	0.000190004	6.79974e-05	0	5.49981e-05	0.00327688	9.80016e-05	0	0.0164007	0	2.70021e-05	0.000970016	0.00251817	0.00251195	4.80001e-05	1.60005e-05	6.40034e-05	1.40005e-05	6.89983e-05	0	0.000837954	0.00111407	0.0474934	7.99997e-06	1.60005e-05	9.60043e-05
k__Bacteria;p__Firmicutes;c__Bacilli;o__Turicibacterales	Bac_Turicibacterales	Order	0.000575012	7.00035e-06	0.000157011	0	2.29998e-05	0	0.00194596	0	8.80062e-05	0	0.000323009	0.00532781	2.4001e-05	0.000244017	0	0	0	0.00089396	0	0.000444995	0.000125995	3.79988e-05	0.00231905	0.00186093	0.00313497	0	0	0	0.000351009	0	0.000252002	9.00068e-06	4.80008e-05	0.00394126	0	0	0	2.10011e-05	2.80011e-05	6.99983e-06	0.00556568	0	0.00045503	0.0369911	6.59997e-05	0.000137004	0.000120005
k__Bacteria;p__Synergistetes;c__Synergistia;o__Synergistales	Syn_Synergistales	Order	0.00156103	0.000133007	3.50023e-05	0	0	3.50014e-05	0.00586588	0	0.000646045	0.000582023	0.00190505	0	0.00208709	0.000114008	0.000294963	0	0.0016191	2.79987e-05	0.000269994	3.39996e-05	0	0	0	0	0	1.39995e-05	0.0168194	0	0	7.00029e-06	0	0.000443034	8.00013e-06	0.00076505	0	0	0.00127904	0.019057	0	0	0	0.000328982	0	1.60005e-05	0	0	0
k__Bacteria;p__Firmicutes;c__Bacilli;o__Bacillales	Bac_Bacillales	Order	0	0	8.60058e-05	3.09976e-05	2.29998e-05	2.80011e-05	3.79992e-05	0.00565078	3.00021e-05	0.00025401	0.0313198	0.000100996	7.20031e-05	3.20022e-05	3.8995e-05	5.39989e-05	0	6.99969e-06	0	8.19991e-05	4.69982e-05	0.000167995	0.000451009	0.000597977	0.000213998	0.000103996	0	3.30005e-05	2.20006e-05	0.000886037	0.000118001	6.40049e-05	0	2.10014e-05	7.19986e-05	0.000348001	0	0	2.90011e-05	3.49991e-05	0.000123993	2.39987e-05	4.50029e-05	7.30021e-05	1.69999e-05	0	0
k__Archaea;p__Euryarchaeota;c__Methanobacteria;o__Methanobacteriales	Met_Methanobacteriales	Order	0	0	0	0	0	0	0	0	0.000748052	0	0.0249827	0	0	0	3.09961e-05	0	2.50015e-05	4.89978e-05	0	0	3.89985e-05	0	0	0	0	1.39995e-05	0	0	0	0	0	0	0	0.0135999	0	0	0.000153005	0	2.20008e-05	0	0	0	0	0	0	0	0
k__Bacteria;p__TM7;c__TM7-3;o__	k__Bacteria;p__TM7;c__TM7-3;o__	Order	0.00132603	4.40022e-05	0.000121008	0.000992925	0.000230998	0.00076503	0	1.59994e-05	5.80041e-05	0	0.000165004	0.000101996	0.00022401	0.00056704	0.000668915	4.19992e-05	8.10049e-05	0.000298987	0.000678984	0	0.000439983	4.59985e-05	0.00586512	0.00152894	0.000640994	0	0.000412985	0.000841013	7.00018e-06	0.0022781	0.000303002	0.000235018	0.000313005	2.80018e-05	5.0999e-05	1.4e-05	6.40022e-05	0.000664035	0.000180007	0.000267993	0.000801954	0.00090195	0.0046573	0.00150604	6.59997e-05	8.90028e-05	8.00036e-05
k__Bacteria;p__Tenericutes;c__Mollicutes;o__RF39	Mol_RF39	Order	0	0.000495025	0	1.49989e-05	0	0	0	0	0	0	0.00237706	0	0	0	0	0	0	2.79987e-05	0	0	1.59994e-05	0	0	0	0	0	0.00218492	2.50004e-05	0	3.00013e-05	0	0	0	0.000122008	0	0	1.60005e-05	0	0	0	0	0	0	8.00023e-06	0	0	0
k__Bacteria;p__Proteobacteria;c__Gammaproteobacteria;o__Pseudomonadales	Gam_Pseudomonadales	Order	2.20004e-05	0	7.00047e-06	3.09976e-05	0	4.90019e-05	0.0121227	0	3.60025e-05	7.6003e-05	0.00612917	0	8.00034e-06	4.90034e-05	0.000124984	6.99986e-06	0	0	0	0	0	0.000653979	0.000127003	0.000627976	5.39995e-05	1.39995e-05	1.59994e-05	4.00006e-05	7.00018e-06	9.70041e-05	7.00005e-06	0	0.000112002	2.10014e-05	0.000542989	7.00002e-06	0	0	2.10008e-05	0	0.000260985	2.39987e-05	6.70044e-05	0	0	0	0
k__Bacteria;p__Bacteroidetes;c__Flavobacteriia;o__Flavobacteriales	Fla_Flavobacteriales	Order	0	0	0	0	0	0	0	0	7.00049e-06	0	0.0178005	0	0	0	0	0	0	0	0	0	0	0	0	0.000128995	0	0	0	8.00013e-06	2.20006e-05	0	0	0	0	0	0	0	0	0	0	0	0	0	0	0	0	0	0
k__Bacteria;p__Proteobacteria;c__Alphaproteobacteria;o__RF32	Alp_RF32	Order	0	0	0	0	0	0	0	0	0	0	0	0	0	0	0	0	0	0	0	0	0	0	0	0	0	0	0	0	0	0	3.00002e-05	0.00811862	2.40004e-05	3.60024e-05	0	0	0	0	0	0	6.9996e-06	7.99956e-06	0	0	0	0	1.60007e-05
k__Bacteria;p__Proteobacteria;c__Alphaproteobacteria;o__Caulobacterales	Alp_Caulobacterales	Order	0	0	1.40009e-05	0	0	0	0	0	0	0	0.0120173	0	0	0	0	0	0	0	0	0	0	0	0	0	3.79997e-05	0	0	8.20013e-05	0	0	0	0	0	0	0	0	0	0	0	0	7.49957e-05	0	0	0	7.99997e-06	0	0
k__Bacteria;p__Proteobacteria;c__Epsilonproteobacteria;o__Campylobacterales	Eps_Campylobacterales	Order	0	0	1.40009e-05	0	0	0.000281011	0	0	0	0	0	1.59994e-05	8.00034e-06	8.00056e-06	6.19921e-05	0	0	0	0	3.39996e-05	0	0	0	0	0	0	0	5.80009e-05	0	0	0	0	0	0	0	0	8.00027e-06	1.40007e-05	0	1.39997e-05	0	0	2.20014e-05	0	7.99997e-06	0	2.40011e-05
k__Bacteria;p__Lentisphaerae;c__[Lentisphaeria];o__Victivallales	Len_Victivallales	Order	0	0	2.10014e-05	0	0	0	0	0	3.70026e-05	0	0	0	0	0	0	0	0	0	0	0	0	0	0	0	0	0	0	0	0	0	0	0	0	0	0	0	0	0	0	0	0	0	0	0	0	2.40007e-05	0
k__Bacteria;p__TM7;c__TM7-3;o__I025	TM7_I025	Order	2.20004e-05	0	2.90019e-05	2.29983e-05	4.59997e-05	6.30025e-05	0	7.99969e-06	0	0	1.70005e-05	6.19978e-05	8.00034e-06	0.000300021	0.000123984	0	8.00049e-06	4.89978e-05	7.99982e-06	0	3.09988e-05	0	0.00112102	6.79974e-05	6.09995e-05	0	1.59994e-05	4.10007e-05	0	2.20009e-05	3.00002e-05	0.000109008	0	7.00046e-06	0.000163997	2.00001e-05	8.00027e-06	1.40007e-05	7.20027e-05	1.39997e-05	0	6.29965e-05	5.20034e-05	0.00247907	0	0	8.00036e-06
k__Bacteria;p__Proteobacteria;c__Gammaproteobacteria;o__Xanthomonadales	Gam_Xanthomonadales	Order	0	0	0	0	0	0	7.99983e-06	0	0	0	0.00431612	0	0	2.40017e-05	0	0	0	0	0	0	0	2.29993e-05	0	4.49983e-05	0	0	0	1.60003e-05	7.00018e-06	0	0	0	0	0	0	0	0	0	0	0	0	0	0	0	0	0	0
k__Bacteria;p__TM7;c__TM7-3;o__CW040	TM7_CW040	Order	7.30015e-05	0	0	0	0	7.00027e-06	0	0	0	0	1.70005e-05	0	0	0.000154011	3.19959e-05	0	0	1.39994e-05	3.09993e-05	0	4.69982e-05	0	0.000825017	5.2998e-05	0	0	0.000202993	2.40004e-05	0	0	0	6.40049e-05	4.00006e-05	0	0	0	0	1.40007e-05	0	6.99983e-06	0.000993943	0	0.00015701	0	0	0	2.40011e-05
k__Bacteria;p__Proteobacteria;c__Betaproteobacteria;o__Neisseriales	Bet_Neisseriales	Order	7.00014e-06	0	7.10048e-05	0	0	0.000653025	0	0	7.00049e-06	0.000282011	0	0.000413985	0	5.60039e-05	0	0	1.6001e-05	0.000373983	0	0	0	0	0	4.49983e-05	1.49999e-05	0	0.000639977	8.00013e-06	0	0	0	0	2.40004e-05	0	3.09994e-05	0	0	7.00037e-06	0	6.99983e-06	0	0	0	0	6.69997e-05	0	0
k__Bacteria;p__Proteobacteria;c__Gammaproteobacteria;o__Aeromonadales	Gam_Aeromonadales	Order	0	0	2.90019e-05	0	0	0	0	0	0	0	0	0	0	0	0	0	0	0	0	0	0	0	0	0	0	0	0	0	0	0	0	0.00201615	0	0	0	0	0	0	0	1.39997e-05	0	0	0	0	0	0	0
k__Bacteria;p__Proteobacteria;c__Alphaproteobacteria;o__Rhizobiales	Alp_Rhizobiales	Order	0	0	0	0	0	0	7.99983e-06	0	0	0	0.00178105	0	8.00034e-06	0	0	0	0	0	0	0	0	0	0	0	5.29995e-05	0	0	0.000376006	0	0	0	0	0	0	0	0	0	0	2.90011e-05	0	0	0	0	0	0	0	0
Unassigned;Other;Other;Other	Unassigned;Other;Other;Other	Order	0	0	0	0	0	0	0	0	0.000125009	0	0.000290008	0	0	0	0	0	0	0	0	0	1.59994e-05	0	0	0	0	0	0	0	0	0	0	0	0	0	0	0	0	0	0	0	0	0	0	0	0	0	0
k__Bacteria;p__Cyanobacteria;c__Chloroplast;o__Streptophyta	Chl_Streptophyta	Order	0	0	0	0	1.49999e-05	0.000176007	7.69984e-05	0	0	7.50029e-05	1.70005e-05	0	0	0	0	1.39997e-05	0.000107007	0	0	0	2.39991e-05	0	9.20019e-05	0	3.79997e-05	0	0	8.00013e-06	0	0	7.00005e-06	0	8.00013e-06	0	0	2.70001e-05	0	0	7.00027e-06	0	0	1.59991e-05	8.20053e-05	1.60005e-05	0	0	0
k__Bacteria;p__Proteobacteria;c__Alphaproteobacteria;o__Rhodobacterales	Alp_Rhodobacterales	Order	0	0	7.00047e-06	0	0	0	0	0	0	0	0.000199005	0	0	8.00056e-06	7.99898e-06	0	0	0	0	0	0	0	0	0.00078697	0	0	0	2.40004e-05	0	2.20009e-05	7.00005e-06	0	0	0	0	0	0	0	7.00027e-06	0	0	0	0	0	0	0	0
k__Bacteria;p__Proteobacteria;c__Alphaproteobacteria;o__Sphingomonadales	Alp_Sphingomonadales	Order	0	0	0	0	0	0	0	0	0	0	0	0	0	0	0	0	0	0	0	0	0	0	7.00015e-06	0	5.29995e-05	0	0	0.000932015	0	0	0	0	0	0	0	0	0	0	0	0	0	0	0	0	0	0	0
k__Bacteria;p__Verrucomicrobia;c__Opitutae;o__[Cerasicoccales]	Opi_[Cerasicoccales]	Order	0	0	0	0	0	0	0	0	0	0	8.00022e-06	0	0	0	0	0	0	0	0	0	0	0	0	0	0	0	0	0	0	0	0	0	0	0	0	0	0	0	0	0	0	0	0	0	0	0	0
k__Bacteria;p__Spirochaetes;c__Spirochaetes;o__Spirochaetales	Spi_Spirochaetales	Order	0	0	0	0	0	0	0	0	0	0	0	0	0	0	0	0	0	0	0	0	0	0	0	0	0	0	1.59994e-05	0	0	0	0	0	0	0	0	0	0	0	0	0	0	0	0	0	0	0	0
k__Bacteria;p__Bacteroidetes;c__Sphingobacteriia;o__Sphingobacteriales	Sph_Sphingobacteriales	Order	0	0	0	0	0	0	0	0	0	0	0.000539015	0	0	0	0	0	0	0	0	0	0	0	0	0	0	0	0	5.00008e-05	0	0	0	0	0	0	0	0	0	0	0	0	0	0	0	0	0	0	0
k__Bacteria;p__Cyanobacteria;c__4C0d-2;o__YS2	4C0_YS2	Order	0	0	0	0	0	0	0	0	0	0	0	0	0	0	0	0	0	0	0	0	0	0	0	0	0	0	0	0	0	0	0	0	0	0	0	0	0	0	0	0	0	0	0	0	0	0	0
k__Bacteria;p__Proteobacteria;c__Gammaproteobacteria;o__Cardiobacteriales	Gam_Cardiobacteriales	Order	0	0	0	0	0	0.000393015	0	0	0	0	0	1.59994e-05	0	0	0	0	0	6.99969e-06	0	1.99998e-05	0	0	0	0	0	0	0	8.00013e-06	0	0	0	0	0	0	0	0	0	0	0	0	0	7.99956e-06	0	0	0	0	0
k__Bacteria;p__Proteobacteria;c__Betaproteobacteria;o__Rhodocyclales	Bet_Rhodocyclales	Order	7.00014e-06	0	0	0	0	0	0	0	0	0	0	0	0	0	0	0	0	0	7.99982e-06	0	0	0	0	0.000158994	0	0	7.99971e-06	0	0	0	0	0	0	0	9.9998e-06	0	8.00027e-06	0	0	0	0	0	6.00039e-05	0	0	0	0
k__Bacteria;p__[Thermi];c__Deinococci;o__Thermales	Dei_Thermales	Order	0	0	0	7.99939e-06	0	0	3.09993e-05	0	0	0	0	0	8.00034e-06	8.00056e-06	0	0	0	0	0	0	0	0	7.00015e-06	0.00025699	0	6.99976e-06	1.59994e-05	0	0	0	0	0	0	0	0	0	0	0	0	0	0	0	0	0	0	0	0
k__Bacteria;p__TM7;c__TM7-3;o__EW055	TM7_EW055	Order	0	0	0	0	0	0	0	0	0	0	0	0	0	0	0	0	0	0	0	0	0	0	0	0	0.000113999	0	0	0.000180003	0	0	0	0	0	0	0	0	0	0	0	0	0	0	0	0	7.99997e-06	0	0
k__Bacteria;p__Firmicutes;c__Clostridia;o__SHA-98	Clo_SHA-98	Order	0	0	0	0	0	0	0	0	0	0	2.50007e-05	0	0	0	0	0	0	0	0	0	0	0	0	0	0	0	0	0	0	0	0	0	0	0	0	0	0	0	0	0	0	0	0	0	0	0	0
k__Bacteria;p__Proteobacteria;c__Alphaproteobacteria;o__Rickettsiales	Alp_Rickettsiales	Order	0	0	0	0	0	5.60022e-05	1.49997e-05	0	0	0	1.70005e-05	0	0	0	0	0	8.00049e-06	0	0	6.99992e-06	0	0	0	2.99989e-05	7.99993e-06	0	0	0	0	0	0	0	0	0	0	0	0	0	0	0	0	0	0	0	0	0	0
k__Bacteria;p__Acidobacteria;c__Acidobacteria-6;o__iii1-15	Aci_iii1-15	Order	0	0	0	0	0	0	0	0	0	0	0	0	0	0	0	0	0	0	0	0	0	0	0	0.000112996	0	0	0	0	0	0	0	0	0	0	0	0	0	0	0	0	0	0	0	0	0	0	0
k__Bacteria;p__Chloroflexi;c__Chloroflexi;o__[Roseiflexales]	Chl_[Roseiflexales]	Order	0	0	0	0	0	0	0	0	0	0	0	0	0	0	0	0	0	0	0	0	0	0	0	9.79963e-05	0	0	0	0	0	0	0	0	0	0	0	0	0	0	0	0	0	0	0	0	0	0	0
k__Bacteria;p__Bacteroidetes;c__[Saprospirae];o__[Saprospirales]	Sap_[Saprospirales]	Order	0	0	0	0	0	0	0	0	0	0	0	0	0	0	0	0	0	0	0	0	0	0	0	0	0	0	0	0	0	0	0	0	0	0	0	0	0	0	0	0	0	0	0	0	0	0	0
k__Bacteria;p__Chloroflexi;c__Thermomicrobia;o__JG30-KF-CM45	The_JG30-KF-CM45	Order	0	0	0	0	0	0	0	0	0	0	0	0	0	0	0	0	0	0	0	0	0	0	0	0	0	0	0	0	0	0	0	0	0	0	0	0	0	0	0	0	0	0	0	0	0	0	0
k__Bacteria;p__Proteobacteria;c__Gammaproteobacteria;o__Alteromonadales	Gam_Alteromonadales	Order	0	0	0	0	0	0	0	0	0	0	0	0	0	0	0	0	0	0	0	0	0	0	0	0	0	0	0	0	0	0	0	0	0	0	0	0	0	0	0	0	0	0	0	0	0	0	0
k__Bacteria;p__Spirochaetes;c__Spirochaetes;o__Sphaerochaetales	Spi_Sphaerochaetales	Order	0	0	0	0	0	0	0	0	0	0	0	0	0	0	0	0	0	0	0	0	0	0	0	0	0	0	0	0	0	0	0	0	0	0	0	0	0	0	0	0	0	0	0	0	0	0	0
k__Bacteria;p__TM7;c__TM7-3;Other	k__Bacteria;p__TM7;c__TM7-3;Other	Order	0	0	0	0	0	0	0	0	0	0	0	0	0	0	0	0	0	0	0	0	0	0	0	0	0	0	0	0	0	0	0	0	0	0	0	0	0	0	0	0	0	0	0	0	0	0	0
k__Bacteria;p__Tenericutes;c__Mollicutes;o__Anaeroplasmatales	Mol_Anaeroplasmatales	Order	0	0	0	0	0	0	0	0	0	0	0	0	0	0	0	0	0	0	0	0	0	0	0	0	0	0	0	0	0	0	0	0	0	0	0	0	0	0	0	0	0	0	0	0	0	0	0
k__Bacteria;p__Verrucomicrobia;c__[Pedosphaerae];o__[Pedosphaerales]	Ped_[Pedosphaerales]	Order	0	0	0	0	0	0	0	0	0	0	0	0	0	0	0	0	0	0	0	0	0	0	0	0	0	0	0	0	0	0	0	0	0	0	0	0	0	0	0	0	0	0	0	0	0	0	0
k__Bacteria;p__[Thermi];c__Deinococci;o__Deinococcales	Dei_Deinococcales	Order	0	0	0	0	0	0	0	0	0	0	0	0	0	0	0	0	0	0	0	0	0	0	0	0	0	0	0	0	0	0	0	0	0	0	0	0	0	0	0	0	0	0	0	0	0	0	0
k__Bacteria;p__Bacteroidetes;c__Bacteroidia;o__Bacteroidales;f__Bacteroidaceae	Bac_Bacteroidaceae	Family	0.0157193	0.190895	0.131683	0.24149	8.59994e-05	0.0197318	0.0199286	0.00875566	0.279722	0.116169	0.0131284	0.174871	0.133353	0.129783	0.0978686	0.00632087	0.212091	0.240593	0.0143207	0.0284617	0.0733061	0.00842573	0.0119723	0.0312568	0.38521	0.0923849	0.0859069	0.198492	0.107782	0.0148866	0.0341572	0.192091	0.31255	0.149747	0.0773875	0.013419	0.258286	0.177605	0.00856933	0.00874578	0.0802744	0.0567409	0.0211374	0.0133044	0.5642	0.0139494	0.0759344
k__Bacteria;p__Proteobacteria;c__Gammaproteobacteria;o__Enterobacteriales;f__Enterobacteriaceae	Ent_Enterobacteriaceae	Family	0.770276	0.0546717	0.0377325	0.0147499	0.0977253	0.000337013	0.491175	0.851825	0.0141	0.0394635	0.418591	0.152812	0.0740332	0.0528457	0.22327	0.11982	0.348365	0.145429	0.782718	0.33328	0.075809	0.181457	0.270676	0.0303128	0.0230448	0.576544	0.0419545	0.0108102	0.244762	0.14856	0.646717	0.0439843	0.405837	0.0229405	0.48672	0.828091	0.443709	0.234491	0.118271	0.806263	0.108121	0.563103	0.272067	0.540137	0.0292819	0.00535317	0.0197289
k__Bacteria;p__Bacteroidetes;c__Bacteroidia;o__Bacteroidales;f__Prevotellaceae	Bac_Prevotellaceae	Family	0.000642013	0.0855563	0.0306491	0.00012899	0.510197	0.000308012	0.000107998	0	0.0221656	0.000742029	0.000488013	0.000117996	0.00121605	0.00332823	0.0039005	8.19984e-05	0.0118517	0.0144124	3.09993e-05	0.00103199	7.7997e-05	1.49995e-05	0.000218005	0.000590978	0.0586195	6.29979e-05	0.0965605	1.60003e-05	8.60022e-05	9.6004e-05	4.40003e-05	1.80014e-05	8.00013e-06	4.90032e-05	0.051122	0.000137	2.40008e-05	3.50019e-05	0.0938006	0	0.00592766	0	7.00046e-06	0.000139004	0.000374999	0.69635	0.364807
k__Bacteria;p__Firmicutes;c__Clostridia;o__Clostridiales;f__Ruminococcaceae	Clo_Ruminococcaceae	Family	0.0712264	0.293431	0.0660594	0.390983	0.00247398	0.134618	0.0287484	0.0186183	0.321363	0.243933	0.163967	0.294746	0.171869	0.374598	0.273356	0.00273995	0.154825	0.17715	0.0561337	0.136878	0.515462	0.0265572	0.00093002	0.0128385	0.0148359	0.203047	0.0495582	0.168321	0.078655	0.000219009	0.00259002	0.385163	0.131507	0.558126	0.0436301	0.0509422	0.0102693	0.0779001	0.182275	0.0320122	0.070641	0.0262736	0.11438	0.0473944	0.00846697	0.0238677	0.0646419
k__Bacteria;p__Firmicutes;c__Clostridia;o__Clostridiales;f__Lachnospiraceae	Clo_Lachnospiraceae	Family	0.047997	0.0388309	0.137631	0.0774021	0.0586856	0.151004	0.0514539	0.0183123	0.102333	0.184253	0.0314708	0.0346878	0.0618917	0.164419	0.133336	0.299919	0.0829341	0.242924	0.0351182	0.0759652	0.0243051	0.459637	0.0148863	0.108275	0.189102	0.0539202	0.0770442	0.160276	0.128077	0.0189338	0.0335362	0.0664881	0.0167993	0.0639742	0.0318764	0.00699602	0.0384283	0.0342158	0.025384	0.039534	0.12121	0.178828	0.320317	0.0596457	0.191211	0.0349811	0.258224
k__Bacteria;p__Firmicutes;c__Clostridia;o__Clostridiales;f__Veillonellaceae	Clo_Veillonellaceae	Family	0.0391388	0.158169	0.384422	0.0970076	0.281682	0.345012	0.296344	0.0276529	0.0101527	0.0632245	0.00877124	0.000898968	0.185115	0.0618263	0.0876099	0.483227	0.0377103	0.0117605	0.00228095	0.0571544	0.0921654	0.00167195	0.0177064	0.0866297	0.000290997	0.0161904	0.0674746	0.154931	0.0640826	0.000140006	0.0248412	0.012767	0.0735282	0.00383425	0.0740955	0.000586002	0.126411	0.0821844	0.120819	0.0333352	0.318548	0.00110694	0.0509373	0.00104403	0.109096	0.174947	0.150784
k__Bacteria;p__Actinobacteria;c__Actinobacteria;o__Bifidobacteriales;f__Bifidobacteriaceae	Bif_Bifidobacteriaceae	Family	0.0208074	0.00879444	0.000193013	0.0066055	0.0142839	0.0333683	0.0169416	0.0419694	0.00335223	0.169105	0.0161934	0.0177764	0.0265391	0.01434	0.054876	0.0373483	0.00155209	0.000775965	0.00661285	0.00603193	0.142109	0.0406637	0.0110322	0.208237	0.280733	0.000166994	3.99986e-05	0.00962615	0.0534983	0.344382	0.218415	0.0982225	0.0316295	0.000443029	0.0132977	7.50002e-05	0.00910531	0.00877046	0.392519	0.0306622	0.051988	0.00936648	0.00558536	0.00444913	0.0175809	7.30023e-05	0.00371217
k__Bacteria;p__Firmicutes;c__Bacilli;o__Lactobacillales;f__Streptococcaceae	Lac_Streptococcaceae	Family	0.000299006	0.00019901	0.0075155	0.0863914	0.00717795	0.105459	0.00144497	0.000380985	0.00498835	9.40037e-05	0.00256807	0.118457	0.0270792	0.028135	0.0212363	0.000846983	0.00344321	0.0260058	0.0350852	0.0854211	0.00479981	0.0223923	0.0902379	0.00386085	0.00295797	0.00271991	0.0965455	0.0842233	0.000122003	0.264119	0.000635004	0.00469536	0.000657011	0.00227315	0.00299494	0.00775802	0.00756926	0.0353189	0.00374214	0.0138927	0.0436355	0.0493133	0.0681314	0.0167695	0.00272199	0.000347011	0.00208009
k__Bacteria;p__Bacteroidetes;c__Bacteroidia;o__Bacteroidales;f__Porphyromonadaceae	Bac_Porphyromonadaceae	Family	0.000291006	0.00747337	0.0157641	0.0111352	0	0.00223409	0.000206996	0.000139995	0.0168292	0.00991539	0.00101103	0.00787672	0.00506622	0.00401828	0.0171908	0	0.00722444	0.00611172	0.000483989	0.00832591	0.0114926	0.00271891	0	0.000893966	0	0.00667477	0.027163	0.0502288	0.0181775	0.0048012	0.00353502	0.0501838	0.00409607	0.00102107	0.0749275	0.000799002	0.0448575	0.0169539	0.00341013	0.000995975	0.00745158	0.00232187	0.000665043	0.000519015	0.0160969	0.00339711	0.00367217
k__Bacteria;p__Firmicutes;c__Clostridia;o__Clostridiales;f__	k__Bacteria;p__Firmicutes;c__Clostridia;o__Clostridiales;f__	Family	0.000299006	0.111682	0.0232856	0.012584	8.49994e-05	0.00220609	0.00412991	0.00050598	0.0115688	0.0127785	0.0424401	0.000226992	0.0108945	0.0127199	0.00686313	0.000400992	0.0125328	0.0087866	0.0198915	0.00280097	0.00722672	0.000912971	0.000162003	0.0131105	0.00369597	0.00383687	0.0112026	0.00701111	0.0079672	0.000184008	8.10006e-05	0.0332915	0.00982716	0.0520464	0.00140497	0.000499001	0.00724725	0.00329017	0.00142305	0.00331892	0.0115063	0.000556969	0.00270518	0.0035641	0.00142799	0.00715322	0.00641829
k__Bacteria;p__Proteobacteria;c__Betaproteobacteria;o__Burkholderiales;f__Alcaligenaceae	Bur_Alcaligenaceae	Family	0.000153003	0.000827041	0.00101007	3.79971e-05	3.79997e-05	0.0142546	0.00116098	0.000100996	0.000300021	0.000798031	0.00599716	0.000186993	0.000660028	0.00335323	0.000255967	6.99986e-06	0.0192502	0.00808664	7.99982e-06	0.000102999	0.00716272	0	7.00015e-06	0.00102896	7.99993e-06	0.00328089	7.79972e-05	9.00014e-05	0.00317008	2.20009e-05	1.50001e-05	0.00118109	0.000353006	0.0378215	0.00140497	4.80001e-05	8.00027e-06	0.00056603	0.00423016	0	0.00017799	0.00471874	0.000224015	7.30021e-05	0.0361329	0.00190406	0.00802936
k__Bacteria;p__Firmicutes;c__Clostridia;o__Clostridiales;f__Clostridiaceae	Clo_Clostridiaceae	Family	0.00571711	0.00375919	0.0113868	0.0275539	0.00809994	0.0208398	0.0120377	4.79981e-05	0.0103267	0.0052222	0.00256407	0.00218492	0.00975042	0.0070885	0.000449943	0.00197896	0.0081825	0.00264788	0.00712084	0.0110089	0.00703773	0.00171695	0.157911	0.00203792	0.00135699	0.00650578	0.00965765	0.0178783	0.00751719	0	0.00417203	0.0110688	5.60009e-05	0.00528035	0.00555689	0.000294001	0.000748025	0.00547029	0.00212408	0.00699983	0.101661	0.000164991	0.030285	0.0985749	0.000223999	0.000807025	0.0160317
k__Bacteria;p__Firmicutes;c__Bacilli;o__Lactobacillales;f__Lactobacillaceae	Lac_Lactobacillaceae	Family	0.000416008	0	7.10048e-05	0.000383971	0.00365697	6.30025e-05	0.0105088	0	5.80041e-05	0	0.000132004	0.0310089	0.265904	8.00056e-06	0.000272965	0.000256995	0.000541033	6.99969e-06	0.000130997	0.00966489	0.0110436	3.89988e-05	0.158044	0.0205492	0.000105999	0.0134445	0.0055788	0.0593059	8.50021e-05	0.00165207	0	0.00515639	8.00013e-06	0	0.000471991	0	0.0243628	0.264798	7.20027e-05	0.000157996	0.00542769	1.59991e-05	1.5001e-05	0.00802323	0.000547998	0	0
k__Bacteria;p__Firmicutes;c__Erysipelotrichi;o__Erysipelotrichales;f__Erysipelotrichaceae	Ery_Erysipelotrichaceae	Family	0.00570711	0.00153608	0.00645943	0.00205184	0.0127489	0.00651825	0.00200696	0.00379485	0.0199864	0.0104134	0.00211006	0.029038	0.00682629	0.0132909	0.0187486	0.0255965	0.0032632	0.022381	0.00757483	0.00173498	0.00227891	0.0150625	0.00280506	0.0103656	0.0274338	0.00440585	0.0294079	0.0147922	0.0187575	0.0541463	0.00231102	0.00723655	0.00109002	0.00283019	0.0733995	0.00238301	0.00269309	7.70041e-05	0.0191577	0.0141746	0.0412217	0.00445376	0.00452829	0.0271928	0.00747097	0.000363011	0.000490022
k__Bacteria;p__Firmicutes;c__Bacilli;o__Lactobacillales;f__Enterococcaceae	Lac_Enterococcaceae	Family	9.50019e-05	0.00309415	0.00103107	0.000555958	0.000498997	7.7003e-05	0.00097598	0.000155994	0.000103007	0	0.00165604	0.000616978	4.00017e-05	0.00203014	0.00802298	0.000297994	0	5.59975e-05	0.000732983	0.000518994	0.000407984	0.149193	0.00924819	0.444591	0.000113999	0	0	0	0.00904523	0.0606665	0.00267402	0	0	0	0.00142397	0.00622102	8.00027e-06	3.50019e-05	0	0.00280793	0.00819053	0.00790857	0.000844055	0.000600017	0.000646997	0	1.60007e-05
k__Bacteria;p__Firmicutes;c__Clostridia;o__Clostridiales;Other	k__Bacteria;p__Firmicutes;c__Clostridia;o__Clostridiales;Other	Family	8.00016e-05	0.00154808	0.000400027	0.000286978	6.89995e-05	0.000597023	0.0045589	0.000637975	0.000843059	0.00937237	0.00902024	0.00336988	0.00107905	0.0255368	0.000124984	0.00176796	0.0118767	0.00206491	7.99982e-06	0.0562584	0.0134955	0.00107097	0.00106402	0.00931265	0.00658594	0.000624979	0.000662976	0.00432307	0.0155724	0	3.00002e-05	0.013203	0.000377006	0.015316	0.000819984	0	0.00088403	0.00107606	0.00137805	0.000315992	0.000725959	0.00172491	0.000127008	0.00152304	0.00430798	0.000209006	0.0177848
k__Bacteria;p__Actinobacteria;c__Coriobacteriia;o__Coriobacteriales;f__Coriobacteriaceae	Cor_Coriobacteriaceae	Family	0.000642013	0.00358218	0.0453	0.00371972	6.89995e-05	0.0050642	0.00525589	0.00719872	0.0171082	0.0591753	0.00390911	0.083789	0.00215809	0.0162401	0.00333458	0.00161197	0.0212793	0.0117045	0.0160086	0.0235007	0.00286789	0.00679278	0.0096632	0.00223891	0.000259998	0.00917169	0.02654	0.00588409	0.00744719	0.00396217	0.0245122	0.0224677	0.00252404	0.0116158	0.00616088	0.0779912	0.0109464	0.00222812	0.00494819	0.000170996	0.00601266	0.0275025	0.00941261	0.00831424	0.000655997	7.20022e-05	0.000249011
k__Bacteria;p__Bacteroidetes;c__Bacteroidia;o__Bacteroidales;f__[Paraprevotellaceae]	Bac_[Paraprevotellaceae]	Family	1.40003e-05	0.00649132	0.00669645	0	0	0.000400016	0	0.00135995	0.00640445	0.00170907	0	0	0	0	0	0	0	0	0	0	0	0	0	0.000144994	2.29998e-05	0	0.00762173	0	0	1.50006e-05	1.50001e-05	1.80014e-05	0	0.0031042	0	0	4.00014e-05	2.10011e-05	1.40005e-05	0	0	0.000972946	7.00046e-06	0	0	0.0282909	0.000651029
k__Bacteria;p__Bacteroidetes;c__Bacteroidia;o__Bacteroidales;f__Rikenellaceae	Bac_Rikenellaceae	Family	0	0.00889844	0.00109507	0	0	0.000407016	0.000361992	0	0.0680638	0.00621724	0.00971726	0.00148195	0.0023541	0.00223916	0.00015598	6.99986e-06	0.0066004	0.00255688	0.00204995	0	0.00149994	0	0	0	1.49999e-05	0.00448185	0.0122706	8.00013e-06	0.00826321	2.20009e-05	0	0.00226117	9.60015e-05	0.0210574	0.00200996	0.000164	0.00160005	0.0126937	0.00193907	0.000494988	0.00397077	0.00816755	0	1.60005e-05	0	0.000491015	0.00201709
k__Bacteria;p__Verrucomicrobia;c__Verrucomicrobiae;o__Verrucomicrobiales;f__Verrucomicrobiaceae	Ver_Verrucomicrobiaceae	Family	0	0.000524026	0	0	0	0.000183007	0	0	0.0610523	0	0.0547865	6.99975e-05	0	0.00845259	0.00196175	0	0.00756146	0.0066587	0	0.148748	0	0	0.000148003	0.000226991	0	0	0	0	0.220601	0	0	9.10069e-05	0.00120202	0.00639542	0	0	0	0	0	6.99983e-06	0	0	3.70024e-05	0	0	0	0.000321014
k__Bacteria;p__Proteobacteria;c__Gammaproteobacteria;o__Pasteurellales;f__Pasteurellaceae	Pas_Pasteurellaceae	Family	0	3.60018e-05	0.0211954	0.000232982	6.09996e-05	0.143434	1.49997e-05	7.99969e-06	0.000491034	0.000103004	8.00022e-06	0.00162294	0.000290012	0.00117008	0.000744905	0	0.00230214	0.0112875	5.39988e-05	0.000245997	0.000321987	2.29993e-05	0.00131103	0	0.000122999	1.39995e-05	0.0129575	0.0416307	2.20006e-05	7.00029e-06	0	0.000118009	0.000176003	0.000522034	7.19986e-05	0	0	0	0.00194607	0.000164996	0	0	5.90038e-05	0.000186005	0.00223299	0.000266008	0.000836038
k__Bacteria;p__Actinobacteria;c__Actinobacteria;o__Actinomycetales;f__Actinomycetaceae	Act_Actinomycetaceae	Family	0.00048801	8.10041e-05	0.000308021	0.00498462	0.00163699	0.00363714	0.00122397	3.89985e-05	0.000688048	0.00794431	0.000704019	0.0227442	0.00307813	0.0230196	0.00173678	0.00312194	0.0033512	0.0105395	0.00466189	0.00437895	0.000800969	0.061525	0.0417589	0.000545979	0.000289997	0.000473984	0.0105636	0.00230504	0.000229006	0.0294202	0.000169001	0.000779059	0.00217203	0.00333922	0.00150897	0.00270801	0.000635022	0.00421722	0.00142905	0.000481988	0.00132292	0.00378079	0.0237105	0.035749	0.00118	0.000258008	0.000562025
k__Bacteria;p__Firmicutes;c__Clostridia;o__Clostridiales;f__[Tissierellaceae]	Clo_[Tissierellaceae]	Family	2.90006e-05	7.00035e-06	0.0211444	0.000232982	0	6.30025e-05	2.29995e-05	7.99969e-06	0.00732851	0.0206048	0.000207006	7.99971e-06	0.000144006	0.0239057	0.00496237	0	0.000781048	0.00650071	0.000153996	1.39998e-05	2.39991e-05	0.00583881	4.9001e-05	0	0.000129999	5.59981e-05	0.103111	0	7.00018e-06	5.90025e-05	0	1.80014e-05	0.000329005	0.000951063	0.0244115	0	3.20011e-05	0.000219012	1.40005e-05	0	0	1.59991e-05	0.00131509	0.00185405	5.79998e-05	0	0.000112005
k__Bacteria;p__Fusobacteria;c__Fusobacteriia;o__Fusobacteriales;f__Fusobacteriaceae	Fus_Fusobacteriaceae	Family	0.000161003	7.00035e-06	0.000114008	0	0	0.000217008	0.00215995	0.00890165	7.00049e-06	0.000938037	4.20011e-05	6.29977e-05	4.00017e-05	0.00325723	0.0015648	0.00219496	0.000525032	0.000339985	0	0.000149998	0	0	7.00015e-06	0.000112996	7.59993e-05	0	0.176412	8.00013e-06	0.00202205	0	0	0.000808061	5.60009e-05	0.00134409	0.00192696	0	0.000177006	9.90052e-05	0	4.79988e-05	0	0.000462975	0.000127008	0.000972028	0.000397998	0	0
k__Bacteria;p__Proteobacteria;c__Deltaproteobacteria;o__Desulfovibrionales;f__Desulfovibrionaceae	Des_Desulfovibrionaceae	Family	0.000146003	0.00813741	0.00550137	0.012885	2.29998e-05	0.00102604	0.0127587	0.00111996	0.000623044	0.00163506	0.00118403	0	0.00110405	0.0103277	0.000131983	0	0.00346021	0.00902859	5.39988e-05	0	0.000628975	0	5.60012e-05	0	0	0.000651978	0	0	0.000696017	0.000208009	0	0.0173103	0.000697011	0.000936062	0.00117998	0	0.000523018	0.000283015	0.00548521	0.00344091	0.000418976	0.0415537	0.00419527	0.00390611	0	0.000905028	0.000530024
k__Bacteria;p__Bacteroidetes;c__Bacteroidia;o__Bacteroidales;f__[Barnesiellaceae]	Bac_[Barnesiellaceae]	Family	0	0.000546027	0.000107007	0	0	0	0	0	2.9002e-05	0.000450018	0.00288208	3.09989e-05	8.00034e-06	8.00056e-06	0.000124984	0	0	0	0	0	0.000526979	0	5.60012e-05	2.99989e-05	4.59996e-05	0	0	0	0	0	3.70003e-05	0.0078466	0	0.00713947	0.000459991	0	0	0	7.00027e-06	0	0.000733958	0	0.000135009	0	0	0	0.000699031
k__Bacteria;p__Bacteroidetes;c__Bacteroidia;o__Bacteroidales;f__S24-7	Bac_S24-7	Family	0	0.00315416	0	1.49989e-05	0	7.00027e-06	2.29995e-05	0	0.00228116	0.00190707	0.000248007	0	0.000137006	0	6.19921e-05	0.0113118	0.00645139	0	0	0	0	0	0	7.59971e-05	0	0	1.59994e-05	0	0	0	0	0	0	0	0.00389592	0	0	0	0.00373414	0	0	0	0	0	0	0.00483615	2.40011e-05
k__Bacteria;p__Bacteroidetes;c__Bacteroidia;o__Bacteroidales;f__[Odoribacteraceae]	Bac_[Odoribacteraceae]	Family	2.20004e-05	0.0059073	0.00406827	2.29983e-05	0	4.90019e-05	7.99983e-06	0.00111996	0.00785755	0.00177507	0.000231006	0.000343988	0.00159507	4.10029e-05	0.0015428	0	0.000764047	0.00480878	0.00339792	0	8.69966e-05	0	0	2.99989e-05	0	8.99969e-05	0	0	0.000660017	0	0	0.000363028	0.00154702	0.00128008	0.00332293	0	0.00211507	0.00121006	2.10008e-05	6.99983e-06	0.000603966	0.00108994	0	0	7.99997e-06	0.000445014	0.000618028
k__Bacteria;p__Firmicutes;c__Clostridia;o__Clostridiales;f__Peptostreptococcaceae	Clo_Peptostreptococcaceae	Family	0.00583312	0	0.0136239	0.00459065	8.49994e-05	1.40005e-05	0.000175996	0	0.000587041	0.00704227	8.30022e-05	0.00143595	0.0022571	0.0028412	0.00688313	6.09988e-05	0.000220013	0.00687369	3.09993e-05	0.000191998	1.59994e-05	0.000205993	0.000550012	0.000120995	0	6.99976e-06	0.0163364	0	0.000143004	0.000514022	3.70003e-05	9.00068e-06	1.60003e-05	0.000243016	0.00132297	0.000102	0.00127104	0.000453024	0.000373014	6.89983e-05	0.000767956	1.59991e-05	0.0548086	0.0274278	0.00331299	8.00025e-06	0.000290013
k__Bacteria;p__Firmicutes;c__Bacilli;o__Lactobacillales;f__	k__Bacteria;p__Firmicutes;c__Bacilli;o__Lactobacillales;f__	Family	0	0	0	0	0	0	0	0	0	0	0	0	0	0	0	0	0	0	0	0	0	0	0.177474	0	0	0	0	0	0	0	0	0	0	0	0	0	0	0	0	0	0	0	0	0	0	0	0
k__Bacteria;p__Firmicutes;c__Bacilli;o__Gemellales;f__Gemellaceae	Gem_Gemellaceae	Family	3.60007e-05	0	0.0014831	0.000120991	0	0.000941037	3.09993e-05	0.00163994	0	0.00977738	0.000621017	0.00518581	7.30031e-05	0.00332123	0.0183587	0	0.0250865	0.00944457	0.000138997	0.000177998	1.59994e-05	0.00207393	0.000190004	6.79974e-05	0	5.49981e-05	0.00327688	9.80016e-05	0	0.0164007	0	2.70021e-05	0.000970016	0.00251817	0.00251195	4.80001e-05	1.60005e-05	6.40034e-05	1.40005e-05	6.89983e-05	0	0.000837954	0.00111407	0.0474934	7.99997e-06	1.60005e-05	9.60043e-05
k__Bacteria;p__Proteobacteria;c__Betaproteobacteria;o__Burkholderiales;f__Comamonadaceae	Bur_Comamonadaceae	Family	9.50019e-05	1.40007e-05	0	0	9.99993e-05	0	0.00259795	0	0	0	0.0539165	7.99971e-06	0	0	0	6.99986e-06	8.00049e-06	0	0	4.09995e-05	0.00050298	0	0	2.29991e-05	7.99993e-06	4.89983e-05	3.89986e-05	0.000171003	0.00172804	2.20009e-05	7.00005e-06	0	0	0	7.19986e-05	1.4e-05	3.20011e-05	0.00162809	0	0	0.000102994	0	1.5001e-05	0	0	0	0
k__Bacteria;p__Firmicutes;c__Bacilli;o__Turicibacterales;f__Turicibacteraceae	Tur_Turicibacteraceae	Family	0.000575012	7.00035e-06	0.000157011	0	2.29998e-05	0	0.00194596	0	8.80062e-05	0	0.000323009	0.00532781	2.4001e-05	0.000244017	0	0	0	0.00089396	0	0.000444995	0.000125995	3.79988e-05	0.00231905	0.00186093	0.00313497	0	0	0	0.000351009	0	0.000252002	9.00068e-06	4.80008e-05	0.00394126	0	0	0	2.10011e-05	2.80011e-05	6.99983e-06	0.00556568	0	0.00045503	0.0369911	6.59997e-05	0.000137004	0.000120005
k__Bacteria;p__Firmicutes;c__Clostridia;o__Clostridiales;f__[Mogibacteriaceae]	Clo_[Mogibacteriaceae]	Family	0.00868317	0.000318016	0.000759051	0.000886933	4.59997e-05	0.000309012	0.000822983	0	0.00115808	0.00705228	0.00193005	0.000358987	0.00045902	0.0028092	0.000853892	6.79986e-05	0.000953058	0.00119795	0.000408991	0.000149998	0.00113196	0.000501984	0.00446809	2.99989e-05	2.99997e-05	0.000443985	0.00295589	0.000335005	0.000287007	0.00150406	0	0.00708354	1.60003e-05	0.00315421	0.00538089	0.000233001	0.000128004	0.0120336	0.00158706	0.00112697	0.000836952	0.00199989	0.00108307	0.000632018	0	7.20022e-05	2.40011e-05
k__Bacteria;p__Firmicutes;c__Clostridia;o__Clostridiales;f__Christensenellaceae	Clo_Christensenellaceae	Family	0.000292006	0.000118006	4.20028e-05	9.09931e-05	0	1.40005e-05	0.000837982	0	0.000183013	0.000684027	0.036809	0	0.000161007	0.00013801	0.000185976	0	8.00049e-06	4.89978e-05	6.19986e-05	1.39998e-05	8.69966e-05	0	0	0	0	9.69967e-05	3.09989e-05	0	5.80015e-05	7.00029e-06	0	0.000733056	5.60009e-05	0.000142009	0.000830983	0	0.000169006	0.000538029	1.40005e-05	0	0.000492972	0.000101994	0.000277018	0	0	0.000299009	8.00036e-06
k__Bacteria;p__Actinobacteria;c__Actinobacteria;o__Actinomycetales;f__Micrococcaceae	Act_Micrococcaceae	Family	3.70007e-05	2.90015e-05	3.50023e-05	0.0012849	7.99994e-06	0.00350514	0.00186896	1.59994e-05	5.10036e-05	9.00035e-06	2.50007e-05	0.0056548	0.000290012	0.000349024	0.000542931	2.79994e-05	0.000353022	0.0021489	0.000408991	0.00674093	0.000180993	0.00714077	0.00563212	0.000468982	0.000296997	0.000263991	0.000163994	0.00550809	0	0.0178758	0	0.000172013	0	0.000106007	0.000143997	5.50002e-05	6.40022e-05	0.00109006	5.70022e-05	8.29979e-05	8.99949e-05	0.00278185	0.00179112	0.00590717	0	0	0.000136006
k__Bacteria;p__Synergistetes;c__Synergistia;o__Synergistales;f__Dethiosulfovibrionaceae	Syn_Dethiosulfovibrionaceae	Family	0.00156103	0	2.80019e-05	0	0	2.10008e-05	0.00586588	0	0	0	0.00190505	0	0.00127305	0	0.000286964	0	0.0015701	2.79987e-05	0.000269994	3.39996e-05	0	0	0	0	0	1.39995e-05	0.0168194	0	0	7.00029e-06	0	0.000100008	0	0	0	0	0	0.01893	0	0	0	0	0	1.60005e-05	0	0	0
k__Archaea;p__Euryarchaeota;c__Methanobacteria;o__Methanobacteriales;f__Methanobacteriaceae	Met_Methanobacteriaceae	Family	0	0	0	0	0	0	0	0	0.000748052	0	0.0249827	0	0	0	3.09961e-05	0	2.50015e-05	4.89978e-05	0	0	3.89985e-05	0	0	0	0	1.39995e-05	0	0	0	0	0	0	0	0.0135999	0	0	0.000153005	0	2.20008e-05	0	0	0	0	0	0	0	0
k__Bacteria;p__Firmicutes;c__Clostridia;o__Clostridiales;f__Eubacteriaceae	Clo_Eubacteriaceae	Family	2.90006e-05	6.60033e-05	0.000172012	0	0	0.000457018	0.00985479	0	0.000124009	0.00189607	0.00141704	2.39991e-05	0.00139406	0.000251018	0.00180577	0	0	0	2.29995e-05	0	0.00220791	7.99974e-06	0	0.0051898	0	0.000110996	0	0	3.60009e-05	0.000655028	0	0.000635048	0.00108202	0.000393026	0.00212196	0	0.00222808	2.10011e-05	0	2.69993e-05	0	0.0018029	0.000830054	0.00122304	0	1.60005e-05	0
k__Bacteria;p__Firmicutes;c__Bacilli;o__Bacillales;f__Planococcaceae	Bac_Planococcaceae	Family	0	0	7.00047e-06	2.29983e-05	1.49999e-05	7.00027e-06	3.79992e-05	0.00324887	3.00021e-05	0.00025401	0.0292408	6.99975e-05	4.80021e-05	2.40017e-05	3.09961e-05	5.39989e-05	0	6.99969e-06	0	8.19991e-05	4.69982e-05	0.000159995	0.000268006	0.000460982	0.000182998	2.09993e-05	0	3.30005e-05	2.20006e-05	0.000283012	0.000118001	6.40049e-05	0	2.10014e-05	7.19986e-05	0.000348001	0	0	2.90011e-05	2.09995e-05	0.000102994	2.39987e-05	4.50029e-05	5.70017e-05	0	0	0
k__Bacteria;p__Firmicutes;c__Bacilli;o__Lactobacillales;Other	k__Bacteria;p__Firmicutes;c__Bacilli;o__Lactobacillales;Other	Family	0.000139003	0	0.000229015	0.000217983	5.39996e-05	0.000204008	7.99983e-06	0	1.50011e-05	0.00372815	0	3.19988e-05	0	0.00115308	0.000209973	0	0	0.00528676	0.000207995	1.39998e-05	0	0.00217993	0.000550012	2.29991e-05	0	0	0.00248091	3.30005e-05	0	0.00668128	7.40005e-05	0	8.00013e-06	0.00060104	1.99996e-05	0	8.00027e-05	0	0.000101004	0.000150996	6.9996e-06	2.39987e-05	0.00281118	0.00132904	0.00211699	6.5002e-05	2.40011e-05
k__Bacteria;p__TM7;c__TM7-3;o__;f__	k__Bacteria;p__TM7;c__TM7-3;o__;f__	Family	0.00132603	4.40022e-05	0.000121008	0.000992925	0.000230998	0.00076503	0	1.59994e-05	5.80041e-05	0	0.000165004	0.000101996	0.00022401	0.00056704	0.000668915	4.19992e-05	8.10049e-05	0.000298987	0.000678984	0	0.000439983	4.59985e-05	0.00586512	0.00152894	0.000640994	0	0.000412985	0.000841013	7.00018e-06	0.0022781	0.000303002	0.000235018	0.000313005	2.80018e-05	5.0999e-05	1.4e-05	6.40022e-05	0.000664035	0.000180007	0.000267993	0.000801954	0.00090195	0.0046573	0.00150604	6.59997e-05	8.90028e-05	8.00036e-05
k__Bacteria;p__Actinobacteria;c__Actinobacteria;o__Actinomycetales;f__Corynebacteriaceae	Act_Corynebacteriaceae	Family	0.000269005	0	0.0221775	0.000211984	7.99994e-06	7.00027e-06	5.39989e-05	0	1.50011e-05	9.00035e-06	0.000588016	7.79972e-05	0.000580025	0.000130009	0.00062892	0.000473991	8.00049e-06	0.000519977	0.00304393	2.69997e-05	3.09988e-05	0.000227993	7.00015e-05	2.39991e-05	1.49999e-05	1.39995e-05	4.79983e-05	4.90008e-05	1.40004e-05	3.70016e-05	7.00005e-06	1.80014e-05	0	1.40009e-05	9.9998e-06	2.00001e-05	8.00027e-06	0.000389021	7.00027e-06	5.49986e-05	6.9996e-06	2.39987e-05	2.20014e-05	0.000113003	0	0	2.40011e-05
k__Bacteria;p__Firmicutes;c__Bacilli;o__Lactobacillales;f__Carnobacteriaceae	Lac_Carnobacteriaceae	Family	0	1.50008e-05	7.00047e-06	1.49989e-05	0	0.000857033	6.09987e-05	7.99969e-06	0.00589941	3.80015e-05	7.5002e-05	0.00167694	7.30031e-05	0.00057604	0.00541631	0.000351993	0.00256516	4.19981e-05	3.89991e-05	0.000286997	0.000101996	5.29983e-05	2.10004e-05	1.49994e-05	6.09995e-05	4.19986e-05	3.89986e-05	0.000809013	1.40004e-05	0.000633027	0	3.60027e-05	0.000152002	7.00046e-06	0.00117898	0	0	9.20049e-05	0	0	0	0.000798956	0	6.50019e-05	0	0	7.20032e-05
k__Bacteria;p__Tenericutes;c__Mollicutes;o__RF39;f__	k__Bacteria;p__Tenericutes;c__Mollicutes;o__RF39;f__	Family	0	0.000495025	0	1.49989e-05	0	0	0	0	0	0	0.00237706	0	0	0	0	0	0	2.79987e-05	0	0	1.59994e-05	0	0	0	0	0	0.00218492	2.50004e-05	0	3.00013e-05	0	0	0	0.000122008	0	0	1.60005e-05	0	0	0	0	0	0	8.00023e-06	0	0	0
k__Bacteria;p__Proteobacteria;c__Gammaproteobacteria;o__Pseudomonadales;f__Pseudomonadaceae	Pse_Pseudomonadaceae	Family	1.50003e-05	0	7.00047e-06	3.09976e-05	0	4.20016e-05	0.0120457	0	3.60025e-05	0	0.00610416	0	0	4.10029e-05	7.79901e-05	0	0	0	0	0	0	0.00063798	0	0.000279989	4.59996e-05	0	1.59994e-05	8.00013e-06	0	4.50019e-05	0	0	0.000112002	7.00046e-06	0.000532989	7.00002e-06	0	0	7.00027e-06	0	0.000260985	0	2.20014e-05	0	0	0	0
k__Bacteria;p__Bacteroidetes;c__Flavobacteriia;o__Flavobacteriales;f__Flavobacteriaceae	Fla_Flavobacteriaceae	Family	0	0	0	0	0	0	0	0	7.00049e-06	0	0.0178005	0	0	0	0	0	0	0	0	0	0	0	0	0	0	0	0	8.00013e-06	2.20006e-05	0	0	0	0	0	0	0	0	0	0	0	0	0	0	0	0	0	0
k__Bacteria;p__Proteobacteria;c__Alphaproteobacteria;o__RF32;f__	k__Bacteria;p__Proteobacteria;c__Alphaproteobacteria;o__RF32;f__	Family	0	0	0	0	0	0	0	0	0	0	0	0	0	0	0	0	0	0	0	0	0	0	0	0	0	0	0	0	0	0	3.00002e-05	0.00811862	2.40004e-05	3.60024e-05	0	0	0	0	0	0	6.9996e-06	7.99956e-06	0	0	0	0	1.60007e-05
k__Bacteria;p__Firmicutes;c__Clostridia;o__Clostridiales;f__Peptococcaceae	Clo_Peptococcaceae	Family	0	0	0	0	0	0	0	0	0	0	0	0	8.00034e-06	0	1.5998e-05	0	0	1.39994e-05	0	0	0	3.79988e-05	0	0	0	0	0.00197393	0	0	7.00029e-06	0	2.70021e-05	0	7.00046e-06	3.09994e-05	0	0.00374813	0	0.000718027	0	0	0	0	0	0	0	8.00036e-06
k__Bacteria;p__Proteobacteria;c__Alphaproteobacteria;o__Caulobacterales;f__Caulobacteraceae	Cau_Caulobacteraceae	Family	0	0	1.40009e-05	0	0	0	0	0	0	0	0.0120173	0	0	0	0	0	0	0	0	0	0	0	0	0	3.79997e-05	0	0	8.20013e-05	0	0	0	0	0	0	0	0	0	0	0	0	7.49957e-05	0	0	0	7.99997e-06	0	0
k__Bacteria;p__Synergistetes;c__Synergistia;o__Synergistales;f__Synergistaceae	Syn_Synergistaceae	Family	0	0.000133007	7.00047e-06	0	0	1.40005e-05	0	0	0.000646045	0.000582023	0	0	0.000814035	0.000114008	7.99898e-06	0	4.9003e-05	0	0	0	0	0	0	0	0	0	0	0	0	0	0	0.000343026	8.00013e-06	0.00076505	0	0	0.00127904	0.000127007	0	0	0	0.000328982	0	0	0	0	0
k__Bacteria;p__Proteobacteria;c__Betaproteobacteria;o__Burkholderiales;f__Oxalobacteraceae	Bur_Oxalobacteraceae	Family	0	0.000886044	5.00034e-05	1.49989e-05	0	0	7.99983e-06	7.99969e-06	4.40031e-05	0.000357014	0.00219406	0	0	0	7.99898e-06	1.39997e-05	0.000107007	2.79987e-05	0	1.39998e-05	0	2.29993e-05	1.40003e-05	0.000203992	0	6.99976e-06	0	0	0	0.000254011	7.00005e-06	0.00308723	0	0.000822054	0	0	4.00014e-05	0.000127007	1.40005e-05	0	4.09977e-05	0	4.50029e-05	8.00023e-06	0	0	0
k__Bacteria;p__Firmicutes;c__Bacilli;o__Lactobacillales;f__Aerococcaceae	Lac_Aerococcaceae	Family	0	0	0	2.29983e-05	4.59997e-05	3.50014e-05	0	0	0	0	8.00022e-06	0.000428985	3.20014e-05	0.000885062	0	1.39997e-05	0.000107007	2.79987e-05	7.99982e-06	0	0	0.000857973	7.00015e-06	0	0	6.99976e-06	0	0	0	0.00549723	1.50001e-05	0	0	3.60024e-05	0	0	0	0	0	2.09995e-05	2.69985e-05	7.79957e-05	0.000636041	0.00070502	0	0	6.40029e-05
k__Bacteria;p__Bacteroidetes;c__Bacteroidia;o__Bacteroidales;f__	k__Bacteria;p__Bacteroidetes;c__Bacteroidia;o__Bacteroidales;f__	Family	0	0	0	0	0	0	0	0	0	0	0	0	0	0	0	0	0	0	0	0	0	0	0	0	0	0	0.000623978	0	0	0	0	0	0	0	0	0	0	0	0	0	0	0	0	0	0	0	0
k__Bacteria;p__Proteobacteria;c__Epsilonproteobacteria;o__Campylobacterales;f__Campylobacteraceae	Cam_Campylobacteraceae	Family	0	0	1.40009e-05	0	0	0.000281011	0	0	0	0	0	1.59994e-05	8.00034e-06	8.00056e-06	6.19921e-05	0	0	0	0	3.39996e-05	0	0	0	0	0	0	0	5.80009e-05	0	0	0	0	0	0	0	0	8.00027e-06	1.40007e-05	0	1.39997e-05	0	0	2.20014e-05	0	7.99997e-06	0	2.40011e-05
k__Bacteria;p__Lentisphaerae;c__[Lentisphaeria];o__Victivallales;f__Victivallaceae	Vic_Victivallaceae	Family	0	0	2.10014e-05	0	0	0	0	0	3.70026e-05	0	0	0	0	0	0	0	0	0	0	0	0	0	0	0	0	0	0	0	0	0	0	0	0	0	0	0	0	0	0	0	0	0	0	0	0	2.40007e-05	0
k__Bacteria;p__TM7;c__TM7-3;o__I025;f__Rs-045	I02_Rs-045	Family	2.20004e-05	0	2.90019e-05	2.29983e-05	4.59997e-05	6.30025e-05	0	7.99969e-06	0	0	1.70005e-05	6.19978e-05	8.00034e-06	0.000300021	0.000123984	0	8.00049e-06	4.89978e-05	7.99982e-06	0	3.09988e-05	0	0.00112102	6.79974e-05	6.09995e-05	0	1.59994e-05	4.10007e-05	0	2.20009e-05	3.00002e-05	0.000109008	0	7.00046e-06	0.000163997	2.00001e-05	8.00027e-06	1.40007e-05	7.20027e-05	1.39997e-05	0	6.29965e-05	5.20034e-05	0.00247907	0	0	8.00036e-06
k__Bacteria;p__Proteobacteria;c__Gammaproteobacteria;o__Xanthomonadales;f__Xanthomonadaceae	Xan_Xanthomonadaceae	Family	0	0	0	0	0	0	7.99983e-06	0	0	0	0.00431612	0	0	2.40017e-05	0	0	0	0	0	0	0	2.29993e-05	0	4.49983e-05	0	0	0	1.60003e-05	7.00018e-06	0	0	0	0	0	0	0	0	0	0	0	0	0	0	0	0	0	0
k__Bacteria;p__Firmicutes;c__Bacilli;o__Bacillales;f__Bacillaceae	Bac_Bacillaceae	Family	0	0	7.90053e-05	7.99939e-06	0	0	0	0.00240191	0	0	0.00170605	0	0	0	0	0	0	0	0	0	0	0	2.10004e-05	0	0	0	0	0	0	0	0	0	0	0	0	0	0	0	0	0	0	0	0	1.60005e-05	0	0	0
k__Bacteria;p__Firmicutes;c__Clostridia;o__Clostridiales;f__Dehalobacteriaceae	Clo_Dehalobacteriaceae	Family	0	3.70019e-05	0	0	0	0	0	0	0	0	0.00287408	0	0	0	0	0	0	0	0	0	0	0	0	0	0	0	0	0	0	0	0	0.000100008	0	2.10014e-05	0	0	0	0	0	0	0	0	0	0	0	0	0
k__Bacteria;p__Fusobacteria;c__Fusobacteriia;o__Fusobacteriales;f__Leptotrichiaceae	Fus_Leptotrichiaceae	Family	0	0	0	0	0	3.50014e-05	0	0	0	0.000169007	0	0	0	0	0	0	0	0	0	0	0	0	0	0	0	0	0.00336288	0	0	0	0	0	0	0	0	0	0	0	0	0	0	0	0	0	0	0	0
k__Bacteria;p__Proteobacteria;c__Betaproteobacteria;o__Neisseriales;f__Neisseriaceae	Nei_Neisseriaceae	Family	7.00014e-06	0	7.10048e-05	0	0	0.000653025	0	0	7.00049e-06	0.000282011	0	0.000413985	0	5.60039e-05	0	0	1.6001e-05	0.000373983	0	0	0	0	0	4.49983e-05	1.49999e-05	0	0.000639977	8.00013e-06	0	0	0	0	2.40004e-05	0	3.09994e-05	0	0	7.00037e-06	0	6.99983e-06	0	0	0	0	6.69997e-05	0	0
k__Bacteria;p__TM7;c__TM7-3;o__CW040;f__	k__Bacteria;p__TM7;c__TM7-3;o__CW040;f__	Family	7.30015e-05	0	0	0	0	0	0	0	0	0	1.70005e-05	0	0	0.00014601	2.3997e-05	0	0	1.39994e-05	3.09993e-05	0	4.69982e-05	0	0.000818017	0	0	0	0	1.60003e-05	0	0	0	6.40049e-05	3.20005e-05	0	0	0	0	1.40007e-05	0	6.99983e-06	0.000993943	0	0.000105007	0	0	0	2.40011e-05
k__Bacteria;p__Proteobacteria;c__Gammaproteobacteria;o__Aeromonadales;f__Succinivibrionaceae	Aer_Succinivibrionaceae	Family	0	0	2.90019e-05	0	0	0	0	0	0	0	0	0	0	0	0	0	0	0	0	0	0	0	0	0	0	0	0	0	0	0	0	0.00201615	0	0	0	0	0	0	0	0	0	0	0	0	0	0	0
k__Bacteria;p__Firmicutes;c__Bacilli;o__Lactobacillales;f__Leuconostocaceae	Lac_Leuconostocaceae	Family	0.000620012	0	7.00047e-06	0	0	0	0	0	1.50011e-05	9.00035e-06	1.70005e-05	0	0	0	0	6.99986e-06	0	0	0	6.99992e-06	0	0	0.000120003	3.79986e-05	0	0	0	2.50004e-05	0	0	0	0	0	7.00046e-06	2.09996e-05	0	0	0	0	0	0	0	0	4.90014e-05	0	8.00025e-06	8.00036e-06
k__Bacteria;p__Proteobacteria;c__Alphaproteobacteria;o__Rhizobiales;f__Brucellaceae	Rhi_Brucellaceae	Family	0	0	0	0	0	0	0	0	0	0	0.00158204	0	8.00034e-06	0	0	0	0	0	0	0	0	0	0	0	5.29995e-05	0	0	0.000376006	0	0	0	0	0	0	0	0	0	0	7.00027e-06	0	0	0	0	0	0	0	0
Unassigned;Other;Other;Other;Other	Unassigned;Other;Other;Other;Other	Family	0	0	0	0	0	0	0	0	0.000125009	0	0.000290008	0	0	0	0	0	0	0	0	0	1.59994e-05	0	0	0	0	0	0	0	0	0	0	0	0	0	0	0	0	0	0	0	0	0	0	0	0	0	0
k__Bacteria;p__Proteobacteria;c__Gammaproteobacteria;o__Pseudomonadales;f__Moraxellaceae	Pse_Moraxellaceae	Family	7.00014e-06	0	0	0	0	7.00027e-06	7.69984e-05	0	0	7.6003e-05	2.50007e-05	0	8.00034e-06	8.00056e-06	4.6994e-05	6.99986e-06	0	0	0	0	0	1.59995e-05	0.000127003	0.000347987	7.99993e-06	1.39995e-05	0	3.20005e-05	7.00018e-06	5.20022e-05	7.00005e-06	0	0	1.40009e-05	9.9998e-06	0	0	0	1.40005e-05	0	0	2.39987e-05	4.50029e-05	0	0	0	0
k__Bacteria;p__Cyanobacteria;c__Chloroplast;o__Streptophyta;f__	k__Bacteria;p__Cyanobacteria;c__Chloroplast;o__Streptophyta;f__	Family	0	0	0	0	1.49999e-05	0.000176007	7.69984e-05	0	0	7.50029e-05	1.70005e-05	0	0	0	0	1.39997e-05	0.000107007	0	0	0	2.39991e-05	0	9.20019e-05	0	3.79997e-05	0	0	8.00013e-06	0	0	7.00005e-06	0	8.00013e-06	0	0	2.70001e-05	0	0	7.00027e-06	0	0	1.59991e-05	8.20053e-05	1.60005e-05	0	0	0
k__Bacteria;p__Proteobacteria;c__Alphaproteobacteria;o__Rhodobacterales;f__Rhodobacteraceae	Rho_Rhodobacteraceae	Family	0	0	7.00047e-06	0	0	0	0	0	0	0	0.000199005	0	0	8.00056e-06	7.99898e-06	0	0	0	0	0	0	0	0	0.00078697	0	0	0	2.40004e-05	0	2.20009e-05	7.00005e-06	0	0	0	0	0	0	0	7.00027e-06	0	0	0	0	0	0	0	0
k__Bacteria;p__Actinobacteria;c__Actinobacteria;o__Actinomycetales;f__Microbacteriaceae	Act_Microbacteriaceae	Family	0	0	0	0	0	0	0	0	0	9.00035e-06	0.00104403	0	0	0	0	0	0	0	0	0	0	0	1.40003e-05	0	0	0	0	8.00013e-06	0	0	0	0	0	0	0	0	0	0	0	0	0	0	0	0	0	0	0
k__Bacteria;p__Proteobacteria;c__Alphaproteobacteria;o__Sphingomonadales;f__Sphingomonadaceae	Sph_Sphingomonadaceae	Family	0	0	0	0	0	0	0	0	0	0	0	0	0	0	0	0	0	0	0	0	0	0	7.00015e-06	0	5.29995e-05	0	0	0.000932015	0	0	0	0	0	0	0	0	0	0	0	0	0	0	0	0	0	0	0
k__Bacteria;p__Firmicutes;c__Bacilli;o__Bacillales;Other	k__Bacteria;p__Firmicutes;c__Bacilli;o__Bacillales;Other	Family	0	0	0	0	0	2.10008e-05	0	0	0	0	8.00022e-06	3.09989e-05	2.4001e-05	8.00056e-06	7.99898e-06	0	0	0	0	0	0	7.99974e-06	0	0	2.29998e-05	0	0	0	0	0.000603025	0	0	0	0	0	0	0	0	0	1.39997e-05	2.09988e-05	0	0	0	1.69999e-05	0	0
k__Bacteria;p__Verrucomicrobia;c__Opitutae;o__[Cerasicoccales];f__[Cerasicoccaceae]	Cer_[Cerasicoccaceae]	Family	0	0	0	0	0	0	0	0	0	0	8.00022e-06	0	0	0	0	0	0	0	0	0	0	0	0	0	0	0	0	0	0	0	0	0	0	0	0	0	0	0	0	0	0	0	0	0	0	0	0
k__Bacteria;p__Firmicutes;c__Bacilli;o__Bacillales;f__Staphylococcaceae	Bac_Staphylococcaceae	Family	0	0	0	0	0	0	0	0	0	0	0	0	0	0	0	0	0	0	0	0	0	0	6.30013e-05	0.000136995	7.99993e-06	8.29972e-05	0	0	0	0	0	0	0	0	0	0	0	0	0	0	0	0	0	0	0	0	0
k__Bacteria;p__Spirochaetes;c__Spirochaetes;o__Spirochaetales;f__Spirochaetaceae	Spi_Spirochaetaceae	Family	0	0	0	0	0	0	0	0	0	0	0	0	0	0	0	0	0	0	0	0	0	0	0	0	0	0	1.59994e-05	0	0	0	0	0	0	0	0	0	0	0	0	0	0	0	0	0	0	0	0
k__Bacteria;p__Actinobacteria;c__Actinobacteria;o__Actinomycetales;f__Promicromonosporaceae	Act_Promicromonosporaceae	Family	0	0	0	0	0	0	0	0	0	9.00035e-06	0	0	0	0	0	0	0	0	0	0	0	0	0	0	0	0	0	0	0	0	0.000613004	0	0	0	0	0	0	0	0	0	0	0	0	0	0	0	0
k__Bacteria;p__Bacteroidetes;c__Sphingobacteriia;o__Sphingobacteriales;f__Sphingobacteriaceae	Sph_Sphingobacteriaceae	Family	0	0	0	0	0	0	0	0	0	0	0.000539015	0	0	0	0	0	0	0	0	0	0	0	0	0	0	0	0	5.00008e-05	0	0	0	0	0	0	0	0	0	0	0	0	0	0	0	0	0	0	0
k__Bacteria;p__Cyanobacteria;c__4C0d-2;o__YS2;f__	k__Bacteria;p__Cyanobacteria;c__4C0d-2;o__YS2;f__	Family	0	0	0	0	0	0	0	0	0	0	0	0	0	0	0	0	0	0	0	0	0	0	0	0	0	0	0	0	0	0	0	0	0	0	0	0	0	0	0	0	0	0	0	0	0	0	0
k__Bacteria;p__Proteobacteria;c__Gammaproteobacteria;o__Cardiobacteriales;f__Cardiobacteriaceae	Car_Cardiobacteriaceae	Family	0	0	0	0	0	0.000393015	0	0	0	0	0	1.59994e-05	0	0	0	0	0	6.99969e-06	0	1.99998e-05	0	0	0	0	0	0	0	8.00013e-06	0	0	0	0	0	0	0	0	0	0	0	0	0	7.99956e-06	0	0	0	0	0
k__Bacteria;p__Actinobacteria;c__Actinobacteria;o__Actinomycetales;f__Propionibacteriaceae	Act_Propionibacteriaceae	Family	7.00014e-06	0	0	0	0	0	0	0	0	0	8.00022e-06	4.69983e-05	0	0	0	0	0	0	0	3.39996e-05	0	0	4.20009e-05	0	0	0	7.99971e-06	0	0	6.70028e-05	0	0.000182014	0	0	0	0	0	1.40007e-05	7.00027e-06	0	2.69985e-05	7.99956e-06	0	8.00023e-06	0	0	0
k__Bacteria;p__Proteobacteria;c__Betaproteobacteria;o__Rhodocyclales;f__Rhodocyclaceae	Rho_Rhodocyclaceae	Family	7.00014e-06	0	0	0	0	0	0	0	0	0	0	0	0	0	0	0	0	0	7.99982e-06	0	0	0	0	0.000158994	0	0	7.99971e-06	0	0	0	0	0	0	0	9.9998e-06	0	8.00027e-06	0	0	0	0	0	6.00039e-05	0	0	0	0
k__Bacteria;p__[Thermi];c__Deinococci;o__Thermales;f__Thermaceae	The_Thermaceae	Family	0	0	0	7.99939e-06	0	0	3.09993e-05	0	0	0	0	0	8.00034e-06	8.00056e-06	0	0	0	0	0	0	0	0	7.00015e-06	0.00025699	0	6.99976e-06	1.59994e-05	0	0	0	0	0	0	0	0	0	0	0	0	0	0	0	0	0	0	0	0
k__Bacteria;p__TM7;c__TM7-3;o__CW040;f__F16	CW0_F16	Family	0	0	0	0	0	7.00027e-06	0	0	0	0	0	0	0	8.00056e-06	7.99898e-06	0	0	0	0	0	0	0	7.00015e-06	5.2998e-05	0	0	0.000202993	8.00013e-06	0	0	0	0	8.00013e-06	0	0	0	0	0	0	0	0	0	5.20034e-05	0	0	0	0
k__Bacteria;p__Firmicutes;c__Bacilli;o__Bacillales;f__Paenibacillaceae	Bac_Paenibacillaceae	Family	0	0	0	0	0	0	0	0	0	0	0.000340009	0	0	0	0	0	0	0	0	0	0	0	0	0	0	0	0	0	0	0	0	0	0	0	0	0	0	0	0	0	0	0	0	0	0	0	0
k__Bacteria;p__TM7;c__TM7-3;o__EW055;f__	k__Bacteria;p__TM7;c__TM7-3;o__EW055;f__	Family	0	0	0	0	0	0	0	0	0	0	0	0	0	0	0	0	0	0	0	0	0	0	0	0	0.000113999	0	0	0.000180003	0	0	0	0	0	0	0	0	0	0	0	0	0	0	0	0	7.99997e-06	0	0
k__Bacteria;p__Proteobacteria;c__Alphaproteobacteria;o__Rhizobiales;f__Rhizobiaceae	Rhi_Rhizobiaceae	Family	0	0	0	0	0	0	7.99983e-06	0	0	0	0.000199005	0	0	0	0	0	0	0	0	0	0	0	0	0	0	0	0	0	0	0	0	0	0	0	0	0	0	0	2.20008e-05	0	0	0	0	0	0	0	0
k__Bacteria;p__Firmicutes;c__Clostridia;o__SHA-98;f__	k__Bacteria;p__Firmicutes;c__Clostridia;o__SHA-98;f__	Family	0	0	0	0	0	0	0	0	0	0	2.50007e-05	0	0	0	0	0	0	0	0	0	0	0	0	0	0	0	0	0	0	0	0	0	0	0	0	0	0	0	0	0	0	0	0	0	0	0	0
k__Bacteria;p__Proteobacteria;c__Alphaproteobacteria;o__Rickettsiales;f__mitochondria	Ric_mitochondria	Family	0	0	0	0	0	5.60022e-05	1.49997e-05	0	0	0	1.70005e-05	0	0	0	0	0	8.00049e-06	0	0	6.99992e-06	0	0	0	2.99989e-05	7.99993e-06	0	0	0	0	0	0	0	0	0	0	0	0	0	0	0	0	0	0	0	0	0	0
k__Bacteria;p__Bacteroidetes;c__Bacteroidia;o__Bacteroidales;Other	k__Bacteria;p__Bacteroidetes;c__Bacteroidia;o__Bacteroidales;Other	Family	0	0	0	0	0	0	0	0	0	0	0	0	0	0	0	0	0	0	0	0	0	0	0	0	0	0	0	0	0	0	0	0	0	0	0	0	0	0	0	0	0	0	0	0	0	0	0
k__Bacteria;p__Actinobacteria;c__Actinobacteria;o__Actinomycetales;f__Brevibacteriaceae	Act_Brevibacteriaceae	Family	0	0	0	0	0	0	7.99983e-06	0	0	0	0	0	0	0	0	0	0	0	0	0	0	0	1.40003e-05	0	9.89991e-05	0	0	0	0	0	0	0	0	0	0	0	0	0	0	0	0	0	1.5001e-05	0	0	0	0
k__Bacteria;p__Firmicutes;c__Bacilli;o__Bacillales;f__[Exiguobacteraceae]	Bac_[Exiguobacteraceae]	Family	0	0	0	0	7.99994e-06	0	0	0	0	0	2.50007e-05	0	0	0	0	0	0	0	0	0	0	0	9.90021e-05	0	0	0	0	0	0	0	0	0	0	0	0	0	0	0	0	0	0	0	0	0	0	0	0
k__Bacteria;p__Bacteroidetes;c__Flavobacteriia;o__Flavobacteriales;f__Cryomorphaceae	Fla_Cryomorphaceae	Family	0	0	0	0	0	0	0	0	0	0	0	0	0	0	0	0	0	0	0	0	0	0	0	0.000128995	0	0	0	0	0	0	0	0	0	0	0	0	0	0	0	0	0	0	0	0	0	0	0
k__Bacteria;p__Actinobacteria;c__Actinobacteria;o__Actinomycetales;f__Dermabacteraceae	Act_Dermabacteraceae	Family	0	0	0	0	7.99994e-06	0	0	0	0	0	0	0	0	0	0	0	0	0	0	0	0	0	7.00015e-05	1.49994e-05	7.99993e-06	0	0	0	0	0	0	0	0	0	0	0	0	0	0	0	0	7.99956e-06	0	0	0	0	0
k__Bacteria;p__Firmicutes;c__Clostridia;o__Clostridiales;f__EtOH8	Clo_EtOH8	Family	0	0	0	0	0	0	0	0	0	0	0.000116003	0	0	0	0	0	0	0	0	0	0	0	0	0	0	0	0	0	0	0	0	0	0	0	0	0	0	0	0	0	0	0	0	0	0	0	0
k__Bacteria;p__Acidobacteria;c__Acidobacteria-6;o__iii1-15;f__mb2424	iii_mb2424	Family	0	0	0	0	0	0	0	0	0	0	0	0	0	0	0	0	0	0	0	0	0	0	0	0.000112996	0	0	0	0	0	0	0	0	0	0	0	0	0	0	0	0	0	0	0	0	0	0	0
k__Bacteria;p__Actinobacteria;c__Actinobacteria;o__Actinomycetales;f__Mycobacteriaceae	Act_Mycobacteriaceae	Family	0	0	0	0	7.99994e-06	0	0	0	0	0	0	0	0	0	0	0	0	0	0	0	0	4.59985e-05	0	0	0	0	0	4.90008e-05	0	0	0	0	0	0	0	0	0	0	0	0	0	0	0	0	0	0	0
k__Bacteria;p__Chloroflexi;c__Chloroflexi;o__[Roseiflexales];f__[Kouleothrixaceae]	Ros_[Kouleothrixaceae]	Family	0	0	0	0	0	0	0	0	0	0	0	0	0	0	0	0	0	0	0	0	0	0	0	9.79963e-05	0	0	0	0	0	0	0	0	0	0	0	0	0	0	0	0	0	0	0	0	0	0	0
k__Bacteria;p__Proteobacteria;c__Gammaproteobacteria;o__Aeromonadales;f__Aeromonadaceae	Aer_Aeromonadaceae	Family	0	0	0	0	0	0	0	0	0	0	0	0	0	0	0	0	0	0	0	0	0	0	0	0	0	0	0	0	0	0	0	0	0	0	0	0	0	0	0	1.39997e-05	0	0	0	0	0	0	0
k__Bacteria;p__Actinobacteria;c__Actinobacteria;o__Actinomycetales;f__Nocardiaceae	Act_Nocardiaceae	Family	0	0	0	0	0	0	0	0	0	0	0	0	0	0	0	0	0	0	0	0	0	0	0	6.79974e-05	0	0	0	0	0	0	0	0	0	0	0	0	0	0	0	0	0	0	0	0	0	0	0
k__Bacteria;p__Actinobacteria;c__Actinobacteria;o__Actinomycetales;f__Dermatophilaceae	Act_Dermatophilaceae	Family	0	0	0	0	0	0	0	0	0	0	0	0	0	0	0	0	0	0	0	0	0	0	0	1.49994e-05	0	0	0	0	0	0	0	0	0	0	0	0	0	0	0	0	0	0	0	0	0	0	0
k__Bacteria;p__Actinobacteria;c__Actinobacteria;o__Actinomycetales;f__Nocardioidaceae	Act_Nocardioidaceae	Family	0	0	0	0	0	0	0	0	0	0	0	0	0	0	0	0	0	0	0	0	0	0	0	0	0	0	0	0	0	0	0	0	0	0	0	0	0	0	0	0	0	0	0	0	0	0	0
k__Bacteria;p__Actinobacteria;c__Actinobacteria;o__Actinomycetales;f__Gordoniaceae	Act_Gordoniaceae	Family	0	0	0	0	0	0	0	0	0	0	0	0	0	0	0	0	0	0	0	0	0	0	0	0	0	0	0	0	0	0	0	0	0	0	0	0	0	0	0	0	0	0	0	0	0	0	0
k__Bacteria;p__Bacteroidetes;c__Flavobacteriia;o__Flavobacteriales;f__[Weeksellaceae]	Fla_[Weeksellaceae]	Family	0	0	0	0	0	0	0	0	0	0	0	0	0	0	0	0	0	0	0	0	0	0	0	0	0	0	0	0	0	0	0	0	0	0	0	0	0	0	0	0	0	0	0	0	0	0	0
k__Bacteria;p__Bacteroidetes;c__[Saprospirae];o__[Saprospirales];f__Chitinophagaceae	Sap_Chitinophagaceae	Family	0	0	0	0	0	0	0	0	0	0	0	0	0	0	0	0	0	0	0	0	0	0	0	0	0	0	0	0	0	0	0	0	0	0	0	0	0	0	0	0	0	0	0	0	0	0	0
k__Bacteria;p__Chloroflexi;c__Thermomicrobia;o__JG30-KF-CM45;f__	k__Bacteria;p__Chloroflexi;c__Thermomicrobia;o__JG30-KF-CM45;f__	Family	0	0	0	0	0	0	0	0	0	0	0	0	0	0	0	0	0	0	0	0	0	0	0	0	0	0	0	0	0	0	0	0	0	0	0	0	0	0	0	0	0	0	0	0	0	0	0
k__Bacteria;p__Firmicutes;c__Bacilli;o__Bacillales;f__Listeriaceae	Bac_Listeriaceae	Family	0	0	0	0	0	0	0	0	0	0	0	0	0	0	0	0	0	0	0	0	0	0	0	0	0	0	0	0	0	0	0	0	0	0	0	0	0	0	0	0	0	0	0	0	0	0	0
k__Bacteria;p__Proteobacteria;c__Alphaproteobacteria;o__Rhizobiales;f__Hyphomicrobiaceae	Rhi_Hyphomicrobiaceae	Family	0	0	0	0	0	0	0	0	0	0	0	0	0	0	0	0	0	0	0	0	0	0	0	0	0	0	0	0	0	0	0	0	0	0	0	0	0	0	0	0	0	0	0	0	0	0	0
k__Bacteria;p__Proteobacteria;c__Alphaproteobacteria;o__Rhizobiales;f__Phyllobacteriaceae	Rhi_Phyllobacteriaceae	Family	0	0	0	0	0	0	0	0	0	0	0	0	0	0	0	0	0	0	0	0	0	0	0	0	0	0	0	0	0	0	0	0	0	0	0	0	0	0	0	0	0	0	0	0	0	0	0
k__Bacteria;p__Proteobacteria;c__Gammaproteobacteria;o__Alteromonadales;f__[Chromatiaceae]	Alt_[Chromatiaceae]	Family	0	0	0	0	0	0	0	0	0	0	0	0	0	0	0	0	0	0	0	0	0	0	0	0	0	0	0	0	0	0	0	0	0	0	0	0	0	0	0	0	0	0	0	0	0	0	0
k__Bacteria;p__Spirochaetes;c__Spirochaetes;o__Sphaerochaetales;f__Sphaerochaetaceae	Sph_Sphaerochaetaceae	Family	0	0	0	0	0	0	0	0	0	0	0	0	0	0	0	0	0	0	0	0	0	0	0	0	0	0	0	0	0	0	0	0	0	0	0	0	0	0	0	0	0	0	0	0	0	0	0
k__Bacteria;p__TM7;c__TM7-3;Other;Other	k__Bacteria;p__TM7;c__TM7-3;Other;Other	Family	0	0	0	0	0	0	0	0	0	0	0	0	0	0	0	0	0	0	0	0	0	0	0	0	0	0	0	0	0	0	0	0	0	0	0	0	0	0	0	0	0	0	0	0	0	0	0
k__Bacteria;p__Tenericutes;c__Mollicutes;o__Anaeroplasmatales;f__Anaeroplasmataceae	Ana_Anaeroplasmataceae	Family	0	0	0	0	0	0	0	0	0	0	0	0	0	0	0	0	0	0	0	0	0	0	0	0	0	0	0	0	0	0	0	0	0	0	0	0	0	0	0	0	0	0	0	0	0	0	0
k__Bacteria;p__Verrucomicrobia;c__[Pedosphaerae];o__[Pedosphaerales];f__	k__Bacteria;p__Verrucomicrobia;c__[Pedosphaerae];o__[Pedosphaerales];f__	Family	0	0	0	0	0	0	0	0	0	0	0	0	0	0	0	0	0	0	0	0	0	0	0	0	0	0	0	0	0	0	0	0	0	0	0	0	0	0	0	0	0	0	0	0	0	0	0
k__Bacteria;p__[Thermi];c__Deinococci;o__Deinococcales;f__Deinococcaceae	Dei_Deinococcaceae	Family	0	0	0	0	0	0	0	0	0	0	0	0	0	0	0	0	0	0	0	0	0	0	0	0	0	0	0	0	0	0	0	0	0	0	0	0	0	0	0	0	0	0	0	0	0	0	0
k__Bacteria;p__Bacteroidetes;c__Bacteroidia;o__Bacteroidales;f__Bacteroidaceae;g__Bacteroides	Bac_Bacteroides	Genus	0.0157193	0.190895	0.131683	0.24149	8.59994e-05	0.0197318	0.0199286	0.00875566	0.279722	0.116169	0.0131284	0.174871	0.133353	0.129783	0.0978686	0.00632087	0.212091	0.240593	0.0143207	0.0284617	0.0733061	0.00842573	0.0119723	0.0312568	0.38521	0.0923849	0.0859069	0.198492	0.107782	0.0148866	0.0341572	0.192091	0.31255	0.149747	0.0773875	0.013419	0.258286	0.177605	0.00856933	0.00874578	0.0802744	0.0567409	0.0211374	0.0133044	0.5642	0.0139494	0.0759344
k__Bacteria;p__Bacteroidetes;c__Bacteroidia;o__Bacteroidales;f__Prevotellaceae;g__Prevotella	Pre_Prevotella	Genus	0.000642013	0.0855563	0.0306491	0.00012899	0.510197	0.000308012	0.000107998	0	0.0221656	0.000742029	0.000488013	0.000117996	0.00121605	0.00332823	0.0039005	8.19984e-05	0.0118517	0.0144124	3.09993e-05	0.00103199	7.7997e-05	1.49995e-05	0.000218005	0.000590978	0.0586195	6.29979e-05	0.0965605	1.60003e-05	8.60022e-05	9.6004e-05	4.40003e-05	1.80014e-05	8.00013e-06	4.90032e-05	0.051122	0.000137	2.40008e-05	3.50019e-05	0.0938006	0	0.00592766	0	7.00046e-06	0.000139004	0.000374999	0.69635	0.364807
k__Bacteria;p__Proteobacteria;c__Gammaproteobacteria;o__Enterobacteriales;f__Enterobacteriaceae;g__	k__Bacteria;p__Proteobacteria;c__Gammaproteobacteria;o__Enterobacteriales;f__Enterobacteriaceae;g__	Genus	0.762197	0.0546497	0.0347473	0.0147189	0.0969103	0.000218009	0.284291	0.645837	0.014056	0.0394545	0.418583	0.151463	0.00415818	0.0516116	0.223247	0.11772	0.34507	0.143587	0.767858	0.00629693	0.075809	0.181358	0.269689	0.0143215	0.0217258	0.575412	0.0418685	0.00508208	0.232899	0.147616	0.638294	0.00233318	0.405837	0.0229335	0.314058	0.828084	0.442029	0.00361519	0.115743	0.805741	0.1081	0.55633	0.271993	0.539011	0.0218709	0.00534517	0.00823737
k__Bacteria;p__Firmicutes;c__Clostridia;o__Clostridiales;f__Ruminococcaceae;g__	k__Bacteria;p__Firmicutes;c__Clostridia;o__Clostridiales;f__Ruminococcaceae;g__	Genus	0.0217454	0.280827	0.0471382	0.306962	2.29998e-05	0.00702827	0.0157967	0.0138585	0.218473	0.125396	0.142514	0.104402	0.0850957	0.0660966	0.258414	5.49989e-05	0.0933617	0.164746	0.041931	0.0455915	0.300428	0.0260252	9.80021e-05	0.000310988	0.000175998	0.0239552	0.0314969	0.131594	0.0518713	8.70037e-05	0.000760005	0.263542	0.0124392	0.510682	0.0256855	0.0502592	0.00844429	0.0690597	0.129889	0.00704782	0.0288424	0.018545	0.0297879	0.0156325	0.000854997	0.0163625	0.0123486
k__Bacteria;p__Firmicutes;c__Clostridia;o__Clostridiales;f__Lachnospiraceae;g__	k__Bacteria;p__Firmicutes;c__Clostridia;o__Clostridiales;f__Lachnospiraceae;g__	Genus	0.0154843	0.0150308	0.0505244	0.00341674	0.0173299	0.00239909	0.0338183	0.0026079	0.0747012	0.0720698	0.00940725	0.00151495	0.0200009	0.0767254	0.0430275	0.0140897	0.0402555	0.0546875	0.00938778	0.0138398	0.00589077	0.0204253	0.00134503	0.02609	0.00336997	0.0155145	0.0152135	0.0223924	0.0911213	0.000151006	0.0101251	0.0278951	0.00796713	0.0114338	0.0120998	0.00432801	0.0251589	0.018213	0.0105804	0.0227184	0.0734318	0.0429146	0.153351	0.00502415	0.117951	0.0164235	0.158976
k__Bacteria;p__Firmicutes;c__Clostridia;o__Clostridiales;f__Ruminococcaceae;g__Faecalibacterium	Rum_Faecalibacterium	Genus	0.000167003	0.0039422	0.000637043	0.0216334	2.29998e-05	0.125708	0.00121397	0.00234191	0.0847139	0.0148186	0.00673418	0.189196	0.0644668	0.297234	0.00602224	6.99986e-06	0.0354662	0.00261388	0.000493989	0.00473295	0.160255	0.000265991	0.000825017	0.000294989	0.0145609	0.166362	0.00105396	0.0283665	0.00827821	5.10021e-05	3.60003e-05	0.0477616	0.118115	0.0250087	0.00770085	0.000116	0	9.20049e-05	0.0455297	0.0146486	0	0	0.0632271	0.0221996	7.99997e-06	0.00179106	0.0490802
k__Bacteria;p__Firmicutes;c__Clostridia;o__Clostridiales;f__Veillonellaceae;g__Megamonas	Vei_Megamonas	Genus	0.000102002	0.0060633	0.151711	7.99939e-06	0	2.80011e-05	3.79992e-05	0	3.70026e-05	3.80015e-05	2.50007e-05	7.99971e-06	0.000177008	5.7004e-05	0.0730387	2.69995e-05	8.00049e-06	0.000865961	0	0	0.0294219	7.59976e-05	0	9.09965e-05	0	0	0	1.60003e-05	0.00494212	7.00029e-06	5.20004e-05	0.00849165	0.060952	0.0030262	0	0	0	2.80015e-05	0	0	6.9996e-06	0	0.0335552	0	0	0.145526	0.102567
k__Bacteria;p__Actinobacteria;c__Actinobacteria;o__Bifidobacteriales;f__Bifidobacteriaceae;g__Bifidobacterium	Bif_Bifidobacterium	Genus	0.0208074	0.00877944	0.000193013	0.0066055	0.0142839	0.0333333	0.0162497	0.0419614	0.00335223	0.168945	0.0161764	0.0176984	0.0264501	0.014332	0.05486	0.0373483	0.00155209	0.000775965	0.00661285	0.00584694	0.142109	0.0406637	0.0106942	0.208237	0.280527	0.000159995	7.99971e-06	0.00823713	0.0534913	0.344293	0.218415	0.0982045	0.0316295	0.000400026	0.0132977	7.50002e-05	0.00897631	0.00868546	0.392519	0.0306482	0.051844	0.00935849	0.00546636	0.00209106	0.0174559	7.30023e-05	0.00359916
k__Bacteria;p__Firmicutes;c__Clostridia;o__Clostridiales;f__Veillonellaceae;g__Phascolarctobacterium	Vei_Phascolarctobacterium	Genus	7.30015e-05	0.151892	0.229761	7.49943e-05	7.99994e-06	0.0294912	0.24611	0.0275749	0.00974968	0.0628955	0.000554015	0.000109996	0.0449549	0.00056804	0.00266766	6.99986e-06	0.000369023	1.39994e-05	0.000808981	0	0.00428083	0.00159595	0.0134703	0.0494311	5.39995e-05	0.000498983	0.00259891	3.20005e-05	0.0080912	1.50006e-05	0.0246802	0.0026332	0.0103562	0.000100007	0.00141397	0	0.0463306	1.40007e-05	3.60014e-05	0	0.0165441	0.000980946	0	0.000640019	0	0.00385012	0.00901641
k__Bacteria;p__Firmicutes;c__Clostridia;o__Clostridiales;f__Lachnospiraceae;g__Lachnospira	Lac_Lachnospira	Genus	0.00325907	0.00105205	0.0185342	0.000819938	0	0.12428	0.00116998	0.00126695	0.0057734	0.00598123	0.000711019	8.59969e-05	0	1.60011e-05	0.00299962	2.09996e-05	0.00854552	0.00354684	7.69982e-05	0.00161898	0.000786969	0	7.00015e-06	8.29968e-05	0.116347	0.000193993	0.000233992	0.0182323	0.00182105	3.60015e-05	0	0.00180614	0.000497008	0.00224415	0	0.000628002	3.20011e-05	0.000608032	0.000616023	0.00350991	0.000308982	0	0.000247016	0	0.0234609	0.00097503	0.0340885
k__Bacteria;p__Firmicutes;c__Clostridia;o__Clostridiales;f__Lachnospiraceae;g__[Ruminococcus]	Lac_[Ruminococcus]	Genus	0.0247735	0.0140687	0.029877	0.0184226	0.0387497	0.00869634	0.00514889	0.00294589	0.00159911	0.0122735	0.00186405	0.000508982	0.0149336	0.00619443	0.0667165	0.246922	0.00624638	0.172535	0.0154116	0.00309397	0.000674974	0.265962	0.0127453	0.0236801	0.00234798	0.0104546	0.0351977	0.000465007	0.00969724	0.0183518	0.0119401	0.0052484	0.000593009	0.00560137	0.000799984	0.000437001	0.00404514	0.00479125	0.00173607	0.00228094	0.0131732	0.0970967	0.136262	0.0261858	0.0142369	0.000233007	0.000160007
k__Bacteria;p__Firmicutes;c__Clostridia;o__Clostridiales;f__Veillonellaceae;g__Veillonella	Vei_Veillonella	Genus	0.000327007	0.000111006	0.000587039	0.0891022	0.220846	0.310471	0.00107598	7.7997e-05	3.00021e-05	0	3.30009e-05	0.000717974	0.00953341	0.00106307	0.00724208	0.424915	0.0299918	0.0022169	0.00127197	0.00663893	0.00527979	0	0.00385508	0.0370626	6.89994e-05	8.29972e-05	0.0191753	0.0984856	0.000769019	7.40031e-05	8.00006e-05	0.00145211	0.000216003	7.00046e-06	0.00112698	0.000539002	0.0737505	0.00094705	0	0.00629184	0.0162231	0.000101994	0.000485032	0.000283008	0.0637627	0.000186006	0.00518223
k__Bacteria;p__Firmicutes;c__Bacilli;o__Lactobacillales;f__Streptococcaceae;g__Streptococcus	Str_Streptococcus	Genus	0.000270005	0.00019901	0.0074725	0.0863914	0.00716995	0.105459	0.00144497	0.000380985	0.00498835	9.40037e-05	0.00254307	0.118457	0.0270792	0.028135	0.0212363	0.000846983	0.00344321	0.0260058	0.0350852	0.0853801	0.00479981	0.0215183	0.0902379	0.00351987	0.00295797	0.00271991	0.0965455	0.0842233	4.30011e-05	0.264119	0.000635004	0.00469536	0.000657011	0.00227315	0.00299494	0.00775802	0.00756926	0.0353189	0.00374214	0.0138927	0.0436355	0.0493133	0.0681314	0.0167695	0.00272199	0.000347011	0.00204809
k__Bacteria;p__Firmicutes;c__Clostridia;o__Clostridiales;f__Ruminococcaceae;g__Ruminococcus	Rum_Ruminococcus	Genus	0.0474479	0.00321416	0.0165521	0.0598325	0.000967993	0.00176307	0.0104618	0.000535979	0.00441431	0.0995479	0.0073232	0.00112396	0.0173347	0.0013961	0.00128184	0.00122698	0.0228504	0.00339585	0.0135547	0.0857551	0.0532699	1.49995e-05	7.00015e-06	0.0121575	7.99993e-06	0.0114266	0.00638177	0.00352206	0.0148914	6.70028e-05	0.00177901	0.066078	0.000569009	0.015171	0.00259295	0.000560002	0.000523018	0.00094905	0.00318812	0.00768481	0.035533	0.00716361	0.0200493	0.00914927	0.000987996	0.00413313	0.000827037
k__Bacteria;p__Bacteroidetes;c__Bacteroidia;o__Bacteroidales;f__Porphyromonadaceae;g__Parabacteroides	Por_Parabacteroides	Genus	0.000291006	0.00747337	0.0137019	0.0111352	0	0.00223409	0.000206996	0.000139995	0.0168222	0.00982138	0.000994027	0.00787672	0.0046722	0.00401828	0.00205474	0	0.00680542	0.00584174	0.000483989	0.00832591	0.0114926	0.00271891	0	0.000893966	0	0.00666777	0.0137065	0.0502288	0.0181775	0.0047872	0.00353502	0.0501658	0.00409607	0.000958063	0.0132167	0.000799002	0.0448495	0.0165019	0.00341013	0.000995975	0.00745158	0.00232187	0.000509033	0.000421012	0.0160969	0.00339711	0.00362416
k__Bacteria;p__Firmicutes;c__Clostridia;o__Clostridiales;f__Veillonellaceae;g__Dialister	Vei_Dialister	Genus	0.0173213	7.00035e-06	0	0.00758142	0.0120409	0.000562022	0.00312193	0	0.000322023	0.000282011	0.00815922	7.99971e-06	0.000902039	0.0414039	0.00453642	1.99996e-05	0.00215313	0.00838462	0.000153996	0.0122669	0.00223891	0	0	4.49983e-05	6.09995e-05	0.0131386	0.0423145	0.0441557	0.000194005	2.20009e-05	2.20002e-05	0	0.00196403	0.000701046	0.0624708	2.00001e-05	0.00148005	0.0388041	0.120783	0.0260063	0	2.39987e-05	0.000365024	1.60005e-05	0.0366169	0	0.000112005
k__Bacteria;p__Firmicutes;c__Clostridia;o__Clostridiales;f__Lachnospiraceae;Other	k__Bacteria;p__Firmicutes;c__Clostridia;o__Clostridiales;f__Lachnospiraceae;Other	Genus	0.000232005	0.00344217	0.000106007	0.000413969	0.000177999	0.00675826	0.00977779	0.00184293	0.00727751	0.00706128	0.00402611	0.0300899	0.00249111	0.0623394	0.00363554	0.0139197	0.00188211	0.00274488	0.000199995	0.0325726	0.00157194	0.0340259	4.20009e-05	0.0359266	0.0572705	0.0206583	0.000374987	0.0592829	0.0138583	0.000306013	1.50001e-05	0.0105358	0.00317405	0.0265958	0.00190696	0.000437001	0.00315311	0.00812043	0.00164506	0.000776981	2.09988e-05	0.000572968	5.90038e-05	3.20009e-05	0.000340999	0.0100833	0.0526724
k__Bacteria;p__Firmicutes;c__Clostridia;o__Clostridiales;f__;g__	k__Bacteria;p__Firmicutes;c__Clostridia;o__Clostridiales;f__;g__	Genus	0.000299006	0.111682	0.0232856	0.012584	8.49994e-05	0.00220609	0.00412991	0.00050598	0.0115688	0.0127785	0.0424401	0.000226992	0.0108945	0.0127199	0.00686313	0.000400992	0.0125328	0.0087866	0.0198915	0.00280097	0.00722672	0.000912971	0.000162003	0.0131105	0.00369597	0.00383687	0.0112026	0.00701111	0.0079672	0.000184008	8.10006e-05	0.0332915	0.00982716	0.0520464	0.00140497	0.000499001	0.00724725	0.00329017	0.00142305	0.00331892	0.0115063	0.000556969	0.00270518	0.0035641	0.00142799	0.00715322	0.00641829
k__Bacteria;p__Proteobacteria;c__Betaproteobacteria;o__Burkholderiales;f__Alcaligenaceae;g__Sutterella	Alc_Sutterella	Genus	0.000131003	0.000827041	0.00101007	3.79971e-05	0	0.0142546	0.000822983	0.000100996	0.000300021	0.000798031	8.30022e-05	0.000186993	0.000660028	0.00335323	0.000255967	6.99986e-06	0.0192502	0.00808664	7.99982e-06	0.000102999	0.00712372	0	7.00015e-06	0.00102896	7.99993e-06	0.00328089	0	8.00013e-06	0.00263207	2.20009e-05	1.50001e-05	0.00118109	0.000353006	0.0378215	0.00137397	4.80001e-05	8.00027e-06	1.40007e-05	0.00423016	0	0.000143992	0.00471874	0.000224015	7.30021e-05	0.0361329	0.00190406	0.00802936
k__Bacteria;p__Firmicutes;c__Clostridia;o__Clostridiales;f__Veillonellaceae;g__Megasphaera	Vei_Megasphaera	Genus	0.0195084	1.50008e-05	1.40009e-05	4.59965e-05	0.0487717	0.00396215	0.045967	0	0	0	0	5.4998e-05	0.0543123	0.0160951	2.29971e-05	0.0100728	0.00500631	0	3.09993e-05	0.0293487	0.0183003	0	0.000381008	0	0.000106999	0.00187994	0.00322888	0.00934915	0.0497422	0	7.00005e-06	0.00013601	4.00006e-05	0	0.00219496	2.70001e-05	0.000676023	0.0358009	0	0.00103697	0.000116993	0	0.00791851	0.000105003	0.00871597	0	0.0338665
k__Bacteria;p__Firmicutes;c__Clostridia;o__Clostridiales;f__Lachnospiraceae;g__Roseburia	Lac_Roseburia	Genus	7.00014e-06	0.00059003	0.0102857	0.0116001	2.29998e-05	0.00190407	0.000315993	0.000163994	0.000257018	0.000310012	0.000588016	0	0.000588025	0.00121809	7.99898e-06	0	0.00017201	3.49984e-05	7.99982e-06	0.00573694	7.99969e-06	7.59976e-05	7.00015e-06	7.9997e-06	2.99997e-05	8.99969e-05	0.00386186	0.00688911	0.00134203	0	0	0.00366828	2.40004e-05	0.00131609	9.9998e-06	6.10002e-05	0	0.000296016	0	0.000308992	0.00017799	0	0.000142009	0	0.010933	0.00203406	0.0110815
k__Bacteria;p__Firmicutes;c__Bacilli;o__Lactobacillales;f__Lactobacillaceae;g__Lactobacillus	Lac_Lactobacillus	Genus	0.000416008	0	5.00034e-05	0.000383971	0.000452997	5.60022e-05	0.0105088	0	2.9002e-05	0	0.000132004	0.0310089	0.265904	8.00056e-06	0.000256967	0.000256995	0.000541033	6.99969e-06	0.000130997	0.00966489	0.0110436	3.0999e-05	0.123432	0.0204732	0.000105999	0.0134445	0.0055788	0.0593059	6.40016e-05	0.00165207	0	0.00512939	8.00013e-06	0	0.000471991	0	0.0243628	0.264798	7.20027e-05	0.000157996	0.00122693	1.59991e-05	1.5001e-05	0.00802323	0.000505998	0	0
k__Bacteria;p__Proteobacteria;c__Gammaproteobacteria;o__Enterobacteriales;f__Enterobacteriaceae;Other	k__Bacteria;p__Proteobacteria;c__Gammaproteobacteria;o__Enterobacteriales;f__Enterobacteriaceae;Other	Genus	0.000153003	0	2.10014e-05	0	5.39996e-05	7.00027e-05	0.194577	0.00472582	0	0	8.00022e-06	0.000350987	0.0673449	0.00121008	0	0.00203196	0.00295918	0	0.000346992	0.326955	0	7.99974e-06	0	0.0159314	0.000586995	0.000929968	7.99971e-06	0.00568009	0.0103363	7.00029e-06	0	0.0416152	0	0	0.00321894	0	8.00027e-06	0.0119076	3.60014e-05	2.69993e-05	0	3.89979e-05	7.00046e-06	0.000154004	0	0	0.000779035
k__Bacteria;p__Firmicutes;c__Bacilli;o__Lactobacillales;f__Enterococcaceae;g__Enterococcus	Ent_Enterococcus	Genus	9.50019e-05	0.00308715	0.00103107	0.000555958	0.000498997	7.7003e-05	0.00095298	0.000147994	0.000103007	0	0.00165604	0.000608978	4.00017e-05	0.00203014	0.00800698	0.000297994	0	5.59975e-05	0.000724983	0.000518994	0.000407984	0.149071	0.00924119	0.444235	0.000113999	0	0	0	0.00898822	0.0602495	0.00266702	0	0	0	0.00142397	0.00618702	8.00027e-06	3.50019e-05	0	0.00267793	0.00818353	0.00786957	0.000844055	0.000600017	0.000638997	0	1.60007e-05
k__Bacteria;p__Firmicutes;c__Clostridia;o__Clostridiales;Other;Other	k__Bacteria;p__Firmicutes;c__Clostridia;o__Clostridiales;Other;Other	Genus	8.00016e-05	0.00154808	0.000400027	0.000286978	6.89995e-05	0.000597023	0.0045589	0.000637975	0.000843059	0.00937237	0.00902024	0.00336988	0.00107905	0.0255368	0.000124984	0.00176796	0.0118767	0.00206491	7.99982e-06	0.0562584	0.0134955	0.00107097	0.00106402	0.00931265	0.00658594	0.000624979	0.000662976	0.00432307	0.0155724	0	3.00002e-05	0.013203	0.000377006	0.015316	0.000819984	0	0.00088403	0.00107606	0.00137805	0.000315992	0.000725959	0.00172491	0.000127008	0.00152304	0.00430798	0.000209006	0.0177848
k__Bacteria;p__Firmicutes;c__Clostridia;o__Clostridiales;f__Lachnospiraceae;g__Dorea	Lac_Dorea	Genus	0.00190904	0.00299015	0.00666845	0.0297457	0.000598996	4.90019e-05	0.000545989	0.00128295	0.00746852	0.0175607	0.00509314	0.00196493	0.00483521	0.0151021	0.0125414	0.00942181	0.0241735	0.00283387	0.00695884	0.00611293	0.0120335	0.135052	0.000381008	2.39991e-05	0.000328997	0.00356088	0.00345688	0.0106062	0.00660817	3.70016e-05	0.00891706	0.000835063	0.00341505	0.0090416	0.0108768	0.000655002	0.00476916	0.000864046	0.00405715	0.00602185	0.0229977	0.0220638	0.0166011	0.0200016	0.0194499	0.000436014	0.000345016
k__Bacteria;p__Bacteroidetes;c__Bacteroidia;o__Bacteroidales;f__Rikenellaceae;g__	k__Bacteria;p__Bacteroidetes;c__Bacteroidia;o__Bacteroidales;f__Rikenellaceae;g__	Genus	0	0.00889844	0.00109507	0	0	0.000407016	0.000361992	0	0.0680638	0.00610424	0.00971726	0.00148195	0.0023541	0.00223916	0.00015598	6.99986e-06	0.0066004	0.00255688	0.00204995	0	0.00149994	0	0	0	1.49999e-05	0.00448185	0.0122706	8.00013e-06	0.00826321	2.20009e-05	0	0.00226117	9.60015e-05	0.0210574	0.00200996	0.000164	0.00160005	0.0126937	0.00193907	0.000494988	0.00397077	0.00816755	0	1.60005e-05	0	0.000491015	0.00201709
k__Bacteria;p__Firmicutes;c__Erysipelotrichi;o__Erysipelotrichales;f__Erysipelotrichaceae;g__	k__Bacteria;p__Firmicutes;c__Erysipelotrichi;o__Erysipelotrichales;f__Erysipelotrichaceae;g__	Genus	0.00554011	0.00133707	0.00195513	0.00158588	0.00456497	0.00594323	0.00182196	0.00374785	0.0198484	0.0101144	0.00207806	0.028928	0.000604026	0.00377526	0.0132443	0.0245125	0.00137208	0.00697069	0.00747483	0.000805991	0.000636975	0.0131476	0.00145203	0.00930565	0.0274038	0.00414886	0.00101296	0.0121122	0.0186365	0.0398697	0.00214101	0.00120709	0.00109002	0.00205814	0.0730095	0.00228701	0.00199407	4.20022e-05	0.0160496	0.0139547	0.0382608	0.00229787	0.00212114	0.0165515	0.00735497	0.000291009	1.60007e-05
k__Bacteria;p__Verrucomicrobia;c__Verrucomicrobiae;o__Verrucomicrobiales;f__Verrucomicrobiaceae;g__Akkermansia	Ver_Akkermansia	Genus	0	0.000524026	0	0	0	0.000183007	0	0	0.0610523	0	0.0547865	6.99975e-05	0	0.00845259	0.00196175	0	0.00756146	0.0066587	0	0.148748	0	0	0.000148003	0.000226991	0	0	0	0	0.220601	0	0	9.10069e-05	0.00120202	0.00639542	0	0	0	0	0	6.99983e-06	0	0	3.70024e-05	0	0	0	0.000321014
k__Bacteria;p__Proteobacteria;c__Gammaproteobacteria;o__Pasteurellales;f__Pasteurellaceae;g__Haemophilus	Pas_Haemophilus	Genus	0	2.90015e-05	0.0197493	0.000232982	3.79997e-05	0.138692	1.49997e-05	7.99969e-06	0.000491034	0	8.00022e-06	0.00162294	0.000290012	0.000650046	0.000744905	0	0.00197312	0.0105735	3.09993e-05	0.000245997	0.000321987	2.29993e-05	0.00129703	0	0.000114999	1.39995e-05	0.00425985	0.0415977	2.20006e-05	7.00029e-06	0	0.000118009	0.000176003	0.000522034	7.19986e-05	0	0	0	0.00194607	0.000164996	0	0	5.20034e-05	0.000170005	0.00223299	0.000250008	0.000836038
k__Bacteria;p__Firmicutes;c__Clostridia;o__Clostridiales;f__Veillonellaceae;g__Acidaminococcus	Vei_Acidaminococcus	Genus	0.00180704	8.10041e-05	0.000164011	0	0	7.00027e-06	0	0	1.4001e-05	9.00035e-06	0	0	0.0752112	0	0	0.048186	0.00015701	0.000173992	0	0.0088999	0.0326437	0	0	0	0	0.00058298	0	0.00280304	0.000344009	0	0	5.40041e-05	0	0	0.00688886	0	0.00412614	0.00657635	0	0	0.285657	0	0.00671544	0	0	0	0
k__Bacteria;p__Proteobacteria;c__Gammaproteobacteria;o__Enterobacteriales;f__Enterobacteriaceae;g__Citrobacter	Ent_Citrobacter	Genus	0.0049061	1.50008e-05	3.50023e-05	7.99939e-06	0.000307998	4.90019e-05	0.00180696	0.15341	3.70026e-05	0	0	0	5.60024e-05	0	2.29971e-05	0	0	0.00184292	3.09993e-05	1.39998e-05	0	0	0.000902019	2.99989e-05	0.000327997	6.99976e-06	5.39981e-05	2.40004e-05	5.70014e-05	8.20034e-05	0	9.00068e-06	0	0	0.00230595	0	0	0.218601	8.60033e-05	3.39992e-05	0	0.000273985	0	8.00023e-06	0	0	0.00989345
k__Bacteria;p__Actinobacteria;c__Coriobacteriia;o__Coriobacteriales;f__Coriobacteriaceae;g__Collinsella	Cor_Collinsella	Genus	0	0.00336117	0.0422058	0.00305777	0	0.00221309	7.99983e-06	0.00584577	0.00179713	0.0537281	0	0.082165	0.000975042	0.00911764	3.09961e-05	0	0.0198002	0.00392182	0.0152276	0.0217048	0.00142994	7.99974e-06	0	0.000249991	0	0.00792273	7.99971e-06	0.00518808	0.00721018	0.000134006	3.00002e-05	0.0206516	0.00210003	0.0105157	0	0.0768232	0.0105934	0.00142208	0.00463918	0.000129997	0	0.00251686	0.000104007	0	0	3.2001e-05	0.00021701
k__Bacteria;p__Firmicutes;c__Clostridia;o__Clostridiales;f__Ruminococcaceae;g__Oscillospira	Rum_Oscillospira	Genus	0.00166903	0.00537327	0.00172512	0.00223983	0.00145999	0.000119005	0.000729985	0.00165594	0.013601	0.00417016	0.00720619	2.39991e-05	0.00426318	0.00949866	0.00745205	0.00145097	0.00313119	0.00631172	0.000138997	0.000518994	0.00150894	0.000250992	0	4.49983e-05	9.09992e-05	0.00126796	0.0105166	0.00483808	0.00361409	1.40006e-05	1.50001e-05	0.00775459	0.000200003	0.00702246	0.00258595	7.00002e-06	0.000474016	0.00712738	0.00365414	0.00263093	0.00481273	0.00054897	0.00131609	0.000413012	0.00658297	0.00158105	0.00238611
k__Bacteria;p__Bacteroidetes;c__Bacteroidia;o__Bacteroidales;f__[Paraprevotellaceae];g__[Prevotella]	Par_[Prevotella]	Genus	7.00014e-06	0	0.0059524	0	0	7.00027e-06	0	0	0	0	0	0	0	0	0	0	0	0	0	0	0	0	0	3.09988e-05	0	0	0.00762173	0	0	0	0	1.80014e-05	0	0.000179012	0	0	0	0	0	0	0	0	0	0	0	0.0241497	0
k__Bacteria;p__Actinobacteria;c__Actinobacteria;o__Actinomycetales;f__Actinomycetaceae;g__Actinomyces	Act_Actinomyces	Genus	0.00048801	8.10041e-05	0.000308021	0.00497662	0.00163699	0.00360214	0.00122397	3.89985e-05	0.000688048	0.00785031	0.000704019	0.0226502	0.00307013	0.0230196	0.00172078	0.00312194	0.0033352	0.0105395	0.00466189	0.00437895	0.000800969	0.061449	0.0417029	0.000545979	0.000289997	0.000473984	0.0105636	0.00230504	0.000229006	0.0294132	0.000169001	0.000715054	0.00217203	0.00331022	0.00150897	0.00270101	0.000635022	0.00421722	0.00142905	0.000481988	0.00124793	0.00376479	0.0236435	0.035725	0.000415998	0.000258008	0.000562025
k__Bacteria;p__Firmicutes;c__Clostridia;o__Clostridiales;f__Lachnospiraceae;g__Blautia	Lac_Blautia	Genus	0.000627013	0.000523026	0.00945263	0.00604754	0.00179799	0.00609024	0.000445991	0.00230891	0.0029192	0.0151286	0.00608816	0.00028099	0.0187058	0.00228016	0.00241969	0.0154767	0.000715044	0.00129494	0.00041499	0.0087969	0.00115495	0.00401187	0	0.0184903	0.00930792	0.00181094	0.00342388	0.0240694	0.00217405	3.00013e-05	0.000686005	0.0104608	0.000336005	0.00564337	0.00438791	0.000157	0.000828028	0.000595032	0.00140705	0.00377191	0.0052867	0.0101974	0.0125038	0.00467514	0.00384998	0.000525016	0.000522023
k__Bacteria;p__Firmicutes;c__Clostridia;o__Clostridiales;f__Clostridiaceae;g__Clostridium	Clo_Clostridium	Genus	0.000620012	0.000701035	0.00174012	0.0272749	0	0.0133025	0.000745984	1.59994e-05	0.00296221	0.000873034	0.000984027	0.000967965	0.00946841	0.00665847	0	0.000853983	0.00561934	0.0021689	0.00712084	0	0.00150094	0.000850973	0.000127003	0.000363986	0	0.00325989	0.00054598	0.0177733	0.00307008	0	5.20004e-05	0.00426832	0	0.00311821	9.19982e-05	0.000294001	0.000611021	0.0037232	0.000165006	0.00690283	0.0284494	3.09983e-05	0.0291199	2.40007e-05	0	0.000355011	0.0141346
k__Bacteria;p__Firmicutes;c__Clostridia;o__Clostridiales;f__Lachnospiraceae;g__Coprococcus	Lac_Coprococcus	Genus	3.00006e-05	0.000862043	0.00995467	0.00199885	7.99994e-06	0.000126005	7.69984e-05	0.00551878	0.00170712	0.0538681	0.00317109	0	0.000185008	0.000226016	0.00195575	6.79986e-05	0.000928057	0.00326985	0.00263694	0.00147498	0.00026699	8.39973e-05	0	0.00392785	6.89994e-05	0.00158195	0.00418185	0.0180773	0.00126803	0	0.00185301	0.00366828	0.000793013	0.000623041	0.00179496	0.000259001	0.000378013	4.20022e-05	0.0051982	9.69976e-05	0.00575067	0.00598267	5.20034e-05	0.000486014	0.000988996	0.00416613	0.000193009
k__Bacteria;p__Firmicutes;c__Clostridia;o__Clostridiales;f__Clostridiaceae;g__	k__Bacteria;p__Firmicutes;c__Clostridia;o__Clostridiales;f__Clostridiaceae;g__	Genus	0.0050681	0.000251013	0.00952564	0.000278979	0.00109199	0.00750229	0.00996979	1.59994e-05	0.00733651	0.00431117	0.00132304	0.00113096	0.00023401	0.000162011	0.000449943	0.00112498	0.00253115	0.000478978	0	0.0101219	0.00526979	0.000865972	0.00231905	0.00144595	0.00131899	0.00321789	0.00911167	7.30012e-05	0.00431811	0	5.90004e-05	0.00611146	5.60009e-05	0.00172511	0.00544389	0	0.000137005	0.00170509	0.00193107	9.69976e-05	0.00645663	7.89957e-05	0.000993065	0.0542436	0.000207999	0	0.00151107
k__Bacteria;p__Firmicutes;c__Clostridia;o__Clostridiales;f__Clostridiaceae;g__SMB53	Clo_SMB53	Genus	7.00014e-06	0.00277714	7.10048e-05	0	0.00698495	1.40005e-05	0.00126797	1.59994e-05	2.10015e-05	3.80015e-05	0.000232006	8.59969e-05	4.00017e-05	0.000130009	0	0	2.40015e-05	0	0	0.000783991	0.000211992	0	0.155211	0.000211992	3.79997e-05	0	0	1.60003e-05	4.30011e-05	0	0.00406103	0.000108008	0	0.00030802	2.09996e-05	0	0	3.50019e-05	2.10008e-05	0	0.0667342	5.4997e-05	0.000172011	0.0441943	7.99997e-06	0.000452014	0.000306014
k__Bacteria;p__Fusobacteria;c__Fusobacteriia;o__Fusobacteriales;f__Fusobacteriaceae;g__Fusobacterium	Fus_Fusobacterium	Genus	0.000161003	7.00035e-06	0.000114008	0	0	0.000217008	0.00215995	0.00890165	7.00049e-06	0.000938037	4.20011e-05	6.29977e-05	4.00017e-05	0.00325723	0.0015648	7.49985e-05	0.000525032	0.000339985	0	0.000149998	0	0	7.00015e-06	0.000112996	7.59993e-05	0	0.176404	8.00013e-06	0.00200805	0	0	0.000808061	5.60009e-05	0.00134409	0.00192696	0	0.000177006	9.20049e-05	0	4.79988e-05	0	0.000462975	0.000127008	0.000972028	0.000397998	0	0
k__Bacteria;p__Bacteroidetes;c__Bacteroidia;o__Bacteroidales;f__[Barnesiellaceae];g__	k__Bacteria;p__Bacteroidetes;c__Bacteroidia;o__Bacteroidales;f__[Barnesiellaceae];g__	Genus	0	0.000546027	0.000107007	0	0	0	0	0	2.9002e-05	0.000450018	0.00288208	3.09989e-05	8.00034e-06	8.00056e-06	0.000124984	0	0	0	0	0	0.000526979	0	5.60012e-05	2.99989e-05	4.59996e-05	0	0	0	0	0	3.70003e-05	0.0078466	0	0.00713947	0.000459991	0	0	0	7.00027e-06	0	0.000733958	0	0.000135009	0	0	0	0.000699031
k__Bacteria;p__Bacteroidetes;c__Bacteroidia;o__Bacteroidales;f__[Paraprevotellaceae];g__Paraprevotella	Par_Paraprevotella	Genus	7.00014e-06	0.00649132	0.00074405	0	0	0.000393015	0	0.00135995	0.00640445	0	0	0	0	0	0	0	0	0	0	0	0	0	0	0.000113996	2.29998e-05	0	0	0	0	1.50006e-05	1.50001e-05	0	0	0.00292519	0	0	4.00014e-05	2.10011e-05	1.40005e-05	0	0	0.000972946	7.00046e-06	0	0	0.00414113	0.000651029
k__Bacteria;p__Bacteroidetes;c__Bacteroidia;o__Bacteroidales;f__S24-7;g__	k__Bacteria;p__Bacteroidetes;c__Bacteroidia;o__Bacteroidales;f__S24-7;g__	Genus	0	0.00315416	0	1.49989e-05	0	7.00027e-06	2.29995e-05	0	0.00228116	0.00190707	0.000248007	0	0.000137006	0	6.19921e-05	0.0113118	0.00645139	0	0	0	0	0	0	7.59971e-05	0	0	1.59994e-05	0	0	0	0	0	0	0	0.00389592	0	0	0	0.00373414	0	0	0	0	0	0	0.00483615	2.40011e-05
k__Bacteria;p__Proteobacteria;c__Deltaproteobacteria;o__Desulfovibrionales;f__Desulfovibrionaceae;g__Bilophila	Des_Bilophila	Genus	0.000146003	0.0079674	0.00535836	0.012885	2.29998e-05	0.00102604	0.00919281	0.00111996	0.000623044	0.00126805	0.000563015	0	0.000725031	0.0100277	0.000115985	0	0.00346021	0.00902859	5.39988e-05	0	0.000628975	0	5.60012e-05	0	0	0.000623979	0	0	0.000696017	0	0	0.00108108	0.000697011	0.00075105	0.00117998	0	0.000418014	0.000283015	0.00548521	0.00344091	0.000418976	0.0415537	0.00419527	0.00386511	0	0.000291009	0.000289013
k__Bacteria;p__Firmicutes;c__Clostridia;o__Clostridiales;f__[Tissierellaceae];g__Parvimonas	Tis_Parvimonas	Genus	2.90006e-05	7.00035e-06	0.000738049	0	0	2.80011e-05	2.29995e-05	0	0.00682348	0.0203328	0.000207006	7.99971e-06	0	0.0238247	0.00275865	0	0.000781048	0.00641671	0.000145997	6.99992e-06	0	0.00031899	4.9001e-05	0	0	0	0.103111	0	0	1.50006e-05	0	0	0.000313005	0.00075105	0.0236735	0	8.00027e-06	2.80015e-05	0	0	0	0	0	0.000883026	0	0	1.60007e-05
k__Bacteria;p__Firmicutes;c__Bacilli;o__Lactobacillales;f__;g__	k__Bacteria;p__Firmicutes;c__Bacilli;o__Lactobacillales;f__;g__	Genus	0	0	0	0	0	0	0	0	0	0	0	0	0	0	0	0	0	0	0	0	0	0	0.177474	0	0	0	0	0	0	0	0	0	0	0	0	0	0	0	0	0	0	0	0	0	0	0	0
k__Bacteria;p__Proteobacteria;c__Gammaproteobacteria;o__Enterobacteriales;f__Enterobacteriaceae;g__Proteus	Ent_Proteus	Genus	0	0	0.00290119	0	3.79997e-05	0	1.49997e-05	3.89985e-05	0	9.00035e-06	0	7.99971e-06	0	0	0	6.99986e-06	0	0	0	0	0	0	7.80016e-05	0	0.000395996	6.99976e-06	2.39991e-05	8.00013e-06	0	3.70016e-05	7.00005e-06	0	0	0	0.166902	0	0.000506017	0	7.00027e-06	0.000446989	0	1.59991e-05	0	0	0.000189999	0	0.000482022
k__Bacteria;p__Bacteroidetes;c__Bacteroidia;o__Bacteroidales;f__Porphyromonadaceae;g__Porphyromonas	Por_Porphyromonas	Genus	0	0	0.00206214	0	0	0	0	0	7.00049e-06	9.40037e-05	1.70005e-05	0	0.000394017	0	0.0151361	0	0.000419026	0.000269988	0	0	0	0	0	0	0	6.99976e-06	0.0134565	0	0	1.40006e-05	0	1.80014e-05	0	6.30042e-05	0.0617108	0	8.00027e-06	0.000452024	0	0	0	0	0.00015601	9.80028e-05	0	0	4.80022e-05
k__Bacteria;p__Bacteroidetes;c__Bacteroidia;o__Bacteroidales;f__[Odoribacteraceae];g__Odoribacter	Odo_Odoribacter	Genus	0	0.00226011	0.00238516	0	0	4.90019e-05	0	0.00111996	0.00580341	0.000545021	0.000190005	0.000147995	0.00100704	4.10029e-05	0.000441944	0	0.000764047	0.00254289	0.000238995	0	7.99969e-06	0	0	2.99989e-05	0	8.99969e-05	0	0	0.000660017	0	0	9.10069e-05	0.00154702	0.000243016	0.00332293	0	0.00057902	0.00121006	0	0	6.19965e-05	0.000242987	0	0	0	6.5002e-05	0.000418019
k__Bacteria;p__Firmicutes;c__Bacilli;o__Gemellales;f__Gemellaceae;g__	k__Bacteria;p__Firmicutes;c__Bacilli;o__Gemellales;f__Gemellaceae;g__	Genus	3.60007e-05	0	0	7.99939e-06	0	0.000934036	3.09993e-05	0.00163994	0	0.00969238	2.50007e-05	6.99975e-05	0	0.00332123	0.000216972	0	0.0250785	2.09991e-05	0	0	0	0.00207393	7.00015e-06	6.79974e-05	0	5.49981e-05	1.59994e-05	9.80016e-05	0	0.0159017	0	0	0.000970016	0.00249716	0.00251195	4.80001e-05	0	0	1.40005e-05	6.89983e-05	0	0.000837954	0.00109207	0.0473964	0	0	9.60043e-05
k__Bacteria;p__Firmicutes;c__Erysipelotrichi;o__Erysipelotrichales;f__Erysipelotrichaceae;g__[Eubacterium]	Ery_[Eubacterium]	Genus	0.000131003	3.70019e-05	0.00419628	0.000149989	0.00816094	4.90019e-05	9.99979e-05	7.99969e-06	1.4001e-05	0.000216008	0	0	0.00612526	0.000503035	0.000294963	2.69995e-05	0	0.0128464	0	0.000744992	0.00138295	0.00138296	0	0.00104496	2.99997e-05	1.39995e-05	0.000155994	0.00221404	7.00018e-06	0.00374616	0.000170001	0.00595745	0	0.000286019	0.000153997	8.90003e-05	8.00027e-05	1.40007e-05	0.00295811	0.000143996	0.000691961	0.000948948	0.00201113	0.000259008	6.59997e-05	1.60005e-05	2.40011e-05
k__Bacteria;p__Firmicutes;c__Clostridia;o__Clostridiales;f__Peptostreptococcaceae;g__	k__Bacteria;p__Firmicutes;c__Clostridia;o__Clostridiales;f__Peptostreptococcaceae;g__	Genus	0.00535911	0	0.0135449	0.00459065	7.69995e-05	7.00027e-06	1.49997e-05	0	8.80062e-05	0	3.30009e-05	1.59994e-05	0.00203909	3.20022e-05	0.00173678	6.09988e-05	4.80029e-05	0.00208591	0	4.79995e-05	1.59994e-05	4.59985e-05	0.000550012	7.59971e-05	0	0	8.59969e-05	0	0.000136003	0	3.70003e-05	9.00068e-06	1.60003e-05	5.00033e-05	2.09996e-05	0	0.00127104	4.20022e-05	0.000373014	6.89983e-05	0.000753957	1.59991e-05	0.0547486	0.000267008	0.00319599	0	0.000145007
k__Bacteria;p__Firmicutes;c__Clostridia;o__Clostridiales;f__Veillonellaceae;g__Mitsuokella	Vei_Mitsuokella	Genus	0	0	0	0	0	0	0	0	0	0	0	0	0	0	0	0	0	0	0	0	0	0	0	0	0	0	0	0	0	2.20009e-05	0	0	0	0	0	0	0	0	0	0	0	0	0	0	0	0	0
k__Bacteria;p__Bacteroidetes;c__Bacteroidia;o__Bacteroidales;f__[Odoribacteraceae];g__Butyricimonas	Odo_Butyricimonas	Genus	2.20004e-05	0.00364718	0.00168311	2.29983e-05	0	0	7.99983e-06	0	0.00205414	0.00123005	4.10011e-05	0.000195993	0.000588025	0	0.00110086	0	0	0.0022659	0.00315893	0	7.89969e-05	0	0	0	0	0	0	0	0	0	0	0.000272021	0	0.00103707	0	0	0.00153605	0	2.10008e-05	6.99983e-06	0.000541969	0.000846953	0	0	7.99997e-06	0.000380012	0.000200009
k__Bacteria;p__Firmicutes;c__Bacilli;o__Turicibacterales;f__Turicibacteraceae;g__Turicibacter	Tur_Turicibacter	Genus	0.000575012	7.00035e-06	0.000157011	0	2.29998e-05	0	0.00194596	0	8.80062e-05	0	0.000323009	0.00532781	2.4001e-05	0.000244017	0	0	0	0.00089396	0	0.000444995	0.000125995	3.79988e-05	0.00231905	0.00186093	0.00313497	0	0	0	0.000351009	0	0.000252002	9.00068e-06	4.80008e-05	0.00394126	0	0	0	2.10011e-05	2.80011e-05	6.99983e-06	0.00556568	0	0.00045503	0.0369911	6.59997e-05	0.000137004	0.000120005
k__Bacteria;p__Firmicutes;c__Clostridia;o__Clostridiales;f__Christensenellaceae;g__	k__Bacteria;p__Firmicutes;c__Clostridia;o__Clostridiales;f__Christensenellaceae;g__	Genus	0	6.60033e-05	2.10014e-05	9.09931e-05	0	0	0.000668986	0	5.80041e-05	0.000319012	0.036685	0	0	2.40017e-05	0	0	0	0	2.29995e-05	0	7.09972e-05	0	0	0	0	4.19986e-05	3.09989e-05	0	4.40011e-05	7.00029e-06	0	0.00065205	0	7.80051e-05	5.0999e-05	0	0	7.00037e-06	1.40005e-05	0	0	0	0.000277018	0	0	0.000299009	0
k__Bacteria;p__Actinobacteria;c__Actinobacteria;o__Actinomycetales;f__Micrococcaceae;g__Rothia	Mic_Rothia	Genus	3.70007e-05	2.90015e-05	2.80019e-05	0.0012849	7.99994e-06	0.00350514	0.00186896	1.59994e-05	5.10036e-05	9.00035e-06	2.50007e-05	0.0056548	0.000290012	0.000349024	0.000542931	2.79994e-05	0.000353022	0.0021489	0.000408991	0.00674093	0.000180993	0.00714077	0.00563212	0.000188993	0.000266998	0.000263991	0.000163994	0.00550809	0	0.0178758	0	0.000172013	0	0.000106007	0.000143997	5.50002e-05	6.40022e-05	0.00109006	5.70022e-05	8.29979e-05	8.99949e-05	0.00278185	0.00176911	0.00590717	0	0	0.000136006
k__Bacteria;p__Actinobacteria;c__Coriobacteriia;o__Coriobacteriales;f__Coriobacteriaceae;g__	k__Bacteria;p__Actinobacteria;c__Coriobacteriia;o__Coriobacteriales;f__Coriobacteriaceae;g__	Genus	0.000540011	9.60048e-05	0.000659044	0.000165987	0	0.00144706	0.000175996	4.69982e-05	0.0150251	0.00322113	0.00305608	0	7.20031e-05	0.00669147	7.79901e-05	0.000114998	4.9003e-05	0.00176692	0.000301993	0.000367996	0.00135095	0.00029699	0.000141003	0.00166394	7.99993e-06	0.000110996	0.000108996	4.10007e-05	3.60009e-05	0.00023801	0	0.000872066	0.000256004	0.000328022	0.00135297	6.80002e-05	8.00027e-06	0.000120006	6.50025e-05	0	0.000403977	0.0238877	0.00429228	0.000656019	0	8.00025e-06	8.00036e-06
k__Bacteria;p__Firmicutes;c__Erysipelotrichi;o__Erysipelotrichales;f__Erysipelotrichaceae;g__Bulleidia	Ery_Bulleidia	Genus	3.60007e-05	0	0	8.29937e-05	2.29998e-05	0.000386015	2.29995e-05	0	7.00049e-06	7.40029e-05	8.00022e-06	9.39966e-05	9.70042e-05	0.00876161	0.00477539	0.000128997	0.00185011	0.00178792	7.99982e-06	6.79993e-05	1.59994e-05	0.000531983	0.00135303	1.49994e-05	0	1.39995e-05	0.027077	0.000458007	0	0.0105304	0	3.60027e-05	0	0.000329022	0.000132997	7.00002e-06	4.80016e-05	2.10011e-05	5.70022e-05	6.99983e-06	0	0.000375979	0.000396026	0.0103663	0	1.60005e-05	0
k__Bacteria;p__Proteobacteria;c__Gammaproteobacteria;o__Enterobacteriales;f__Enterobacteriaceae;g__Trabulsiella	Ent_Trabulsiella	Genus	0.00207904	7.00035e-06	2.10014e-05	2.29983e-05	0.000360997	0	0.0094468	0.0385015	0	0	0	0	2.4001e-05	2.40017e-05	0	6.99986e-06	0.000221013	0	0.0116147	1.39998e-05	0	0	7.00015e-06	2.99989e-05	0	0.000152995	0	8.00013e-06	0.000989025	0.000729031	0.000205001	2.70021e-05	0	0	0.000112998	0	0.000925031	7.00037e-06	0.00233409	6.99983e-06	0	3.19982e-05	7.00046e-06	0.000940027	2.49999e-05	8.00025e-06	0
k__Bacteria;p__Firmicutes;c__Clostridia;o__Clostridiales;f__[Mogibacteriaceae];g__	k__Bacteria;p__Firmicutes;c__Clostridia;o__Clostridiales;f__[Mogibacteriaceae];g__	Genus	0	0.000318016	0.000759051	0.000705946	7.99994e-06	0.000204008	0.000822983	0	0.00115808	0.00704327	0.00178905	8.59969e-05	0.000306013	0.00271219	0.000736906	6.79986e-05	0.000953058	0.000941958	0.000292993	8.8999e-05	0.00113196	6.0998e-05	0.00350307	2.99989e-05	2.99997e-05	0.000443985	0.00248791	0.000221004	0.000287007	0.00142206	0	0.00688352	1.60003e-05	0.00292519	0.0051859	0.000144	8.8003e-05	0.0109796	0.00158706	0.00112697	0.000836952	0.00169391	0.000202013	0.000227007	0	6.4002e-05	2.40011e-05
k__Bacteria;p__Actinobacteria;c__Coriobacteriia;o__Coriobacteriales;f__Coriobacteriaceae;g__Eggerthella	Cor_Eggerthella	Genus	9.50019e-05	2.20011e-05	0.000866058	0.000217983	0	0.000112004	0.0047959	0.00130595	0.000198014	0.00135305	0.000199005	5.4998e-05	0.000137006	8.00056e-06	0.00107786	0.00105698	4.10025e-05	0.000145993	0.00043999	0.000689992	3.89985e-05	0.00530883	0.00121203	0.000324988	0.000243998	0.00101997	0.000787972	0.000229004	8.60022e-05	0.000193008	0.0244822	0.000309023	0.000112002	0.000529035	0.00463391	0.000820002	8.8003e-05	0.000283015	9.40036e-05	4.0999e-05	0.000836952	0.000697962	0.00251916	0.00505715	0.000622998	0	8.00036e-06
k__Bacteria;p__Firmicutes;c__Clostridia;o__Clostridiales;f__Peptostreptococcaceae;g__Peptostreptococcus	Pep_Peptostreptococcus	Genus	0	0	7.90053e-05	0	0	7.00027e-06	0	0	0.000499035	0.00701427	5.00014e-05	0.00141995	0.000210009	0.00277719	0.00342556	0	0.00017201	0.00473279	3.09993e-05	6.99992e-06	0	0.000159995	0	0	0	6.99976e-06	0.0139015	0	0	0.000514022	0	0	0	0.000186012	0.00110698	0	0	0	0	0	0	0	4.50029e-05	0.0228157	0.000117	0	0
k__Bacteria;p__Proteobacteria;c__Betaproteobacteria;o__Burkholderiales;f__Comamonadaceae;g__Delftia	Com_Delftia	Genus	0	0	0	0	0	0	0	0	0	0	0.0539165	7.99971e-06	0	0	0	0	8.00049e-06	0	0	0	0	0	0	7.9997e-06	0	0	0	1.60003e-05	0	7.00029e-06	7.00005e-06	0	0	0	0	0	0	0	0	0	0	0	1.5001e-05	0	0	0	0
k__Bacteria;p__Actinobacteria;c__Coriobacteriia;o__Coriobacteriales;f__Coriobacteriaceae;g__Atopobium	Cor_Atopobium	Genus	7.00014e-06	0	0	0.000277979	6.89995e-05	0.00129205	0.000275994	0	0	0	3.30009e-05	0.00156894	4.80021e-05	0.000163011	0.00211573	0.000439991	0.000148009	0.00043698	3.89991e-05	0.000737992	3.19988e-05	0.00103497	0.00829617	0	7.99993e-06	0.000110996	0.0248081	0.000426007	6.50016e-05	9.70041e-05	0	0.000154012	4.00006e-05	0.000179012	0	0.000280001	6.40022e-05	0.000403021	5.70022e-05	0	0.000144992	0.000399978	0.00249716	0.00247907	3.29999e-05	1.60005e-05	8.00036e-06
k__Bacteria;p__Synergistetes;c__Synergistia;o__Synergistales;f__Dethiosulfovibrionaceae;g__Pyramidobacter	Det_Pyramidobacter	Genus	0.00156103	0	1.40009e-05	0	0	7.00027e-06	0.00586588	0	0	0	0.00190505	0	0.00127305	0	0	0	0.0015701	1.39994e-05	0.000269994	3.39996e-05	0	0	0	0	0	1.39995e-05	0.0167104	0	0	7.00029e-06	0	0.000100008	0	0	0	0	0	0.01893	0	0	0	0	0	1.60005e-05	0	0	0
k__Bacteria;p__Proteobacteria;c__Betaproteobacteria;o__Burkholderiales;f__Comamonadaceae;g__	k__Bacteria;p__Proteobacteria;c__Betaproteobacteria;o__Burkholderiales;f__Comamonadaceae;g__	Genus	9.50019e-05	7.00035e-06	0	0	9.99993e-05	0	0.00258995	0	0	0	0	0	0	0	0	6.99986e-06	0	0	0	4.09995e-05	0.00050298	0	0	0	7.99993e-06	4.19986e-05	3.89986e-05	9.80016e-05	0.00172804	1.50006e-05	0	0	0	0	7.19986e-05	1.4e-05	3.20011e-05	0.00162809	0	0	0.000102994	0	0	0	0	0	0
k__Bacteria;p__Firmicutes;c__Clostridia;o__Clostridiales;f__Lachnospiraceae;g__Anaerostipes	Lac_Anaerostipes	Genus	0.000655013	7.00035e-06	0.00201313	0.00488363	0	0.000126005	0.000153997	0.000373985	0.000623044	0	0.000505014	0	7.20031e-05	0.000179013	0	0	0	0.00195491	2.29995e-05	0.00269097	0.00190093	0	0	0	2.29998e-05	5.49981e-05	0	0	0.000165004	2.20009e-05	0	0.00237018	0	0.00140309	0	2.00001e-05	0	3.50019e-05	0	0	6.19965e-05	0	0.00105407	0	0	7.30023e-05	0.000153007
k__Bacteria;p__Firmicutes;c__Clostridia;o__Clostridiales;f__Veillonellaceae;g__	k__Bacteria;p__Firmicutes;c__Clostridia;o__Clostridiales;f__Veillonellaceae;g__	Genus	0	0	0.00218415	0.000104992	0	0	0	0	0	0	0	0	0	0	0	0	0	0	0	0	0	0	0	0	0	0	2.29992e-05	0	0	0	0	0	0	0	0	0	0	7.00037e-06	0	0	0	0	0.00189812	0	0	0.0253858	0
k__Bacteria;p__Firmicutes;c__Bacilli;o__Gemellales;f__Gemellaceae;g__Gemella	Gem_Gemella	Genus	0	0	0.0014831	0.000112991	0	7.00027e-06	0	0	0	8.50033e-05	0.000596016	0.00511582	7.30031e-05	0	0.0181417	0	8.00049e-06	0.00942358	0.000138997	0.000177998	1.59994e-05	0	0.000183004	0	0	0	0.00326088	0	0	0.000499021	0	2.70021e-05	0	2.10014e-05	0	0	1.60005e-05	6.40034e-05	0	0	0	0	2.20014e-05	9.70028e-05	7.99997e-06	1.60005e-05	0
k__Archaea;p__Euryarchaeota;c__Methanobacteria;o__Methanobacteriales;f__Methanobacteriaceae;g__Methanobrevibacter	Met_Methanobrevibacter	Genus	0	0	0	0	0	0	0	0	0.000748052	0	0.0249827	0	0	0	3.09961e-05	0	2.50015e-05	4.89978e-05	0	0	3.89985e-05	0	0	0	0	1.39995e-05	0	0	0	0	0	0	0	0.0134639	0	0	0.000153005	0	2.20008e-05	0	0	0	0	0	0	0	0
k__Bacteria;p__Proteobacteria;c__Deltaproteobacteria;o__Desulfovibrionales;f__Desulfovibrionaceae;g__Desulfovibrio	Des_Desulfovibrio	Genus	0	4.40022e-05	0	0	0	0	0.00356593	0	0	3.80015e-05	5.00014e-05	0	0.000379016	0.000300021	1.5998e-05	0	0	0	0	0	0	0	0	0	0	0	0	0	0	0.000208009	0	0.0162292	0	0.000185012	0	0	0.000105004	0	0	0	0	0	0	4.10012e-05	0	0.000614019	0.000241011
k__Bacteria;p__Firmicutes;c__Clostridia;o__Clostridiales;f__Eubacteriaceae;g__Pseudoramibacter_Eubacterium	Eub_Pseudoramibacter_Eubacterium	Genus	2.90006e-05	6.60033e-05	0.000172012	0	0	0.000457018	0.00985479	0	0.000124009	0.00189607	0.00141704	2.39991e-05	0.00139406	0.000251018	0.00180577	0	0	0	2.29995e-05	0	0.00220791	7.99974e-06	0	0.0051898	0	0.000110996	0	0	3.60009e-05	0.000655028	0	0.000635048	0.00108202	0.000393026	0.00212196	0	0.00222808	2.10011e-05	0	2.69993e-05	0	0.0018029	0.000830054	0.00122304	0	1.60005e-05	0
k__Bacteria;p__Firmicutes;c__Bacilli;o__Lactobacillales;Other;Other	k__Bacteria;p__Firmicutes;c__Bacilli;o__Lactobacillales;Other;Other	Genus	0.000139003	0	0.000229015	0.000217983	5.39996e-05	0.000204008	7.99983e-06	0	1.50011e-05	0.00372815	0	3.19988e-05	0	0.00115308	0.000209973	0	0	0.00528676	0.000207995	1.39998e-05	0	0.00217993	0.000550012	2.29991e-05	0	0	0.00248091	3.30005e-05	0	0.00668128	7.40005e-05	0	8.00013e-06	0.00060104	1.99996e-05	0	8.00027e-05	0	0.000101004	0.000150996	6.9996e-06	2.39987e-05	0.00281118	0.00132904	0.00211699	6.5002e-05	2.40011e-05
k__Bacteria;p__TM7;c__TM7-3;o__;f__;g__	k__Bacteria;p__TM7;c__TM7-3;o__;f__;g__	Genus	0.00132603	4.40022e-05	0.000121008	0.000992925	0.000230998	0.00076503	0	1.59994e-05	5.80041e-05	0	0.000165004	0.000101996	0.00022401	0.00056704	0.000668915	4.19992e-05	8.10049e-05	0.000298987	0.000678984	0	0.000439983	4.59985e-05	0.00586512	0.00152894	0.000640994	0	0.000412985	0.000841013	7.00018e-06	0.0022781	0.000303002	0.000235018	0.000313005	2.80018e-05	5.0999e-05	1.4e-05	6.40022e-05	0.000664035	0.000180007	0.000267993	0.000801954	0.00090195	0.0046573	0.00150604	6.59997e-05	8.90028e-05	8.00036e-05
k__Bacteria;p__Firmicutes;c__Clostridia;o__Clostridiales;f__[Tissierellaceae];g__WAL_1855D	Tis_WAL_1855D	Genus	0	0	0	0	0	2.80011e-05	0	0	7.00049e-06	0	0	0	8.00034e-06	0	0	0	0	0	0	0	0	0	0	0	0.000121999	2.09993e-05	0	0	0	0	0	0	0	0.000107007	0	0	0	0.000156008	7.00027e-06	0	0	7.99956e-06	9.70063e-05	0	0	0	8.8004e-05
k__Bacteria;p__Actinobacteria;c__Actinobacteria;o__Actinomycetales;f__Corynebacteriaceae;g__Corynebacterium	Cor_Corynebacterium	Genus	0.000269005	0	0.0221775	0.000211984	7.99994e-06	7.00027e-06	5.39989e-05	0	1.50011e-05	9.00035e-06	0.000588016	7.79972e-05	0.000580025	0.000130009	0.00062892	0.000473991	8.00049e-06	0.000519977	0.00304393	2.69997e-05	3.09988e-05	0.000227993	7.00015e-05	2.39991e-05	1.49999e-05	1.39995e-05	4.79983e-05	4.90008e-05	1.40004e-05	3.70016e-05	7.00005e-06	1.80014e-05	0	1.40009e-05	9.9998e-06	2.00001e-05	8.00027e-06	0.000389021	7.00027e-06	5.49986e-05	6.9996e-06	2.39987e-05	2.20014e-05	0.000113003	0	0	2.40011e-05
k__Bacteria;p__Firmicutes;c__Bacilli;o__Bacillales;f__Planococcaceae;g__Lysinibacillus	Pla_Lysinibacillus	Genus	0	0	0	2.29983e-05	1.49999e-05	7.00027e-06	3.79992e-05	0	3.00021e-05	0.00025401	0.0252317	6.99975e-05	4.80021e-05	2.40017e-05	3.09961e-05	5.39989e-05	0	6.99969e-06	0	8.19991e-05	4.69982e-05	0.000159995	0.000268006	0.000460982	0.000182998	0	0	3.30005e-05	2.20006e-05	0.000283012	0.000118001	6.40049e-05	0	2.10014e-05	7.19986e-05	0.000348001	0	0	2.90011e-05	2.09995e-05	0.000102994	2.39987e-05	4.50029e-05	5.70017e-05	0	0	0
k__Bacteria;p__Firmicutes;c__Bacilli;o__Lactobacillales;f__Lactobacillaceae;Other	k__Bacteria;p__Firmicutes;c__Bacilli;o__Lactobacillales;f__Lactobacillaceae;Other	Genus	0	0	2.10014e-05	0	0.00122899	0	0	0	2.9002e-05	0	0	0	0	0	1.5998e-05	0	0	0	0	0	0	0	0.0268376	0	0	0	0	0	0	0	0	0	0	0	0	0	0	0	0	0	0	0	0	0	0	0	0
k__Bacteria;p__Firmicutes;c__Clostridia;o__Clostridiales;f__Lachnospiraceae;g__Lachnobacterium	Lac_Lachnobacterium	Genus	0	0.000265013	0.000215014	1.49989e-05	0	0	0	0	0	0	1.70005e-05	0	0	0	7.99898e-06	0	0	2.09991e-05	0	0	1.59994e-05	0	0	0	0	0	3.09989e-05	0	0	0	0	0	0	0	0	0	0	0	0.000144005	2.09995e-05	0	0	4.50029e-05	0	0	2.40007e-05	0
k__Bacteria;p__Bacteroidetes;c__Bacteroidia;o__Bacteroidales;f__[Paraprevotellaceae];Other	k__Bacteria;p__Bacteroidetes;c__Bacteroidia;o__Bacteroidales;f__[Paraprevotellaceae];Other	Genus	0	0	0	0	0	0	0	0	0	0.000695027	0	0	0	0	0	0	0	0	0	0	0	0	0	0	0	0	0	0	0	0	0	0	0	0	0	0	0	0	0	0	0	0	0	0	0	0	0
k__Bacteria;p__Firmicutes;c__Bacilli;o__Lactobacillales;f__Carnobacteriaceae;g__Granulicatella	Car_Granulicatella	Genus	0	1.50008e-05	7.00047e-06	1.49989e-05	0	0.000857033	6.09987e-05	7.99969e-06	0.00589941	3.80015e-05	7.5002e-05	0.00167694	7.30031e-05	0.00057604	0.00541631	0.000351993	0.00256516	4.19981e-05	3.89991e-05	0.000286997	0.000101996	5.29983e-05	2.10004e-05	1.49994e-05	6.09995e-05	4.19986e-05	3.89986e-05	0.000809013	1.40004e-05	0.000633027	0	3.60027e-05	0.000152002	7.00046e-06	0.00117898	0	0	9.20049e-05	0	0	0	0.000798956	0	6.50019e-05	0	0	7.20032e-05
k__Bacteria;p__Tenericutes;c__Mollicutes;o__RF39;f__;g__	k__Bacteria;p__Tenericutes;c__Mollicutes;o__RF39;f__;g__	Genus	0	0.000495025	0	1.49989e-05	0	0	0	0	0	0	0.00237706	0	0	0	0	0	0	2.79987e-05	0	0	1.59994e-05	0	0	0	0	0	0.00218492	2.50004e-05	0	3.00013e-05	0	0	0	0.000122008	0	0	1.60005e-05	0	0	0	0	0	0	8.00023e-06	0	0	0
k__Bacteria;p__Proteobacteria;c__Gammaproteobacteria;o__Enterobacteriales;f__Enterobacteriaceae;g__Serratia	Ent_Serratia	Genus	0.000926019	0	7.00047e-06	0	1.49999e-05	0	0.000799983	0.00711972	7.00049e-06	0	0	0.000990964	0.00245011	0	0	5.39989e-05	3.3002e-05	0	0.00285893	0	0	6.79978e-05	0	0	0	1.39995e-05	0	8.00013e-06	0.000265007	0	0	0	0	0	0.000101998	0	0.000217007	0.000361019	6.50025e-05	0	2.09988e-05	0.00214788	0	8.00023e-06	0	0	0.000321014
k__Bacteria;p__Proteobacteria;c__Gammaproteobacteria;o__Pseudomonadales;f__Pseudomonadaceae;g__Pseudomonas	Pse_Pseudomonas	Genus	1.50003e-05	0	0	3.09976e-05	0	4.20016e-05	0.0120377	0	3.60025e-05	0	0.00609616	0	0	4.10029e-05	5.4993e-05	0	0	0	0	0	0	0.00063798	0	0.000279989	4.59996e-05	0	1.59994e-05	8.00013e-06	0	4.50019e-05	0	0	0.000112002	7.00046e-06	0.000532989	7.00002e-06	0	0	7.00027e-06	0	0.000260985	0	2.20014e-05	0	0	0	0
k__Bacteria;p__Proteobacteria;c__Gammaproteobacteria;o__Enterobacteriales;f__Enterobacteriaceae;g__Morganella	Ent_Morganella	Genus	0	0	0	0	3.09998e-05	0	0	0	0	0	0	0	0	0	0	0	0	0	0	0	0	2.29993e-05	0	0	0	0	0	0	0	8.90037e-05	0.00821006	0	0	7.00046e-06	0	7.00002e-06	2.40008e-05	0	0	6.99983e-06	0	0.00418577	6.00039e-05	0	0.00719597	0	1.60007e-05
k__Bacteria;p__Firmicutes;c__Erysipelotrichi;o__Erysipelotrichales;f__Erysipelotrichaceae;g__Coprobacillus	Ery_Coprobacillus	Genus	0	7.00035e-06	7.00047e-06	0.00012799	0	0	7.99983e-06	3.89985e-05	2.9002e-05	0	8.00022e-06	0	0	2.40017e-05	0	0.000927981	0	0	0	0.000115999	0	0	0	0	0	0.000117996	3.09989e-05	8.00013e-06	1.40004e-05	0	0	1.80014e-05	0	3.60024e-05	3.09994e-05	0	0	0	0	6.19985e-05	0	3.89979e-05	0	8.00023e-06	4.99998e-05	2.40007e-05	1.60007e-05
k__Bacteria;p__Proteobacteria;c__Gammaproteobacteria;o__Pasteurellales;f__Pasteurellaceae;g__Aggregatibacter	Pas_Aggregatibacter	Genus	0	7.00035e-06	0.0014461	0	2.29998e-05	0.00474118	0	0	0	0.000103004	0	0	0	0.000520036	0	0	0.00032902	0.000713968	2.29995e-05	0	0	0	1.40003e-05	0	7.99993e-06	0	0.00869769	3.30005e-05	0	0	0	0	0	0	0	0	0	0	0	0	0	0	7.00046e-06	1.60005e-05	0	1.60005e-05	0
k__Bacteria;p__Bacteroidetes;c__Flavobacteriia;o__Flavobacteriales;f__Flavobacteriaceae;g__	k__Bacteria;p__Bacteroidetes;c__Flavobacteriia;o__Flavobacteriales;f__Flavobacteriaceae;g__	Genus	0	0	0	0	0	0	0	0	7.00049e-06	0	0.0170795	0	0	0	0	0	0	0	0	0	0	0	0	0	0	0	0	8.00013e-06	2.20006e-05	0	0	0	0	0	0	0	0	0	0	0	0	0	0	0	0	0	0
k__Bacteria;p__Firmicutes;c__Clostridia;o__Clostridiales;f__[Mogibacteriaceae];g__Mogibacterium	Mog_Mogibacterium	Genus	0.00868317	0	0	0.000180986	3.79997e-05	0.000105004	0	0	0	9.00035e-06	0	0.00027299	0.000153007	9.70068e-05	0.000116985	0	0	0.000255988	0.000115997	6.09993e-05	0	0.000440986	0.00096502	0	0	0	0.000467983	0.000114002	0	8.20034e-05	0	0.000200015	0	0.000229015	0.000194996	8.90003e-05	4.00014e-05	0.00105406	0	0	0	0.000305983	0.000881057	0.000405012	0	8.00025e-06	0
k__Bacteria;p__Firmicutes;c__Clostridia;o__Clostridiales;f__[Tissierellaceae];g__Sporanaerobacter	Tis_Sporanaerobacter	Genus	0	0	0.0165901	0	0	0	0	0	0	0	0	0	0	0	0	0	0	0	0	0	0	0	0	0	0	0	0	0	0	0	0	0	0	0	0	0	0	0	7.00027e-06	0	0	0	0	0	0	0	0
k__Bacteria;p__Proteobacteria;c__Alphaproteobacteria;o__RF32;f__;g__	k__Bacteria;p__Proteobacteria;c__Alphaproteobacteria;o__RF32;f__;g__	Genus	0	0	0	0	0	0	0	0	0	0	0	0	0	0	0	0	0	0	0	0	0	0	0	0	0	0	0	0	0	0	3.00002e-05	0.00811862	2.40004e-05	3.60024e-05	0	0	0	0	0	0	6.9996e-06	7.99956e-06	0	0	0	0	1.60007e-05
k__Bacteria;p__Actinobacteria;c__Coriobacteriia;o__Coriobacteriales;f__Coriobacteriaceae;g__Adlercreutzia	Cor_Adlercreutzia	Genus	0	0.000103005	0.00156911	0	0	0	0	0	8.80062e-05	0.000873034	0.000621017	0	6.40028e-05	0.000114008	0	0	0.00124108	0.000131994	0	0	1.59994e-05	3.79988e-05	0	0	0	6.99976e-06	0	0	0	0.00324814	0	0.000481037	0	5.00033e-05	0.000173997	0	0.000193007	0	9.30035e-05	0	0.00462674	0	0	0	0	1.60005e-05	8.00036e-06
k__Bacteria;p__Firmicutes;c__Clostridia;o__Clostridiales;f__Lachnospiraceae;g__Oribacterium	Lac_Oribacterium	Genus	7.00014e-06	0	0	3.79971e-05	0	0.000568022	0	0	7.00049e-06	0	0	0.000241991	7.20031e-05	0.00013801	2.3997e-05	0	1.6001e-05	0	0	2.69997e-05	0	0	0.000359008	4.49983e-05	7.99993e-06	0	0.0110526	0.000261004	0	0	0	0	0	7.20048e-05	0	1.4e-05	5.60019e-05	7.80041e-05	0	2.69993e-05	0	0	0	4.00012e-05	0	8.00025e-06	8.00036e-06
k__Bacteria;p__Firmicutes;c__Bacilli;o__Lactobacillales;f__Lactobacillaceae;g__Pediococcus	Lac_Pediococcus	Genus	0	0	0	0	0.00196699	0	0	0	0	0	0	0	0	0	0	0	0	0	0	0	0	0	0.00743716	0	0	0	0	0	7.00018e-06	0	0	2.70021e-05	0	0	0	0	0	0	0	0	0.00420076	0	0	0	4.19998e-05	0	0
k__Bacteria;p__Firmicutes;c__Clostridia;o__Clostridiales;f__[Tissierellaceae];g__Peptoniphilus	Tis_Peptoniphilus	Genus	0	0	0.00228415	0.00013499	0	0	0	0	6.60046e-05	6.60026e-05	0	0	3.20014e-05	0	0.00120985	0	0	1.39994e-05	7.99982e-06	0	0	1.49995e-05	0	0	7.99993e-06	2.09993e-05	0	0	7.00018e-06	7.00029e-06	0	9.00068e-06	1.60003e-05	7.00046e-06	0.000132997	0	2.40008e-05	7.00037e-06	0	0	0	7.99956e-06	0.00101707	0.000105003	0	0	8.00036e-06
k__Bacteria;p__Firmicutes;c__Clostridia;o__Clostridiales;f__[Tissierellaceae];g__1-68	Tis_1-68	Genus	0	0	0	1.49989e-05	0	0	0	0	0.000117008	0.000103004	0	0	3.20014e-05	8.00056e-06	0.000193975	0	0	4.19981e-05	0	0	0	0	0	0	0	1.39995e-05	0	0	0	0	0	0	0	4.30028e-05	0	0	0	2.10011e-05	0	0	0	0	0	1.60005e-05	7.99997e-06	0	0
k__Bacteria;p__Firmicutes;c__Erysipelotrichi;o__Erysipelotrichales;f__Erysipelotrichaceae;g__Holdemania	Ery_Holdemania	Genus	0	0.000155008	0.00030102	0.000104992	0	0.000140005	5.39989e-05	0	8.80062e-05	9.00035e-06	8.00022e-06	0	0	0.000219015	0.000332958	0	4.10025e-05	0.000775965	6.89984e-05	0	0.000242991	0	0	0	0	0.000110996	0.00107696	0	0.000100003	0	0	1.80014e-05	0	0.000121008	7.19986e-05	0	0.000555019	0	9.30035e-05	0	0.00223487	0.000791956	0	8.00023e-06	0	1.60005e-05	1.60007e-05
k__Bacteria;p__Firmicutes;c__Clostridia;o__Clostridiales;f__[Tissierellaceae];g__Anaerococcus	Tis_Anaerococcus	Genus	0	0	0.00126008	7.49943e-05	0	7.00027e-06	0	0	0.000300021	6.60026e-05	0	0	4.80021e-05	0	0.000341957	0	0	2.09991e-05	0	0	2.39991e-05	0.00526983	0	0	0	0	0	0	0	3.00013e-05	0	0	0	7.00046e-06	0.000348993	0	0	7.00037e-06	0	0	0	0	0.000201013	3.20009e-05	2.49999e-05	0	0
k__Bacteria;p__Firmicutes;c__Clostridia;o__Clostridiales;f__Ruminococcaceae;Other	k__Bacteria;p__Firmicutes;c__Clostridia;o__Clostridiales;f__Ruminococcaceae;Other	Genus	0	2.20011e-05	0	2.29983e-05	0	0	1.49997e-05	0.000217991	3.70026e-05	0	8.00022e-06	0	0	4.80034e-05	0	0	0	8.29963e-05	0	1.99998e-05	0	0	0	0	0	6.99976e-06	0	0	0	0	0	2.70021e-05	0.000184003	0.000135009	0.00467591	0	0	0	1.40005e-05	0	0.00106194	1.59991e-05	0	0	0	0	0
k__Bacteria;p__Firmicutes;c__Bacilli;o__Lactobacillales;f__Aerococcaceae;Other	k__Bacteria;p__Firmicutes;c__Bacilli;o__Lactobacillales;f__Aerococcaceae;Other	Genus	0	0	0	2.29983e-05	4.59997e-05	3.50014e-05	0	0	0	0	8.00022e-06	0.000428985	3.20014e-05	0.000885062	0	1.39997e-05	0.000107007	2.79987e-05	7.99982e-06	0	0	0.000857973	7.00015e-06	0	0	6.99976e-06	0	0	0	0.00549723	1.50001e-05	0	0	3.60024e-05	0	0	0	0	0	2.09995e-05	2.69985e-05	7.79957e-05	0.000636041	0.00070502	0	0	6.40029e-05
k__Bacteria;p__Bacteroidetes;c__Bacteroidia;o__Bacteroidales;f__;g__	k__Bacteria;p__Bacteroidetes;c__Bacteroidia;o__Bacteroidales;f__;g__	Genus	0	0	0	0	0	0	0	0	0	0	0	0	0	0	0	0	0	0	0	0	0	0	0	0	0	0	0.000623978	0	0	0	0	0	0	0	0	0	0	0	0	0	0	0	0	0	0	0	0
k__Bacteria;p__Proteobacteria;c__Betaproteobacteria;o__Burkholderiales;f__Oxalobacteraceae;g__Oxalobacter	Oxa_Oxalobacter	Genus	0	0.000886044	5.00034e-05	0	0	0	7.99983e-06	0	0	0.000357014	0.00194605	0	0	0	0	0	9.9006e-05	2.09991e-05	0	0	0	0	0	2.99989e-05	0	0	0	0	0	0	0	0.00307823	0	0.000822054	0	0	4.00014e-05	0.000127007	0	0	0	0	0	0	0	0	0
k__Bacteria;p__Firmicutes;c__Clostridia;o__Clostridiales;f__Peptococcaceae;g__	k__Bacteria;p__Firmicutes;c__Clostridia;o__Clostridiales;f__Peptococcaceae;g__	Genus	0	0	0	0	0	0	0	0	0	0	0	0	0	0	0	0	0	1.39994e-05	0	0	0	0	0	0	0	0	0	0	0	0	0	2.70021e-05	0	7.00046e-06	0	0	0.00374813	0	0	0	0	0	0	0	0	0	8.00036e-06
k__Bacteria;p__Proteobacteria;c__Alphaproteobacteria;o__Caulobacterales;f__Caulobacteraceae;g__Brevundimonas	Cau_Brevundimonas	Genus	0	0	0	0	0	0	0	0	0	0	0.00894524	0	0	0	0	0	0	0	0	0	0	0	0	0	0	0	0	2.50004e-05	0	0	0	0	0	0	0	0	0	0	0	0	0	0	0	0	7.99997e-06	0	0
k__Bacteria;p__Proteobacteria;c__Epsilonproteobacteria;o__Campylobacterales;f__Campylobacteraceae;g__Campylobacter	Cam_Campylobacter	Genus	0	0	1.40009e-05	0	0	0.000281011	0	0	0	0	0	1.59994e-05	8.00034e-06	8.00056e-06	6.19921e-05	0	0	0	0	3.39996e-05	0	0	0	0	0	0	0	5.80009e-05	0	0	0	0	0	0	0	0	8.00027e-06	1.40007e-05	0	1.39997e-05	0	0	2.20014e-05	0	7.99997e-06	0	2.40011e-05
k__Bacteria;p__Synergistetes;c__Synergistia;o__Synergistales;f__Synergistaceae;Other	k__Bacteria;p__Synergistetes;c__Synergistia;o__Synergistales;f__Synergistaceae;Other	Genus	0	0.000133007	0	0	0	7.00027e-06	0	0	0.000646045	0.000582023	0	0	0	0	7.99898e-06	0	0	0	0	0	0	0	0	0	0	0	0	0	0	0	0	0.000343026	8.00013e-06	0.00075805	0	0	0.00127904	0	0	0	0	0.000328982	0	0	0	0	0
k__Bacteria;p__Bacteroidetes;c__Bacteroidia;o__Bacteroidales;f__Rikenellaceae;Other	k__Bacteria;p__Bacteroidetes;c__Bacteroidia;o__Bacteroidales;f__Rikenellaceae;Other	Genus	0	0	0	0	0	0	0	0	0	0	0	0	0	0	0	0	0	0	0	0	0	0	0	0	0	0	0	0	0	0	0	0	0	0	0	0	0	0	0	0	0	0	0	0	0	0	0
k__Bacteria;p__Actinobacteria;c__Coriobacteriia;o__Coriobacteriales;f__Coriobacteriaceae;g__Slackia	Cor_Slackia	Genus	0	0	0	0	0	0	0	0	0	0	0	0	0.000862037	0.00014601	3.19959e-05	0	0	0.00530076	0	0	0	0.000105997	1.40003e-05	0	0	0	0.00082697	0	5.00013e-05	5.20022e-05	0	0	1.60003e-05	1.40009e-05	0	0	0	0	0	0	0	0	0	0.000122004	0	0	0
k__Bacteria;p__Firmicutes;c__Clostridia;o__Clostridiales;f__Ruminococcaceae;g__Anaerotruncus	Rum_Anaerotruncus	Genus	0.000197004	5.20026e-05	7.00047e-06	0.000292978	0	0	0.000530989	7.99969e-06	0.000124009	0	0.000182005	0	0.00070903	0.000325023	0.000185976	0	1.6001e-05	0	1.49997e-05	0.000259997	0	0	0	2.99989e-05	0	2.7999e-05	0.000108996	0	0	0	0	0	0	0.000107007	0.000388992	0	0.000828028	0.000672036	0	0	0.000390978	0	0	0	3.29999e-05	0	0
k__Bacteria;p__Firmicutes;c__Clostridia;o__Clostridiales;f__[Tissierellaceae];g__ph2	Tis_ph2	Genus	0	0	0.000208014	0	0	0	0	0	0	2.80011e-05	0	0	1.60007e-05	7.30051e-05	0	0	0	0	0	6.99992e-06	0	0	0	0	0	0	0	0	0	0	0	9.00068e-06	0	3.60024e-05	0.000183996	0	0	0	0	0	0	0	0	0	1.69999e-05	0	0
k__Bacteria;p__Firmicutes;c__Clostridia;o__Clostridiales;f__Peptostreptococcaceae;Other	k__Bacteria;p__Firmicutes;c__Clostridia;o__Clostridiales;f__Peptostreptococcaceae;Other	Genus	0.000474009	0	0	0	7.99994e-06	0	0.000160997	0	0	2.80011e-05	0	0	8.00034e-06	0	0	0	0	0	0	0.000136998	0	0	0	4.49983e-05	0	0	0	0	7.00018e-06	0	0	0	0	7.00046e-06	0.000194996	0.000102	0	0.000411022	0	0	1.39992e-05	0	1.5001e-05	0.00434513	0	8.00025e-06	0.000145007
k__Bacteria;p__Firmicutes;c__Clostridia;o__Clostridiales;f__Lachnospiraceae;g__Epulopiscium	Lac_Epulopiscium	Genus	0.00101302	0	0	0	0	0	0	0	0	0	0	0	0	0	0	0	0	0	0	0	0	0	0	0	0	0	0	0	2.20006e-05	0	0	0	0	0	0	0	0	0.000538029	0	0	0	0	0	0.00320109	0	0	2.40011e-05
k__Bacteria;p__Proteobacteria;c__Betaproteobacteria;o__Burkholderiales;f__Alcaligenaceae;g__	k__Bacteria;p__Proteobacteria;c__Betaproteobacteria;o__Burkholderiales;f__Alcaligenaceae;g__	Genus	2.20004e-05	0	0	0	3.79997e-05	0	0.000337993	0	0	0	0	0	0	0	0	0	0	0	0	0	3.89985e-05	0	0	0	0	0	7.79972e-05	4.90008e-05	0.000538013	0	0	0	0	0	3.09994e-05	0	0	0.000552029	0	0	3.39981e-05	0	0	0	0	0	0
k__Bacteria;p__Lentisphaerae;c__[Lentisphaeria];o__Victivallales;f__Victivallaceae;g__	k__Bacteria;p__Lentisphaerae;c__[Lentisphaeria];o__Victivallales;f__Victivallaceae;g__	Genus	0	0	2.10014e-05	0	0	0	0	0	3.70026e-05	0	0	0	0	0	0	0	0	0	0	0	0	0	0	0	0	0	0	0	0	0	0	0	0	0	0	0	0	0	0	0	0	0	0	0	0	2.40007e-05	0
k__Bacteria;p__Proteobacteria;c__Deltaproteobacteria;o__Desulfovibrionales;f__Desulfovibrionaceae;g__	k__Bacteria;p__Proteobacteria;c__Deltaproteobacteria;o__Desulfovibrionales;f__Desulfovibrionaceae;g__	Genus	0	0.000126006	0.00014301	0	0	0	0	0	0	0.000329013	0.000571015	0	0	0	0	0	0	0	0	0	0	0	0	0	0	2.7999e-05	0	0	0	0	0	0	0	0	0	0	0	0	0	0	0	0	0	0	0	0	0
k__Bacteria;p__TM7;c__TM7-3;o__I025;f__Rs-045;g__	k__Bacteria;p__TM7;c__TM7-3;o__I025;f__Rs-045;g__	Genus	2.20004e-05	0	2.90019e-05	2.29983e-05	4.59997e-05	6.30025e-05	0	7.99969e-06	0	0	1.70005e-05	6.19978e-05	8.00034e-06	0.000300021	0.000123984	0	8.00049e-06	4.89978e-05	7.99982e-06	0	3.09988e-05	0	0.00112102	6.79974e-05	6.09995e-05	0	1.59994e-05	4.10007e-05	0	2.20009e-05	3.00002e-05	0.000109008	0	7.00046e-06	0.000163997	2.00001e-05	8.00027e-06	1.40007e-05	7.20027e-05	1.39997e-05	0	6.29965e-05	5.20034e-05	0.00247907	0	0	8.00036e-06
k__Bacteria;p__Firmicutes;c__Clostridia;o__Clostridiales;f__Peptostreptococcaceae;g__Filifactor	Pep_Filifactor	Genus	0	0	0	0	0	0	0	0	0	0	0	0	0	3.20022e-05	0.00172078	0	0	5.49975e-05	0	0	0	0	0	0	0	0	0.00234892	0	0	0	0	0	0	0	0	0	0	0	0	0	0	0	0	0	0	0	0
k__Bacteria;p__Actinobacteria;c__Actinobacteria;o__Bifidobacteriales;f__Bifidobacteriaceae;g__Scardovia	Bif_Scardovia	Genus	0	1.50008e-05	0	0	0	2.10008e-05	0.000691985	0	0	0	1.70005e-05	6.99975e-05	8.10035e-05	0	7.99898e-06	0	0	0	0	0.000184998	0	0	0.000338007	0	0	6.99976e-06	7.99971e-06	0	0	8.90037e-05	0	1.80014e-05	0	4.30028e-05	0	0	0.000129004	8.50045e-05	0	1.39997e-05	0.000143992	0	0.000119008	0.00219606	0	0	0
k__Bacteria;p__Firmicutes;c__Clostridia;o__Clostridiales;f__Christensenellaceae;g__Christensenella	Chr_Christensenella	Genus	0.000292006	5.20026e-05	2.10014e-05	0	0	1.40005e-05	0.000168996	0	0.000125009	0.000365014	0.000124003	0	0.000161007	0.000114008	0.000185976	0	8.00049e-06	4.89978e-05	3.89991e-05	1.39998e-05	1.59994e-05	0	0	0	0	5.49981e-05	0	0	1.40004e-05	0	0	8.10062e-05	5.60009e-05	6.40042e-05	0.000779984	0	0.000169006	0.000531028	0	0	0.000492972	0.000101994	0	0	0	0	8.00036e-06
k__Bacteria;p__Firmicutes;c__Bacilli;o__Bacillales;f__Planococcaceae;Other	k__Bacteria;p__Firmicutes;c__Bacilli;o__Bacillales;f__Planococcaceae;Other	Genus	0	0	0	0	0	0	0	0.000162994	0	0	0.00398411	0	0	0	0	0	0	0	0	0	0	0	0	0	0	0	0	0	0	0	0	0	0	0	0	0	0	0	0	0	0	0	0	0	0	0	0
k__Bacteria;p__Proteobacteria;c__Betaproteobacteria;o__Burkholderiales;f__Alcaligenaceae;Other	k__Bacteria;p__Proteobacteria;c__Betaproteobacteria;o__Burkholderiales;f__Alcaligenaceae;Other	Genus	0	0	0	0	0	0	0	0	0	0	0.00410011	0	0	0	0	0	0	0	0	0	0	0	0	0	0	0	0	8.00013e-06	0	0	0	0	0	0	0	0	0	0	0	0	0	0	0	0	0	0	0
k__Bacteria;p__Bacteroidetes;c__Bacteroidia;o__Bacteroidales;f__[Paraprevotellaceae];g__	k__Bacteria;p__Bacteroidetes;c__Bacteroidia;o__Bacteroidales;f__[Paraprevotellaceae];g__	Genus	0	0	0	0	0	0	0	0	0	0.00100504	0	0	0	0	0	0	0	0	0	0	0	0	0	0	0	0	0	0	0	0	0	0	0	0	0	0	0	0	0	0	0	0	0	0	0	0	0
k__Bacteria;p__Proteobacteria;c__Gammaproteobacteria;o__Xanthomonadales;f__Xanthomonadaceae;g__	k__Bacteria;p__Proteobacteria;c__Gammaproteobacteria;o__Xanthomonadales;f__Xanthomonadaceae;g__	Genus	0	0	0	0	0	0	0	0	0	0	0.00395111	0	0	0	0	0	0	0	0	0	0	1.49995e-05	0	1.49994e-05	0	0	0	0	0	0	0	0	0	0	0	0	0	0	0	0	0	0	0	0	0	0	0
k__Bacteria;p__Firmicutes;c__Clostridia;o__Clostridiales;f__Veillonellaceae;g__Selenomonas	Vei_Selenomonas	Genus	0	0	0	0	1.49999e-05	0.000379015	3.09993e-05	0	0	0	0	0	2.4001e-05	0.00263918	0.000101987	0	2.50015e-05	4.19981e-05	0	0	0	0	0	0	0	6.99976e-06	0.000117996	9.00014e-05	0	0	0	0	0	0	0	0	2.40008e-05	0	0	0	0	0	0	0	0	0	4.00018e-05
k__Bacteria;p__Fusobacteria;c__Fusobacteriia;o__Fusobacteriales;f__Leptotrichiaceae;g__Leptotrichia	Lep_Leptotrichia	Genus	0	0	0	0	0	3.50014e-05	0	0	0	0	0	0	0	0	0	0	0	0	0	0	0	0	0	0	0	0	0.00336288	0	0	0	0	0	0	0	0	0	0	0	0	0	0	0	0	0	0	0	0
k__Bacteria;p__Firmicutes;c__Bacilli;o__Lactobacillales;f__Streptococcaceae;g__Lactococcus	Str_Lactococcus	Genus	2.90006e-05	0	4.30029e-05	0	7.99994e-06	0	0	0	0	0	2.50007e-05	0	0	0	0	0	0	0	0	4.09995e-05	0	0.000873972	0	0.000340987	0	0	0	0	7.9002e-05	0	0	0	0	0	0	0	0	0	0	0	0	0	0	0	0	0	3.20014e-05
k__Bacteria;p__Firmicutes;c__Erysipelotrichi;o__Erysipelotrichales;f__Erysipelotrichaceae;g__Catenibacterium	Ery_Catenibacterium	Genus	0	0	0	0	0	0	0	0	0	0	0	0	0	0	0	0	0	0	0	0	0	0	0	0	0	0	0	0	0	0	0	0	0	0	0	0	0	0	0	0	0	0	0	0	0	0	0.000418019
k__Bacteria;p__Firmicutes;c__Bacilli;o__Bacillales;f__Planococcaceae;g__Sporosarcina	Pla_Sporosarcina	Genus	0	0	0	0	0	0	0	0.00308588	0	0	2.50007e-05	0	0	0	0	0	0	0	0	0	0	0	0	0	0	0	0	0	0	0	0	0	0	0	0	0	0	0	0	0	0	0	0	0	0	0	0
k__Bacteria;p__Firmicutes;c__Clostridia;o__Clostridiales;f__Clostridiaceae;Other	k__Bacteria;p__Firmicutes;c__Clostridia;o__Clostridiales;f__Clostridiaceae;Other	Genus	2.20004e-05	3.00015e-05	5.00034e-05	0	2.29998e-05	2.10008e-05	5.39989e-05	0	7.00049e-06	0	2.50007e-05	0	8.00034e-06	0.00013801	0	0	8.00049e-06	0	0	0.000102999	5.49979e-05	0	0.000254005	1.59994e-05	0	2.7999e-05	0	1.60003e-05	8.60022e-05	0	0	0.000581044	0	0.000129009	0	0	0	7.00037e-06	7.00027e-06	0	2.09988e-05	0	0	0.000113003	7.99997e-06	0	8.00036e-05
k__Bacteria;p__Firmicutes;c__Clostridia;o__Clostridiales;f__Peptococcaceae;g__Peptococcus	Pep_Peptococcus	Genus	0	0	0	0	0	0	0	0	0	0	0	0	8.00034e-06	0	1.5998e-05	0	0	0	0	0	0	3.79988e-05	0	0	0	0	0.00197393	0	0	0	0	0	0	0	3.09994e-05	0	0	0	0.000718027	0	0	0	0	0	0	0	0
k__Bacteria;p__Firmicutes;c__Clostridia;o__Clostridiales;f__Dehalobacteriaceae;g__Dehalobacterium	Deh_Dehalobacterium	Genus	0	3.70019e-05	0	0	0	0	0	0	0	0	0.00188805	0	0	0	0	0	0	0	0	0	0	0	0	0	0	0	0	0	0	0	0	0.000100008	0	7.00046e-06	0	0	0	0	0	0	0	0	0	0	0	0	0
k__Bacteria;p__Proteobacteria;c__Alphaproteobacteria;o__Caulobacterales;f__Caulobacteraceae;g__Mycoplana	Cau_Mycoplana	Genus	0	0	0	0	0	0	0	0	0	0	0.00270007	0	0	0	0	0	0	0	0	0	0	0	0	0	0	0	0	0	0	0	0	0	0	0	0	0	0	0	0	0	0	0	0	0	0	0	0
k__Bacteria;p__TM7;c__TM7-3;o__CW040;f__;g__	k__Bacteria;p__TM7;c__TM7-3;o__CW040;f__;g__	Genus	7.30015e-05	0	0	0	0	0	0	0	0	0	1.70005e-05	0	0	0.00014601	2.3997e-05	0	0	1.39994e-05	3.09993e-05	0	4.69982e-05	0	0.000818017	0	0	0	0	1.60003e-05	0	0	0	6.40049e-05	3.20005e-05	0	0	0	0	1.40007e-05	0	6.99983e-06	0.000993943	0	0.000105007	0	0	0	2.40011e-05
k__Bacteria;p__Firmicutes;c__Clostridia;o__Clostridiales;f__[Tissierellaceae];g__Finegoldia	Tis_Finegoldia	Genus	0	0	6.40043e-05	7.99939e-06	0	0	0	0	1.50011e-05	9.00035e-06	0	0	8.00034e-06	0	1.5998e-05	0	0	6.99969e-06	0	0	0	0.000234992	0	0	0	0	0	0	0	7.00029e-06	0	0	0	0	7.19986e-05	0	0	0	0	0	0	0	0	0.000818024	7.99997e-06	0	0
k__Bacteria;p__Actinobacteria;c__Actinobacteria;o__Bifidobacteriales;f__Bifidobacteriaceae;Other	k__Bacteria;p__Actinobacteria;c__Actinobacteria;o__Bifidobacteriales;f__Bifidobacteriaceae;Other	Genus	0	0	0	0	0	0	0	7.99969e-06	0	0.000160006	0	7.99971e-06	0	8.00056e-06	0	0	0	0	0	0	0	0	0	0	0.000205998	0	7.99971e-06	0.00138902	7.00018e-06	0	0	0	0	0	0	0	0	0	0	0	0	0	0	0.000113003	0.000125	0	0.000113005
k__Bacteria;p__Proteobacteria;c__Gammaproteobacteria;o__Enterobacteriales;f__Enterobacteriaceae;g__Enterobacter	Ent_Enterobacter	Genus	1.50003e-05	0	0	0	0	0	0.000114998	0.00216892	0	0	0	0	0	0	0	0	0	0	0	0	0	0	0	0	0	0	0	0	0.000165004	0	0	0	0	0	0	0	0	0	0	0	0	0	0	0	0	0	0
k__Bacteria;p__Proteobacteria;c__Gammaproteobacteria;o__Aeromonadales;f__Succinivibrionaceae;g__	k__Bacteria;p__Proteobacteria;c__Gammaproteobacteria;o__Aeromonadales;f__Succinivibrionaceae;g__	Genus	0	0	2.90019e-05	0	0	0	0	0	0	0	0	0	0	0	0	0	0	0	0	0	0	0	0	0	0	0	0	0	0	0	0	0.00201615	0	0	0	0	0	0	0	0	0	0	0	0	0	0	0
k__Bacteria;p__Synergistetes;c__Synergistia;o__Synergistales;f__Synergistaceae;g__	k__Bacteria;p__Synergistetes;c__Synergistia;o__Synergistales;f__Synergistaceae;g__	Genus	0	0	7.00047e-06	0	0	7.00027e-06	0	0	0	0	0	0	0.000814035	0.000114008	0	0	4.9003e-05	0	0	0	0	0	0	0	0	0	0	0	0	0	0	0	0	7.00046e-06	0	0	0	0.000127007	0	0	0	0	0	0	0	0	0
k__Bacteria;p__Proteobacteria;c__Betaproteobacteria;o__Burkholderiales;f__Comamonadaceae;g__Comamonas	Com_Comamonas	Genus	0	7.00035e-06	0	0	0	0	7.99983e-06	0	0	0	0	0	0	0	0	0	0	0	0	0	0	0	0	1.49994e-05	0	6.99976e-06	0	5.70009e-05	0	0	0	0	0	0	0	0	0	0	0	0	0	0	0	0	0	0	0
k__Bacteria;p__Fusobacteria;c__Fusobacteriia;o__Fusobacteriales;f__Fusobacteriaceae;g__Cetobacterium	Fus_Cetobacterium	Genus	0	0	0	0	0	0	0	0	0	0	0	0	0	0	0	0.00211996	0	0	0	0	0	0	0	0	0	0	7.99971e-06	0	1.40004e-05	0	0	0	0	0	0	0	0	7.00037e-06	0	0	0	0	0	0	0	0	0
k__Bacteria;p__Firmicutes;c__Bacilli;o__Bacillales;f__Bacillaceae;g__	k__Bacteria;p__Firmicutes;c__Bacilli;o__Bacillales;f__Bacillaceae;g__	Genus	0	0	7.90053e-05	0	0	0	0	0.00204392	0	0	0	0	0	0	0	0	0	0	0	0	0	0	0	0	0	0	0	0	0	0	0	0	0	0	0	0	0	0	0	0	0	0	0	0	0	0	0
k__Bacteria;p__Proteobacteria;c__Betaproteobacteria;o__Burkholderiales;f__Alcaligenaceae;g__Achromobacter	Alc_Achromobacter	Genus	0	0	0	0	0	0	0	0	0	0	0.00181405	0	0	0	0	0	0	0	0	0	0	0	0	0	0	0	0	2.50004e-05	0	0	0	0	0	0	0	0	0	0	0	0	0	0	0	0	0	0	0
k__Bacteria;p__Firmicutes;c__Bacilli;o__Bacillales;f__Bacillaceae;g__Bacillus	Bac_Bacillus	Genus	0	0	0	7.99939e-06	0	0	0	0	0	0	0.00170605	0	0	0	0	0	0	0	0	0	0	0	2.10004e-05	0	0	0	0	0	0	0	0	0	0	0	0	0	0	0	0	0	0	0	0	1.60005e-05	0	0	0
k__Bacteria;p__Proteobacteria;c__Alphaproteobacteria;o__Rhizobiales;f__Brucellaceae;Other	k__Bacteria;p__Proteobacteria;c__Alphaproteobacteria;o__Rhizobiales;f__Brucellaceae;Other	Genus	0	0	0	0	0	0	0	0	0	0	0.00149904	0	0	0	0	0	0	0	0	0	0	0	0	0	0	0	0	6.5001e-05	0	0	0	0	0	0	0	0	0	0	0	0	0	0	0	0	0	0	0
Unassigned;Other;Other;Other;Other;Other	Unassigned;Other;Other;Other;Other;Other	Genus	0	0	0	0	0	0	0	0	0.000125009	0	0.000290008	0	0	0	0	0	0	0	0	0	1.59994e-05	0	0	0	0	0	0	0	0	0	0	0	0	0	0	0	0	0	0	0	0	0	0	0	0	0	0
k__Bacteria;p__Firmicutes;c__Bacilli;o__Lactobacillales;f__Enterococcaceae;Other	k__Bacteria;p__Firmicutes;c__Bacilli;o__Lactobacillales;f__Enterococcaceae;Other	Genus	0	7.00035e-06	0	0	0	0	2.29995e-05	7.99969e-06	0	0	0	7.99971e-06	0	0	1.5998e-05	0	0	0	7.99982e-06	0	0	0.000121996	7.00015e-06	0.000355986	0	0	0	0	5.70014e-05	0.000417018	7.00005e-06	0	0	0	0	3.40001e-05	0	0	0	0.000129997	6.9996e-06	3.89979e-05	0	0	7.99997e-06	0	0
k__Bacteria;p__Cyanobacteria;c__Chloroplast;o__Streptophyta;f__;g__	k__Bacteria;p__Cyanobacteria;c__Chloroplast;o__Streptophyta;f__;g__	Genus	0	0	0	0	1.49999e-05	0.000176007	7.69984e-05	0	0	7.50029e-05	1.70005e-05	0	0	0	0	1.39997e-05	0.000107007	0	0	0	2.39991e-05	0	9.20019e-05	0	3.79997e-05	0	0	8.00013e-06	0	0	7.00005e-06	0	8.00013e-06	0	0	2.70001e-05	0	0	7.00027e-06	0	0	1.59991e-05	8.20053e-05	1.60005e-05	0	0	0
k__Bacteria;p__Proteobacteria;c__Betaproteobacteria;o__Neisseriales;f__Neisseriaceae;g__Eikenella	Nei_Eikenella	Genus	0	0	7.10048e-05	0	0	9.80038e-05	0	0	7.00049e-06	0.000282011	0	0.000343988	0	8.00056e-06	0	0	0	0.000262988	0	0	0	0	0	0	1.49999e-05	0	3.89986e-05	8.00013e-06	0	0	0	0	0	0	3.09994e-05	0	0	0	0	0	0	0	0	0	4.19998e-05	0	0
k__Bacteria;p__Firmicutes;c__Bacilli;o__Lactobacillales;f__Leuconostocaceae;g__	k__Bacteria;p__Firmicutes;c__Bacilli;o__Lactobacillales;f__Leuconostocaceae;g__	Genus	4.40009e-05	0	7.00047e-06	0	0	0	0	0	1.50011e-05	0	0	0	0	0	0	6.99986e-06	0	0	0	0	0	0	0.000120003	3.79986e-05	0	0	0	2.50004e-05	0	0	0	0	0	7.00046e-06	2.09996e-05	0	0	0	0	0	0	0	0	4.90014e-05	0	0	8.00036e-06
k__Bacteria;p__Proteobacteria;c__Betaproteobacteria;o__Neisseriales;f__Neisseriaceae;g__Neisseria	Nei_Neisseria	Genus	7.00014e-06	0	0	0	0	0.000147006	0	0	0	0	0	0	0	4.00028e-05	0	0	1.6001e-05	8.29963e-05	0	0	0	0	0	4.49983e-05	0	0	0.000522981	0	0	0	0	0	2.40004e-05	0	0	0	0	7.00037e-06	0	0	0	0	0	0	2.49999e-05	0	0
k__Bacteria;p__Proteobacteria;c__Alphaproteobacteria;o__Rhodobacterales;f__Rhodobacteraceae;g__Paracoccus	Rho_Paracoccus	Genus	0	0	7.00047e-06	0	0	0	0	0	0	0	0.000199005	0	0	8.00056e-06	7.99898e-06	0	0	0	0	0	0	0	0	0.00078697	0	0	0	2.40004e-05	0	2.20009e-05	7.00005e-06	0	0	0	0	0	0	0	7.00027e-06	0	0	0	0	0	0	0	0
k__Bacteria;p__Actinobacteria;c__Actinobacteria;o__Actinomycetales;f__Microbacteriaceae;g__Microbacterium	Mic_Microbacterium	Genus	0	0	0	0	0	0	0	0	0	9.00035e-06	0.00104403	0	0	0	0	0	0	0	0	0	0	0	1.40003e-05	0	0	0	0	8.00013e-06	0	0	0	0	0	0	0	0	0	0	0	0	0	0	0	0	0	0	0
k__Bacteria;p__Firmicutes;c__Clostridia;o__Clostridiales;f__Peptococcaceae;g__rc4-4	Pep_rc4-4	Genus	0	0	0	0	0	0	0	0	0	0	0	0	0	0	0	0	0	0	0	0	0	0	0	0	0	0	0	0	0	7.00029e-06	0	0	0	0	0	0	0	0	0	0	0	0	0	0	0	0	0
k__Bacteria;p__Proteobacteria;c__Gammaproteobacteria;o__Pseudomonadales;f__Moraxellaceae;g__Acinetobacter	Mor_Acinetobacter	Genus	7.00014e-06	0	0	0	0	7.00027e-06	6.19987e-05	0	0	7.6003e-05	0	0	0	0	4.6994e-05	6.99986e-06	0	0	0	0	0	0	0.000127003	0.00025699	7.99993e-06	1.39995e-05	0	2.40004e-05	7.00018e-06	5.20022e-05	7.00005e-06	0	0	1.40009e-05	9.9998e-06	0	0	0	1.40005e-05	0	0	2.39987e-05	4.50029e-05	0	0	0	0
k__Bacteria;p__Actinobacteria;c__Actinobacteria;o__Actinomycetales;f__Actinomycetaceae;g__Varibaculum	Act_Varibaculum	Genus	0	0	0	0	0	0	0	0	0	0	0	0	0	0	0	0	0	0	0	0	0	0	0	0	0	0	0	0	0	0	0	0	0	0	0	0	0	0	0	0	0	0	0	0	0.000763997	0	0
k__Bacteria;p__Proteobacteria;c__Alphaproteobacteria;o__Sphingomonadales;f__Sphingomonadaceae;g__Sphingomonas	Sph_Sphingomonas	Genus	0	0	0	0	0	0	0	0	0	0	0	0	0	0	0	0	0	0	0	0	0	0	7.00015e-06	0	5.29995e-05	0	0	0.000932015	0	0	0	0	0	0	0	0	0	0	0	0	0	0	0	0	0	0	0
k__Bacteria;p__Firmicutes;c__Clostridia;o__Clostridiales;f__Dehalobacteriaceae;g__	k__Bacteria;p__Firmicutes;c__Clostridia;o__Clostridiales;f__Dehalobacteriaceae;g__	Genus	0	0	0	0	0	0	0	0	0	0	0.000986027	0	0	0	0	0	0	0	0	0	0	0	0	0	0	0	0	0	0	0	0	0	0	1.40009e-05	0	0	0	0	0	0	0	0	0	0	0	0	0
k__Bacteria;p__Actinobacteria;c__Actinobacteria;o__Actinomycetales;f__Actinomycetaceae;g__Mobiluncus	Act_Mobiluncus	Genus	0	0	0	0	0	7.00027e-06	0	0	0	9.40037e-05	0	0	0	0	0	0	0	0	0	0	0	0	0	0	0	0	0	0	0	0	0	0	0	0	0	0	0	0	0	0	0	0	0	0	0	0	0
k__Bacteria;p__Firmicutes;c__Bacilli;o__Lactobacillales;f__Leuconostocaceae;g__Leuconostoc	Leu_Leuconostoc	Genus	0.000576012	0	0	0	0	0	0	0	0	9.00035e-06	1.70005e-05	0	0	0	0	0	0	0	0	6.99992e-06	0	0	0	0	0	0	0	0	0	0	0	0	0	0	0	0	0	0	0	0	0	0	0	0	0	8.00025e-06	0
k__Bacteria;p__Firmicutes;c__Bacilli;o__Bacillales;Other;Other	k__Bacteria;p__Firmicutes;c__Bacilli;o__Bacillales;Other;Other	Genus	0	0	0	0	0	2.10008e-05	0	0	0	0	8.00022e-06	3.09989e-05	2.4001e-05	8.00056e-06	7.99898e-06	0	0	0	0	0	0	7.99974e-06	0	0	2.29998e-05	0	0	0	0	0.000603025	0	0	0	0	0	0	0	0	0	1.39997e-05	2.09988e-05	0	0	0	1.69999e-05	0	0
k__Bacteria;p__Bacteroidetes;c__Flavobacteriia;o__Flavobacteriales;f__Flavobacteriaceae;g__Flavobacterium	Fla_Flavobacterium	Genus	0	0	0	0	0	0	0	0	0	0	0.000721019	0	0	0	0	0	0	0	0	0	0	0	0	0	0	0	0	0	0	0	0	0	0	0	0	0	0	0	0	0	0	0	0	0	0	0	0
k__Bacteria;p__Verrucomicrobia;c__Opitutae;o__[Cerasicoccales];f__[Cerasicoccaceae];g__	k__Bacteria;p__Verrucomicrobia;c__Opitutae;o__[Cerasicoccales];f__[Cerasicoccaceae];g__	Genus	0	0	0	0	0	0	0	0	0	0	8.00022e-06	0	0	0	0	0	0	0	0	0	0	0	0	0	0	0	0	0	0	0	0	0	0	0	0	0	0	0	0	0	0	0	0	0	0	0	0
k__Bacteria;p__Firmicutes;c__Bacilli;o__Bacillales;f__Staphylococcaceae;g__Staphylococcus	Sta_Staphylococcus	Genus	0	0	0	0	0	0	0	0	0	0	0	0	0	0	0	0	0	0	0	0	0	0	6.30013e-05	0.000136995	7.99993e-06	8.29972e-05	0	0	0	0	0	0	0	0	0	0	0	0	0	0	0	0	0	0	0	0	0
k__Bacteria;p__Spirochaetes;c__Spirochaetes;o__Spirochaetales;f__Spirochaetaceae;g__Treponema	Spi_Treponema	Genus	0	0	0	0	0	0	0	0	0	0	0	0	0	0	0	0	0	0	0	0	0	0	0	0	0	0	1.59994e-05	0	0	0	0	0	0	0	0	0	0	0	0	0	0	0	0	0	0	0	0
k__Bacteria;p__Proteobacteria;c__Betaproteobacteria;o__Burkholderiales;f__Oxalobacteraceae;g__Ralstonia	Oxa_Ralstonia	Genus	0	0	0	1.49989e-05	0	0	0	7.99969e-06	4.40031e-05	0	0	0	0	0	7.99898e-06	1.39997e-05	8.00049e-06	6.99969e-06	0	1.39998e-05	0	2.29993e-05	7.00015e-06	0.000135995	0	6.99976e-06	0	0	0	6.00025e-05	7.00005e-06	9.00068e-06	0	0	0	0	0	0	0	0	4.09977e-05	0	4.50029e-05	8.00023e-06	0	0	0
k__Bacteria;p__Actinobacteria;c__Actinobacteria;o__Actinomycetales;f__Promicromonosporaceae;g__Cellulosimicrobium	Pro_Cellulosimicrobium	Genus	0	0	0	0	0	0	0	0	0	9.00035e-06	0	0	0	0	0	0	0	0	0	0	0	0	0	0	0	0	0	0	0	0	0.000613004	0	0	0	0	0	0	0	0	0	0	0	0	0	0	0	0
k__Bacteria;p__Proteobacteria;c__Betaproteobacteria;o__Neisseriales;f__Neisseriaceae;g__	k__Bacteria;p__Proteobacteria;c__Betaproteobacteria;o__Neisseriales;f__Neisseriaceae;g__	Genus	0	0	0	0	0	0.000408016	0	0	0	0	0	6.99975e-05	0	8.00056e-06	0	0	0	2.79987e-05	0	0	0	0	0	0	0	0	7.79972e-05	0	0	0	0	0	0	0	0	0	0	0	0	6.99983e-06	0	0	0	0	0	0	0
k__Bacteria;p__Bacteroidetes;c__Sphingobacteriia;o__Sphingobacteriales;f__Sphingobacteriaceae;g__Sphingobacterium	Sph_Sphingobacterium	Genus	0	0	0	0	0	0	0	0	0	0	0.000539015	0	0	0	0	0	0	0	0	0	0	0	0	0	0	0	0	5.00008e-05	0	0	0	0	0	0	0	0	0	0	0	0	0	0	0	0	0	0	0
k__Bacteria;p__Actinobacteria;c__Actinobacteria;o__Actinomycetales;f__Actinomycetaceae;g__	k__Bacteria;p__Actinobacteria;c__Actinobacteria;o__Actinomycetales;f__Actinomycetaceae;g__	Genus	0	0	0	7.99939e-06	0	2.80011e-05	0	0	0	0	0	9.39966e-05	0	0	0	0	1.6001e-05	0	0	0	0	7.59976e-05	5.60012e-05	0	0	0	0	0	0	7.00029e-06	0	6.40049e-05	0	2.90019e-05	0	7.00002e-06	0	0	0	0	7.49957e-05	1.59991e-05	6.70044e-05	1.60005e-05	0	0	0
k__Bacteria;p__Proteobacteria;c__Gammaproteobacteria;o__Enterobacteriales;f__Enterobacteriaceae;g__Erwinia	Ent_Erwinia	Genus	0	0	0	0	7.99994e-06	0	0.000122997	2.29991e-05	0	0	0	0	0	0	0	0	8.2005e-05	0	7.99982e-06	0	0	0	0	0	7.99993e-06	2.09993e-05	0	0	5.10013e-05	0	0	0	0	0	2.09996e-05	0	0	0	0	0	0	7.79957e-05	0	1.60005e-05	0	0	0
k__Bacteria;p__Proteobacteria;c__Alphaproteobacteria;o__Caulobacterales;f__Caulobacteraceae;g__	k__Bacteria;p__Proteobacteria;c__Alphaproteobacteria;o__Caulobacterales;f__Caulobacteraceae;g__	Genus	0	0	1.40009e-05	0	0	0	0	0	0	0	0.00037201	0	0	0	0	0	0	0	0	0	0	0	0	0	3.79997e-05	0	0	5.70009e-05	0	0	0	0	0	0	0	0	0	0	0	0	7.49957e-05	0	0	0	0	0	0
k__Bacteria;p__Cyanobacteria;c__4C0d-2;o__YS2;f__;g__	k__Bacteria;p__Cyanobacteria;c__4C0d-2;o__YS2;f__;g__	Genus	0	0	0	0	0	0	0	0	0	0	0	0	0	0	0	0	0	0	0	0	0	0	0	0	0	0	0	0	0	0	0	0	0	0	0	0	0	0	0	0	0	0	0	0	0	0	0
k__Bacteria;p__Firmicutes;c__Clostridia;o__Clostridiales;f__[Tissierellaceae];g__	k__Bacteria;p__Firmicutes;c__Clostridia;o__Clostridiales;f__[Tissierellaceae];g__	Genus	0	0	0	0	0	0	0	7.99969e-06	0	0	0	0	0	0	0.000441944	0	0	0	0	0	0	0	0	0	0	0	0	0	0	0	0	0	0	0	0	0	0	0	0	0	0	0	0	0	0	0	0
k__Bacteria;p__Proteobacteria;c__Gammaproteobacteria;o__Cardiobacteriales;f__Cardiobacteriaceae;g__Cardiobacterium	Car_Cardiobacterium	Genus	0	0	0	0	0	0.000393015	0	0	0	0	0	1.59994e-05	0	0	0	0	0	6.99969e-06	0	1.99998e-05	0	0	0	0	0	0	0	8.00013e-06	0	0	0	0	0	0	0	0	0	0	0	0	0	7.99956e-06	0	0	0	0	0
k__Bacteria;p__Firmicutes;c__Bacilli;o__Lactobacillales;f__Lactobacillaceae;g__	k__Bacteria;p__Firmicutes;c__Bacilli;o__Lactobacillales;f__Lactobacillaceae;g__	Genus	0	0	0	0	7.99994e-06	7.00027e-06	0	0	0	0	0	0	0	0	0	0	0	0	0	0	0	7.99974e-06	0.000338007	7.59971e-05	0	0	0	0	1.40004e-05	0	0	0	0	0	0	0	0	0	0	0	0	0	0	0	0	0	0
k__Bacteria;p__Proteobacteria;c__Alphaproteobacteria;o__Rhizobiales;f__Brucellaceae;g__Ochrobactrum	Bru_Ochrobactrum	Genus	0	0	0	0	0	0	0	0	0	0	8.30022e-05	0	8.00034e-06	0	0	0	0	0	0	0	0	0	0	0	5.29995e-05	0	0	0.000311005	0	0	0	0	0	0	0	0	0	0	7.00027e-06	0	0	0	0	0	0	0	0
k__Bacteria;p__Firmicutes;c__Clostridia;o__Clostridiales;f__Veillonellaceae;Other	k__Bacteria;p__Firmicutes;c__Clostridia;o__Clostridiales;f__Veillonellaceae;Other	Genus	0	0	0	8.99932e-05	0	2.10008e-05	0	0	0	0	0	0	0	0	0	0	0	4.89978e-05	0	0	0	0	0	0	0	0	0	0	0	0	0	0	0	0	0	0	1.60005e-05	0	0	0	0	0	0	0	0	0	0
k__Bacteria;p__Firmicutes;c__Clostridia;o__Clostridiales;f__[Tissierellaceae];g__Gallicola	Tis_Gallicola	Genus	0	0	0	0	0	0	0	0	0	0	0	0	0	0	0	0	0	0	0	0	0	0	0	0	0	0	0	0	0	0	0	0	0	0	0	0	0	0	0	0	0	0	0	0	0	0	0
k__Bacteria;p__Synergistetes;c__Synergistia;o__Synergistales;f__Dethiosulfovibrionaceae;g__TG5	Det_TG5	Genus	0	0	1.40009e-05	0	0	1.40005e-05	0	0	0	0	0	0	0	0	0.000286964	0	0	1.39994e-05	0	0	0	0	0	0	0	0	0.000108996	0	0	0	0	0	0	0	0	0	0	0	0	0	0	0	0	0	0	0	0
k__Bacteria;p__Proteobacteria;c__Gammaproteobacteria;o__Xanthomonadales;f__Xanthomonadaceae;g__Stenotrophomonas	Xan_Stenotrophomonas	Genus	0	0	0	0	0	0	7.99983e-06	0	0	0	0.00036501	0	0	2.40017e-05	0	0	0	0	0	0	0	7.99974e-06	0	0	0	0	0	1.60003e-05	7.00018e-06	0	0	0	0	0	0	0	0	0	0	0	0	0	0	0	0	0	0
k__Bacteria;p__Actinobacteria;c__Actinobacteria;o__Actinomycetales;f__Propionibacteriaceae;g__	k__Bacteria;p__Actinobacteria;c__Actinobacteria;o__Actinomycetales;f__Propionibacteriaceae;g__	Genus	0	0	0	0	0	0	0	0	0	0	8.00022e-06	4.69983e-05	0	0	0	0	0	0	0	3.39996e-05	0	0	4.20009e-05	0	0	0	7.99971e-06	0	0	4.50019e-05	0	0.000182014	0	0	0	0	0	1.40007e-05	7.00027e-06	0	2.69985e-05	0	0	8.00023e-06	0	0	0
k__Bacteria;p__TM7;c__TM7-3;o__CW040;f__F16;g__	k__Bacteria;p__TM7;c__TM7-3;o__CW040;f__F16;g__	Genus	0	0	0	0	0	7.00027e-06	0	0	0	0	0	0	0	8.00056e-06	7.99898e-06	0	0	0	0	0	0	0	7.00015e-06	5.2998e-05	0	0	0.000202993	8.00013e-06	0	0	0	0	8.00013e-06	0	0	0	0	0	0	0	0	0	5.20034e-05	0	0	0	0
k__Bacteria;p__Firmicutes;c__Bacilli;o__Bacillales;f__Bacillaceae;Other	k__Bacteria;p__Firmicutes;c__Bacilli;o__Bacillales;f__Bacillaceae;Other	Genus	0	0	0	0	0	0	0	0.000357986	0	0	0	0	0	0	0	0	0	0	0	0	0	0	0	0	0	0	0	0	0	0	0	0	0	0	0	0	0	0	0	0	0	0	0	0	0	0	0
k__Bacteria;p__Firmicutes;c__Bacilli;o__Bacillales;f__Paenibacillaceae;g__Paenibacillus	Pae_Paenibacillus	Genus	0	0	0	0	0	0	0	0	0	0	0.000340009	0	0	0	0	0	0	0	0	0	0	0	0	0	0	0	0	0	0	0	0	0	0	0	0	0	0	0	0	0	0	0	0	0	0	0	0
k__Bacteria;p__Actinobacteria;c__Actinobacteria;o__Actinomycetales;f__Micrococcaceae;g__Micrococcus	Mic_Micrococcus	Genus	0	0	7.00047e-06	0	0	0	0	0	0	0	0	0	0	0	0	0	0	0	0	0	0	0	0	0.000279989	2.99997e-05	0	0	0	0	0	0	0	0	0	0	0	0	0	0	0	0	0	2.20014e-05	0	0	0	0
k__Bacteria;p__[Thermi];c__Deinococci;o__Thermales;f__Thermaceae;g__Thermus	The_Thermus	Genus	0	0	0	7.99939e-06	0	0	3.09993e-05	0	0	0	0	0	8.00034e-06	0	0	0	0	0	0	0	0	0	0	0.00025699	0	0	1.59994e-05	0	0	0	0	0	0	0	0	0	0	0	0	0	0	0	0	0	0	0	0
k__Bacteria;p__TM7;c__TM7-3;o__EW055;f__;g__	k__Bacteria;p__TM7;c__TM7-3;o__EW055;f__;g__	Genus	0	0	0	0	0	0	0	0	0	0	0	0	0	0	0	0	0	0	0	0	0	0	0	0	0.000113999	0	0	0.000180003	0	0	0	0	0	0	0	0	0	0	0	0	0	0	0	0	7.99997e-06	0	0
k__Bacteria;p__Proteobacteria;c__Betaproteobacteria;o__Rhodocyclales;f__Rhodocyclaceae;g__Zoogloea	Rho_Zoogloea	Genus	7.00014e-06	0	0	0	0	0	0	0	0	0	0	0	0	0	0	0	0	0	7.99982e-06	0	0	0	0	7.9997e-06	0	0	7.99971e-06	0	0	0	0	0	0	0	9.9998e-06	0	8.00027e-06	0	0	0	0	0	6.00039e-05	0	0	0	0
k__Bacteria;p__Proteobacteria;c__Gammaproteobacteria;o__Pseudomonadales;f__Moraxellaceae;g__Enhydrobacter	Mor_Enhydrobacter	Genus	0	0	0	0	0	0	1.49997e-05	0	0	0	2.50007e-05	0	8.00034e-06	8.00056e-06	0	0	0	0	0	0	0	7.99974e-06	0	8.29968e-05	0	0	0	8.00013e-06	0	0	0	0	0	0	0	0	0	0	0	0	0	0	0	0	0	0	0
k__Bacteria;p__Proteobacteria;c__Betaproteobacteria;o__Burkholderiales;f__Oxalobacteraceae;g__Janthinobacterium	Oxa_Janthinobacterium	Genus	0	0	0	0	0	0	0	0	0	0	0	0	0	0	0	0	0	0	0	0	0	0	0	3.79986e-05	0	0	0	0	0	0.000194008	0	0	0	0	0	0	0	0	1.40005e-05	0	0	0	0	0	0	0	0
k__Bacteria;p__Proteobacteria;c__Betaproteobacteria;o__Burkholderiales;f__Oxalobacteraceae;g__	k__Bacteria;p__Proteobacteria;c__Betaproteobacteria;o__Burkholderiales;f__Oxalobacteraceae;g__	Genus	0	0	0	0	0	0	0	0	0	0	0.000248007	0	0	0	0	0	0	0	0	0	0	0	7.00015e-06	0	0	0	0	0	0	0	0	0	0	0	0	0	0	0	0	0	0	0	0	0	0	0	0
k__Bacteria;p__Proteobacteria;c__Alphaproteobacteria;o__Rhizobiales;f__Rhizobiaceae;g__Agrobacterium	Rhi_Agrobacterium	Genus	0	0	0	0	0	0	7.99983e-06	0	0	0	0.000199005	0	0	0	0	0	0	0	0	0	0	0	0	0	0	0	0	0	0	0	0	0	0	0	0	0	0	0	2.20008e-05	0	0	0	0	0	0	0	0
k__Bacteria;p__Firmicutes;c__Clostridia;o__SHA-98;f__;g__	k__Bacteria;p__Firmicutes;c__Clostridia;o__SHA-98;f__;g__	Genus	0	0	0	0	0	0	0	0	0	0	2.50007e-05	0	0	0	0	0	0	0	0	0	0	0	0	0	0	0	0	0	0	0	0	0	0	0	0	0	0	0	0	0	0	0	0	0	0	0	0
k__Bacteria;p__Proteobacteria;c__Alphaproteobacteria;o__Rickettsiales;f__mitochondria;Other	k__Bacteria;p__Proteobacteria;c__Alphaproteobacteria;o__Rickettsiales;f__mitochondria;Other	Genus	0	0	0	0	0	5.60022e-05	1.49997e-05	0	0	0	1.70005e-05	0	0	0	0	0	8.00049e-06	0	0	6.99992e-06	0	0	0	2.99989e-05	7.99993e-06	0	0	0	0	0	0	0	0	0	0	0	0	0	0	0	0	0	0	0	0	0	0
k__Bacteria;p__Firmicutes;c__Erysipelotrichi;o__Erysipelotrichales;f__Erysipelotrichaceae;Other	k__Bacteria;p__Firmicutes;c__Erysipelotrichi;o__Erysipelotrichales;f__Erysipelotrichaceae;Other	Genus	0	0	0	0	0	0	0	0	0	0	8.00022e-06	0	0	0	0.000100987	0	0	0	2.29995e-05	0	0	0	0	0	0	0	0	0	0	0	0	0	0	0	0	0	1.60005e-05	0	0	0	3.39981e-05	0	0	0	0	0	0
k__Bacteria;p__Bacteroidetes;c__Bacteroidia;o__Bacteroidales;Other;Other	k__Bacteria;p__Bacteroidetes;c__Bacteroidia;o__Bacteroidales;Other;Other	Genus	0	0	0	0	0	0	0	0	0	0	0	0	0	0	0	0	0	0	0	0	0	0	0	0	0	0	0	0	0	0	0	0	0	0	0	0	0	0	0	0	0	0	0	0	0	0	0
k__Bacteria;p__Fusobacteria;c__Fusobacteriia;o__Fusobacteriales;f__Leptotrichiaceae;g__Sneathia	Lep_Sneathia	Genus	0	0	0	0	0	0	0	0	0	0.000169007	0	0	0	0	0	0	0	0	0	0	0	0	0	0	0	0	0	0	0	0	0	0	0	0	0	0	0	0	0	0	0	0	0	0	0	0	0
k__Bacteria;p__Bacteroidetes;c__Bacteroidia;o__Bacteroidales;f__Rikenellaceae;g__AF12	Rik_AF12	Genus	0	0	0	0	0	0	0	0	0	0.000113004	0	0	0	0	0	0	0	0	0	0	0	0	0	0	0	0	0	0	0	0	0	0	0	0	0	0	0	0	0	0	0	0	0	0	0	0	0
k__Archaea;p__Euryarchaeota;c__Methanobacteria;o__Methanobacteriales;f__Methanobacteriaceae;g__Methanosphaera	Met_Methanosphaera	Genus	0	0	0	0	0	0	0	0	0	0	0	0	0	0	0	0	0	0	0	0	0	0	0	0	0	0	0	0	0	0	0	0	0	0.000136009	0	0	0	0	0	0	0	0	0	0	0	0	0
k__Bacteria;p__Firmicutes;c__Bacilli;o__Lactobacillales;f__Enterococcaceae;g__Vagococcus	Ent_Vagococcus	Genus	0	0	0	0	0	0	0	0	0	0	0	0	0	0	0	0	0	0	0	0	0	0	0	0	0	0	0	0	0	0	0	0	0	0	0	0	0	0	0	0	0	0	0	0	0	0	0
k__Bacteria;p__Actinobacteria;c__Actinobacteria;o__Actinomycetales;f__Brevibacteriaceae;g__Brevibacterium	Bre_Brevibacterium	Genus	0	0	0	0	0	0	7.99983e-06	0	0	0	0	0	0	0	0	0	0	0	0	0	0	0	1.40003e-05	0	9.89991e-05	0	0	0	0	0	0	0	0	0	0	0	0	0	0	0	0	0	1.5001e-05	0	0	0	0
k__Bacteria;p__Firmicutes;c__Clostridia;o__Clostridiales;f__Veillonellaceae;g__Schwartzia	Vei_Schwartzia	Genus	0	0	0	0	0	9.10035e-05	0	0	0	0	0	0	0	0	0	0	0	1.39994e-05	1.49997e-05	0	0	0	0	0	0	0	1.59994e-05	0	0	0	0	0	0	0	0	0	8.00027e-06	7.00037e-06	0	0	0	0	0	0	0	0	0
k__Bacteria;p__Proteobacteria;c__Betaproteobacteria;o__Rhodocyclales;f__Rhodocyclaceae;g__Hydrogenophilus	Rho_Hydrogenophilus	Genus	0	0	0	0	0	0	0	0	0	0	0	0	0	0	0	0	0	0	0	0	0	0	0	0.000150994	0	0	0	0	0	0	0	0	0	0	0	0	0	0	0	0	0	0	0	0	0	0	0
k__Bacteria;p__Firmicutes;c__Bacilli;o__Bacillales;f__[Exiguobacteraceae];g__Exiguobacterium	Exi_Exiguobacterium	Genus	0	0	0	0	7.99994e-06	0	0	0	0	0	2.50007e-05	0	0	0	0	0	0	0	0	0	0	0	9.90021e-05	0	0	0	0	0	0	0	0	0	0	0	0	0	0	0	0	0	0	0	0	0	0	0	0
k__Bacteria;p__Firmicutes;c__Clostridia;o__Clostridiales;f__Lachnospiraceae;g__Moryella	Lac_Moryella	Genus	0	0	0	0	0	7.00027e-06	0	0	0	0	0	0	8.00034e-06	0	0	0	0	0	0	0	0	0	0	0	0	0	0	0	0	0	0	0	0	0	0	0	8.00027e-06	3.50019e-05	0	0	0	0	0	0	0	0	0
k__Bacteria;p__Firmicutes;c__Clostridia;o__Clostridiales;f__[Mogibacteriaceae];Other	k__Bacteria;p__Firmicutes;c__Clostridia;o__Clostridiales;f__[Mogibacteriaceae];Other	Genus	0	0	0	0	0	0	0	0	0	0	0.000141004	0	0	0	0	0	0	0	0	0	0	0	0	0	0	0	0	0	0	0	0	0	0	0	0	0	0	0	0	0	0	0	0	0	0	0	0
k__Bacteria;p__Bacteroidetes;c__Flavobacteriia;o__Flavobacteriales;f__Cryomorphaceae;g__	k__Bacteria;p__Bacteroidetes;c__Flavobacteriia;o__Flavobacteriales;f__Cryomorphaceae;g__	Genus	0	0	0	0	0	0	0	0	0	0	0	0	0	0	0	0	0	0	0	0	0	0	0	0.000128995	0	0	0	0	0	0	0	0	0	0	0	0	0	0	0	0	0	0	0	0	0	0	0
k__Bacteria;p__Actinobacteria;c__Actinobacteria;o__Actinomycetales;f__Dermabacteraceae;g__Brachybacterium	Der_Brachybacterium	Genus	0	0	0	0	7.99994e-06	0	0	0	0	0	0	0	0	0	0	0	0	0	0	0	0	0	7.00015e-05	1.49994e-05	7.99993e-06	0	0	0	0	0	0	0	0	0	0	0	0	0	0	0	0	7.99956e-06	0	0	0	0	0
k__Bacteria;p__Firmicutes;c__Clostridia;o__Clostridiales;f__EtOH8;g__	k__Bacteria;p__Firmicutes;c__Clostridia;o__Clostridiales;f__EtOH8;g__	Genus	0	0	0	0	0	0	0	0	0	0	0.000116003	0	0	0	0	0	0	0	0	0	0	0	0	0	0	0	0	0	0	0	0	0	0	0	0	0	0	0	0	0	0	0	0	0	0	0	0
k__Bacteria;p__Acidobacteria;c__Acidobacteria-6;o__iii1-15;f__mb2424;g__	k__Bacteria;p__Acidobacteria;c__Acidobacteria-6;o__iii1-15;f__mb2424;g__	Genus	0	0	0	0	0	0	0	0	0	0	0	0	0	0	0	0	0	0	0	0	0	0	0	0.000112996	0	0	0	0	0	0	0	0	0	0	0	0	0	0	0	0	0	0	0	0	0	0	0
k__Bacteria;p__Actinobacteria;c__Actinobacteria;o__Bifidobacteriales;f__Bifidobacteriaceae;g__	k__Bacteria;p__Actinobacteria;c__Actinobacteria;o__Bifidobacteriales;f__Bifidobacteriaceae;g__	Genus	0	0	0	0	0	1.40005e-05	0	0	0	0	0	0	8.00034e-06	0	7.99898e-06	0	0	0	0	0	0	0	0	0	0	0	1.59994e-05	0	0	0	0	0	0	0	0	0	0	0	0	0	0	7.99956e-06	0	4.90014e-05	0	0	0
k__Bacteria;p__Actinobacteria;c__Actinobacteria;o__Actinomycetales;f__Mycobacteriaceae;g__Mycobacterium	Myc_Mycobacterium	Genus	0	0	0	0	7.99994e-06	0	0	0	0	0	0	0	0	0	0	0	0	0	0	0	0	4.59985e-05	0	0	0	0	0	4.90008e-05	0	0	0	0	0	0	0	0	0	0	0	0	0	0	0	0	0	0	0
k__Bacteria;p__Chloroflexi;c__Chloroflexi;o__[Roseiflexales];f__[Kouleothrixaceae];g__	k__Bacteria;p__Chloroflexi;c__Chloroflexi;o__[Roseiflexales];f__[Kouleothrixaceae];g__	Genus	0	0	0	0	0	0	0	0	0	0	0	0	0	0	0	0	0	0	0	0	0	0	0	9.79963e-05	0	0	0	0	0	0	0	0	0	0	0	0	0	0	0	0	0	0	0	0	0	0	0
k__Bacteria;p__Firmicutes;c__Erysipelotrichi;o__Erysipelotrichales;f__Erysipelotrichaceae;g__Sharpea	Ery_Sharpea	Genus	0	0	0	0	0	0	0	0	0	0	0	1.59994e-05	0	8.00056e-06	0	0	0	0	0	0	0	0	0	0	0	0	3.09989e-05	0	0	0	0	0	0	0	0	0	0	0	0	6.99983e-06	0	0	0	0	0	0	0
k__Bacteria;p__Firmicutes;c__Erysipelotrichi;o__Erysipelotrichales;f__Erysipelotrichaceae;g__cc_115	Ery_cc_115	Genus	0	0	0	0	0	0	0	0	0	0	0	0	0	0	0	0	0	0	0	0	0	0	0	0	0	0	0	0	0	0	0	0	0	0	0	0	0	0	0	0	0	0	0	0	0	0	0
k__Bacteria;p__Proteobacteria;c__Gammaproteobacteria;o__Aeromonadales;f__Aeromonadaceae;g__	k__Bacteria;p__Proteobacteria;c__Gammaproteobacteria;o__Aeromonadales;f__Aeromonadaceae;g__	Genus	0	0	0	0	0	0	0	0	0	0	0	0	0	0	0	0	0	0	0	0	0	0	0	0	0	0	0	0	0	0	0	0	0	0	0	0	0	0	0	1.39997e-05	0	0	0	0	0	0	0
k__Bacteria;p__[Thermi];c__Deinococci;o__Thermales;f__Thermaceae;g__Meiothermus	The_Meiothermus	Genus	0	0	0	0	0	0	0	0	0	0	0	0	0	8.00056e-06	0	0	0	0	0	0	0	0	7.00015e-06	0	0	6.99976e-06	0	0	0	0	0	0	0	0	0	0	0	0	0	0	0	0	0	0	0	0	0
k__Bacteria;p__Actinobacteria;c__Actinobacteria;o__Actinomycetales;f__Nocardiaceae;g__Nocardia	Noc_Nocardia	Genus	0	0	0	0	0	0	0	0	0	0	0	0	0	0	0	0	0	0	0	0	0	0	0	6.79974e-05	0	0	0	0	0	0	0	0	0	0	0	0	0	0	0	0	0	0	0	0	0	0	0
k__Bacteria;p__Actinobacteria;c__Actinobacteria;o__Actinomycetales;f__Actinomycetaceae;g__Arcanobacterium	Act_Arcanobacterium	Genus	0	0	0	0	0	0	0	0	0	0	0	0	8.00034e-06	0	1.5998e-05	0	0	0	0	0	0	0	0	0	0	0	0	0	0	0	0	0	0	0	0	0	0	0	0	0	0	0	0	8.00023e-06	0	0	0
k__Bacteria;p__Actinobacteria;c__Actinobacteria;o__Actinomycetales;f__Propionibacteriaceae;g__Propionibacterium	Pro_Propionibacterium	Genus	7.00014e-06	0	0	0	0	0	0	0	0	0	0	0	0	0	0	0	0	0	0	0	0	0	0	0	0	0	0	0	0	2.20009e-05	0	0	0	0	0	0	0	0	0	0	0	7.99956e-06	0	0	0	0	0
k__Bacteria;p__Proteobacteria;c__Gammaproteobacteria;o__Pseudomonadales;f__Pseudomonadaceae;g__	k__Bacteria;p__Proteobacteria;c__Gammaproteobacteria;o__Pseudomonadales;f__Pseudomonadaceae;g__	Genus	0	0	7.00047e-06	0	0	0	7.99983e-06	0	0	0	8.00022e-06	0	0	0	2.29971e-05	0	0	0	0	0	0	0	0	0	0	0	0	0	0	0	0	0	0	0	0	0	0	0	0	0	0	0	0	0	0	0	0
k__Bacteria;p__Proteobacteria;c__Gammaproteobacteria;o__Xanthomonadales;f__Xanthomonadaceae;g__Lysobacter	Xan_Lysobacter	Genus	0	0	0	0	0	0	0	0	0	0	0	0	0	0	0	0	0	0	0	0	0	0	0	2.99989e-05	0	0	0	0	0	0	0	0	0	0	0	0	0	0	0	0	0	0	0	0	0	0	0
k__Bacteria;p__Firmicutes;c__Bacilli;o__Bacillales;f__Planococcaceae;g__	k__Bacteria;p__Firmicutes;c__Bacilli;o__Bacillales;f__Planococcaceae;g__	Genus	0	0	7.00047e-06	0	0	0	0	0	0	0	0	0	0	0	0	0	0	0	0	0	0	0	0	0	0	2.09993e-05	0	0	0	0	0	0	0	0	0	0	0	0	0	0	0	0	0	0	0	0	0
k__Bacteria;p__Proteobacteria;c__Gammaproteobacteria;o__Pseudomonadales;f__Moraxellaceae;g__	k__Bacteria;p__Proteobacteria;c__Gammaproteobacteria;o__Pseudomonadales;f__Moraxellaceae;g__	Genus	0	0	0	0	0	0	0	0	0	0	0	0	0	0	0	0	0	0	0	0	0	7.99974e-06	0	0	0	0	0	0	0	0	0	0	0	0	0	0	0	0	0	0	0	0	0	0	0	0	0
k__Bacteria;p__Firmicutes;c__Erysipelotrichi;o__Erysipelotrichales;f__Erysipelotrichaceae;g__Clostridium	Ery_Clostridium	Genus	0	0	0	0	0	0	0	0	0	0	0	0	0	0	0	0	0	0	0	0	0	0	0	0	0	0	2.29992e-05	0	0	0	0	0	0	0	0	0	0	0	0	0	0	0	0	0	0	0	0
k__Bacteria;p__Proteobacteria;c__Gammaproteobacteria;o__Pseudomonadales;f__Pseudomonadaceae;Other	k__Bacteria;p__Proteobacteria;c__Gammaproteobacteria;o__Pseudomonadales;f__Pseudomonadaceae;Other	Genus	0	0	0	0	0	0	0	0	0	0	0	0	0	0	0	0	0	0	0	0	0	0	0	0	0	0	0	0	0	0	0	0	0	0	0	0	0	0	0	0	0	0	0	0	0	0	0
k__Bacteria;p__Firmicutes;c__Clostridia;o__Clostridiales;f__Lachnospiraceae;g__Catonella	Lac_Catonella	Genus	0	0	0	0	0	0	0	0	0	0	0	0	0	0	0	0	0	0	0	0	0	0	0	0	0	0	1.59994e-05	0	0	0	0	0	0	0	0	0	0	0	0	0	0	0	0	0	0	0	0
k__Bacteria;p__Actinobacteria;c__Actinobacteria;o__Actinomycetales;f__Dermatophilaceae;g__Dermatophilus	Der_Dermatophilus	Genus	0	0	0	0	0	0	0	0	0	0	0	0	0	0	0	0	0	0	0	0	0	0	0	1.49994e-05	0	0	0	0	0	0	0	0	0	0	0	0	0	0	0	0	0	0	0	0	0	0	0
k__Bacteria;p__Bacteroidetes;c__Bacteroidia;o__Bacteroidales;f__[Paraprevotellaceae];g__CF231	Par_CF231	Genus	0	0	0	0	0	0	0	0	0	9.00035e-06	0	0	0	0	0	0	0	0	0	0	0	0	0	0	0	0	0	0	0	0	0	0	0	0	0	0	0	0	0	0	0	0	0	0	0	0	0
k__Bacteria;p__Proteobacteria;c__Betaproteobacteria;o__Burkholderiales;f__Alcaligenaceae;g__Oligella	Alc_Oligella	Genus	0	0	0	0	0	0	0	0	0	0	0	0	0	0	0	0	0	0	0	0	0	0	0	0	0	0	0	0	0	0	0	0	0	0	0	0	0	0	0	0	0	0	0	0	0	0	0
k__Bacteria;p__Actinobacteria;c__Actinobacteria;o__Actinomycetales;f__Nocardioidaceae;g__	k__Bacteria;p__Actinobacteria;c__Actinobacteria;o__Actinomycetales;f__Nocardioidaceae;g__	Genus	0	0	0	0	0	0	0	0	0	0	0	0	0	0	0	0	0	0	0	0	0	0	0	0	0	0	0	0	0	0	0	0	0	0	0	0	0	0	0	0	0	0	0	0	0	0	0
k__Bacteria;p__Bacteroidetes;c__Flavobacteriia;o__Flavobacteriales;f__Flavobacteriaceae;g__Aequorivita	Fla_Aequorivita	Genus	0	0	0	0	0	0	0	0	0	0	0	0	0	0	0	0	0	0	0	0	0	0	0	0	0	0	0	0	0	0	0	0	0	0	0	0	0	0	0	0	0	0	0	0	0	0	0
k__Bacteria;p__Proteobacteria;c__Gammaproteobacteria;o__Pseudomonadales;f__Moraxellaceae;g__Psychrobacter	Mor_Psychrobacter	Genus	0	0	0	0	0	0	0	0	0	0	0	0	0	0	0	0	0	0	0	0	0	0	0	7.9997e-06	0	0	0	0	0	0	0	0	0	0	0	0	0	0	0	0	0	0	0	0	0	0	0
k__Bacteria;p__Actinobacteria;c__Actinobacteria;o__Actinomycetales;f__Gordoniaceae;g__Gordonia	Gor_Gordonia	Genus	0	0	0	0	0	0	0	0	0	0	0	0	0	0	0	0	0	0	0	0	0	0	0	0	0	0	0	0	0	0	0	0	0	0	0	0	0	0	0	0	0	0	0	0	0	0	0
k__Bacteria;p__Actinobacteria;c__Actinobacteria;o__Actinomycetales;f__Nocardioidaceae;g__Propionicimonas	Noc_Propionicimonas	Genus	0	0	0	0	0	0	0	0	0	0	0	0	0	0	0	0	0	0	0	0	0	0	0	0	0	0	0	0	0	0	0	0	0	0	0	0	0	0	0	0	0	0	0	0	0	0	0
k__Bacteria;p__Bacteroidetes;c__Flavobacteriia;o__Flavobacteriales;f__Flavobacteriaceae;g__Gelidibacter	Fla_Gelidibacter	Genus	0	0	0	0	0	0	0	0	0	0	0	0	0	0	0	0	0	0	0	0	0	0	0	0	0	0	0	0	0	0	0	0	0	0	0	0	0	0	0	0	0	0	0	0	0	0	0
k__Bacteria;p__Bacteroidetes;c__Flavobacteriia;o__Flavobacteriales;f__Flavobacteriaceae;g__Myroides	Fla_Myroides	Genus	0	0	0	0	0	0	0	0	0	0	0	0	0	0	0	0	0	0	0	0	0	0	0	0	0	0	0	0	0	0	0	0	0	0	0	0	0	0	0	0	0	0	0	0	0	0	0
k__Bacteria;p__Bacteroidetes;c__Flavobacteriia;o__Flavobacteriales;f__[Weeksellaceae];Other	k__Bacteria;p__Bacteroidetes;c__Flavobacteriia;o__Flavobacteriales;f__[Weeksellaceae];Other	Genus	0	0	0	0	0	0	0	0	0	0	0	0	0	0	0	0	0	0	0	0	0	0	0	0	0	0	0	0	0	0	0	0	0	0	0	0	0	0	0	0	0	0	0	0	0	0	0
k__Bacteria;p__Bacteroidetes;c__Flavobacteriia;o__Flavobacteriales;f__[Weeksellaceae];g__	k__Bacteria;p__Bacteroidetes;c__Flavobacteriia;o__Flavobacteriales;f__[Weeksellaceae];g__	Genus	0	0	0	0	0	0	0	0	0	0	0	0	0	0	0	0	0	0	0	0	0	0	0	0	0	0	0	0	0	0	0	0	0	0	0	0	0	0	0	0	0	0	0	0	0	0	0
k__Bacteria;p__Bacteroidetes;c__Flavobacteriia;o__Flavobacteriales;f__[Weeksellaceae];g__Chryseobacterium	Wee_Chryseobacterium	Genus	0	0	0	0	0	0	0	0	0	0	0	0	0	0	0	0	0	0	0	0	0	0	0	0	0	0	0	0	0	0	0	0	0	0	0	0	0	0	0	0	0	0	0	0	0	0	0
k__Bacteria;p__Bacteroidetes;c__Flavobacteriia;o__Flavobacteriales;f__[Weeksellaceae];g__Wautersiella	Wee_Wautersiella	Genus	0	0	0	0	0	0	0	0	0	0	0	0	0	0	0	0	0	0	0	0	0	0	0	0	0	0	0	0	0	0	0	0	0	0	0	0	0	0	0	0	0	0	0	0	0	0	0
k__Bacteria;p__Bacteroidetes;c__Sphingobacteriia;o__Sphingobacteriales;f__Sphingobacteriaceae;g__	k__Bacteria;p__Bacteroidetes;c__Sphingobacteriia;o__Sphingobacteriales;f__Sphingobacteriaceae;g__	Genus	0	0	0	0	0	0	0	0	0	0	0	0	0	0	0	0	0	0	0	0	0	0	0	0	0	0	0	0	0	0	0	0	0	0	0	0	0	0	0	0	0	0	0	0	0	0	0
k__Bacteria;p__Bacteroidetes;c__[Saprospirae];o__[Saprospirales];f__Chitinophagaceae;g__	k__Bacteria;p__Bacteroidetes;c__[Saprospirae];o__[Saprospirales];f__Chitinophagaceae;g__	Genus	0	0	0	0	0	0	0	0	0	0	0	0	0	0	0	0	0	0	0	0	0	0	0	0	0	0	0	0	0	0	0	0	0	0	0	0	0	0	0	0	0	0	0	0	0	0	0
k__Bacteria;p__Chloroflexi;c__Thermomicrobia;o__JG30-KF-CM45;f__;g__	k__Bacteria;p__Chloroflexi;c__Thermomicrobia;o__JG30-KF-CM45;f__;g__	Genus	0	0	0	0	0	0	0	0	0	0	0	0	0	0	0	0	0	0	0	0	0	0	0	0	0	0	0	0	0	0	0	0	0	0	0	0	0	0	0	0	0	0	0	0	0	0	0
k__Bacteria;p__Firmicutes;c__Bacilli;o__Bacillales;f__Bacillaceae;g__Oceanobacillus	Bac_Oceanobacillus	Genus	0	0	0	0	0	0	0	0	0	0	0	0	0	0	0	0	0	0	0	0	0	0	0	0	0	0	0	0	0	0	0	0	0	0	0	0	0	0	0	0	0	0	0	0	0	0	0
k__Bacteria;p__Firmicutes;c__Bacilli;o__Bacillales;f__Listeriaceae;g__Brochothrix	Lis_Brochothrix	Genus	0	0	0	0	0	0	0	0	0	0	0	0	0	0	0	0	0	0	0	0	0	0	0	0	0	0	0	0	0	0	0	0	0	0	0	0	0	0	0	0	0	0	0	0	0	0	0
k__Bacteria;p__Firmicutes;c__Bacilli;o__Lactobacillales;f__Carnobacteriaceae;g__Trichococcus	Car_Trichococcus	Genus	0	0	0	0	0	0	0	0	0	0	0	0	0	0	0	0	0	0	0	0	0	0	0	0	0	0	0	0	0	0	0	0	0	0	0	0	0	0	0	0	0	0	0	0	0	0	0
k__Bacteria;p__Firmicutes;c__Bacilli;o__Lactobacillales;f__Leuconostocaceae;g__Weissella	Leu_Weissella	Genus	0	0	0	0	0	0	0	0	0	0	0	0	0	0	0	0	0	0	0	0	0	0	0	0	0	0	0	0	0	0	0	0	0	0	0	0	0	0	0	0	0	0	0	0	0	0	0
k__Bacteria;p__Proteobacteria;c__Alphaproteobacteria;o__Rhizobiales;f__Hyphomicrobiaceae;g__Devosia	Hyp_Devosia	Genus	0	0	0	0	0	0	0	0	0	0	0	0	0	0	0	0	0	0	0	0	0	0	0	0	0	0	0	0	0	0	0	0	0	0	0	0	0	0	0	0	0	0	0	0	0	0	0
k__Bacteria;p__Proteobacteria;c__Alphaproteobacteria;o__Rhizobiales;f__Phyllobacteriaceae;g__	k__Bacteria;p__Proteobacteria;c__Alphaproteobacteria;o__Rhizobiales;f__Phyllobacteriaceae;g__	Genus	0	0	0	0	0	0	0	0	0	0	0	0	0	0	0	0	0	0	0	0	0	0	0	0	0	0	0	0	0	0	0	0	0	0	0	0	0	0	0	0	0	0	0	0	0	0	0
k__Bacteria;p__Proteobacteria;c__Alphaproteobacteria;o__Rhizobiales;f__Rhizobiaceae;Other	k__Bacteria;p__Proteobacteria;c__Alphaproteobacteria;o__Rhizobiales;f__Rhizobiaceae;Other	Genus	0	0	0	0	0	0	0	0	0	0	0	0	0	0	0	0	0	0	0	0	0	0	0	0	0	0	0	0	0	0	0	0	0	0	0	0	0	0	0	0	0	0	0	0	0	0	0
k__Bacteria;p__Proteobacteria;c__Betaproteobacteria;o__Burkholderiales;f__Comamonadaceae;Other	k__Bacteria;p__Proteobacteria;c__Betaproteobacteria;o__Burkholderiales;f__Comamonadaceae;Other	Genus	0	0	0	0	0	0	0	0	0	0	0	0	0	0	0	0	0	0	0	0	0	0	0	0	0	0	0	0	0	0	0	0	0	0	0	0	0	0	0	0	0	0	0	0	0	0	0
k__Bacteria;p__Proteobacteria;c__Betaproteobacteria;o__Neisseriales;f__Neisseriaceae;g__Vitreoscilla	Nei_Vitreoscilla	Genus	0	0	0	0	0	0	0	0	0	0	0	0	0	0	0	0	0	0	0	0	0	0	0	0	0	0	0	0	0	0	0	0	0	0	0	0	0	0	0	0	0	0	0	0	0	0	0
k__Bacteria;p__Proteobacteria;c__Gammaproteobacteria;o__Alteromonadales;f__[Chromatiaceae];g__Rheinheimera	Chr_Rheinheimera	Genus	0	0	0	0	0	0	0	0	0	0	0	0	0	0	0	0	0	0	0	0	0	0	0	0	0	0	0	0	0	0	0	0	0	0	0	0	0	0	0	0	0	0	0	0	0	0	0
k__Bacteria;p__Proteobacteria;c__Gammaproteobacteria;o__Enterobacteriales;f__Enterobacteriaceae;g__Providencia	Ent_Providencia	Genus	0	0	0	0	0	0	0	0	0	0	0	0	0	0	0	0	0	0	0	0	0	0	0	0	0	0	0	0	0	0	0	0	0	0	0	0	0	0	0	0	0	0	0	0	0	0	0
k__Bacteria;p__Proteobacteria;c__Gammaproteobacteria;o__Pseudomonadales;f__Moraxellaceae;Other	k__Bacteria;p__Proteobacteria;c__Gammaproteobacteria;o__Pseudomonadales;f__Moraxellaceae;Other	Genus	0	0	0	0	0	0	0	0	0	0	0	0	0	0	0	0	0	0	0	0	0	0	0	0	0	0	0	0	0	0	0	0	0	0	0	0	0	0	0	0	0	0	0	0	0	0	0
k__Bacteria;p__Spirochaetes;c__Spirochaetes;o__Sphaerochaetales;f__Sphaerochaetaceae;g__Sphaerochaeta	Sph_Sphaerochaeta	Genus	0	0	0	0	0	0	0	0	0	0	0	0	0	0	0	0	0	0	0	0	0	0	0	0	0	0	0	0	0	0	0	0	0	0	0	0	0	0	0	0	0	0	0	0	0	0	0
k__Bacteria;p__TM7;c__TM7-3;Other;Other;Other	k__Bacteria;p__TM7;c__TM7-3;Other;Other;Other	Genus	0	0	0	0	0	0	0	0	0	0	0	0	0	0	0	0	0	0	0	0	0	0	0	0	0	0	0	0	0	0	0	0	0	0	0	0	0	0	0	0	0	0	0	0	0	0	0
k__Bacteria;p__Tenericutes;c__Mollicutes;o__Anaeroplasmatales;f__Anaeroplasmataceae;g__	k__Bacteria;p__Tenericutes;c__Mollicutes;o__Anaeroplasmatales;f__Anaeroplasmataceae;g__	Genus	0	0	0	0	0	0	0	0	0	0	0	0	0	0	0	0	0	0	0	0	0	0	0	0	0	0	0	0	0	0	0	0	0	0	0	0	0	0	0	0	0	0	0	0	0	0	0
k__Bacteria;p__Verrucomicrobia;c__[Pedosphaerae];o__[Pedosphaerales];f__;g__	k__Bacteria;p__Verrucomicrobia;c__[Pedosphaerae];o__[Pedosphaerales];f__;g__	Genus	0	0	0	0	0	0	0	0	0	0	0	0	0	0	0	0	0	0	0	0	0	0	0	0	0	0	0	0	0	0	0	0	0	0	0	0	0	0	0	0	0	0	0	0	0	0	0
k__Bacteria;p__[Thermi];c__Deinococci;o__Deinococcales;f__Deinococcaceae;g__Deinococcus	Dei_Deinococcus	Genus	0	0	0	0	0	0	0	0	0	0	0	0	0	0	0	0	0	0	0	0	0	0	0	0	0	0	0	0	0	0	0	0	0	0	0	0	0	0	0	0	0	0	0	0	0	0	0
k__Bacteria; p__Proteobacteria; c__Betaproteobacteria; o__Burkholderiales; f__Oxalobacteraceae; g__; s__	denovo5669|Bur_Oxalobacteraceae	Species	0	0	0	0	0	0	0	0	0	0	0.000248	0	0	0	0	0	0	0	0	0	0	0	7e-06	0	0	0	0	0	0	0	0	0	0	0	0	0	0	0	0	0	0	0	0	0	0	0	0
k__Bacteria; p__Synergistetes; c__Synergistia; o__Synergistales; f__Synergistaceae	denovo5624|Syn_Synergistaceae	Species	0	0	0	0	0	0	0	0	0	0	0	0	0	0	0	0	0	0	0	0	0	0	0	0	0	0	0	0	0	0	0	0.000136	0	0	0	0	0	0	0	0	0	0	0	0	0	0	0
k__Bacteria; p__Firmicutes; c__Clostridia; o__Clostridiales; f__Lachnospiraceae; g__; s__	denovo970|Clo_Lachnospiraceae	Species	0	0	0	0	0	0	0	0	2.2e-05	0	0	2.3e-05	0	0	0	0	0	0	0	0	0	0	0	0	0	0	0.006966	0	0	0	0	0	0	0	0	0	0	0	0	0	0	0	0	0	0	0	8e-06
k__Bacteria; p__Bacteroidetes; c__Bacteroidia; o__Bacteroidales; f__Bacteroidaceae; g__Bacteroides; s__	denovo3796|Bac_Bacteroidaceae	Species	0	0	0	0	0	0	0	0	0	0	0	0	8e-06	0	0	0	0	0	0	0	0	0	0	0	0	0	0	0	6.5e-05	0	0	3.6e-05	2.4e-05	2.1e-05	1e-05	0	0	0.000177	0	0	0	8e-06	0	0	0	0	0
k__Bacteria; p__Firmicutes; c__Clostridia; o__Clostridiales; f__Peptostreptococcaceae	denovo3940|Clo_Peptostreptococcaceae	Species	0.000467	0	0	0	0	0	0	0	0	0	0	0	0	0	0	0	0	0	0	0	0	0	0	0	0	0	0	0	0	0	0	0	0	0	0	0	0	0	0	0	1.4e-05	0	1.5e-05	4.1e-05	0	0	0
k__Bacteria; p__Firmicutes; c__Clostridia; o__Clostridiales; f__Clostridiaceae; g__; s__	denovo5594|Clo_Clostridiaceae	Species	0	0	0	0	0	0	0	0	0	0	0	0	0	0	0	0	0	0	0	0	0	0	0	0	0	0	0	0	0	0	0	0	0	0	0	0	0	0	0	0	0	0	0	0	0	0	0
k__Bacteria; p__Firmicutes; c__Clostridia; o__Clostridiales; f__Clostridiaceae; g__; s__	denovo565|Clo_Clostridiaceae	Species	1.5e-05	0	7e-06	0	0	0	0	0	0.001812	0	0	0	0	0	0	0	0	0	0	0	0	0	0	0	0	0	0	0	0	0	0	0	0	0	0	0	0	0	0	0	0	0	6.7e-05	0	1.7e-05	0	0
k__Bacteria; p__Actinobacteria; c__Actinobacteria; o__Actinomycetales; f__Micrococcaceae; g__Rothia; s__dentocariosa	denovo1991|Act_Micrococcaceae	Species	7e-06	0	0	0	0	0	0	0	2.9e-05	0	0	0	0	0	0	0	0	0	0	7e-06	0	0	7e-06	0	0	0	0	0	0	0.00257	0	0	0	0	0	0	0	0	0	0	0	0	0.000112	0	0	0	0
k__Bacteria; p__Firmicutes; c__Clostridia; o__Clostridiales; f__Ruminococcaceae; g__; s__	denovo1249|Clo_Ruminococcaceae	Species	0	0	0	0	0	0	0	0	0.003844	1.9e-05	0	0	0	0	0	0	0	0	0	0	0	0	0	0	0	0	0	0	0	0	0	0	0	0	0	0	0	0	5.7e-05	0	0	0	0	8e-06	0	0	0
k__Bacteria; p__Firmicutes; c__Clostridia; o__Clostridiales; f__Ruminococcaceae; g__Faecalibacterium; s__prausnitzii	denovo6576|Clo_Ruminococcaceae	Species	0	0	0	0	0	0	0	0	0	0	0	0	0	0	0	0	1.6e-05	0	0	0	0	0	0	0	0	0	0	3.3e-05	0	0	0	0	0	0	0	0	0	0	0	0	0	0	0	0	0	0	0
k__Bacteria; p__Firmicutes; c__Clostridia; o__Clostridiales; f__Clostridiaceae; g__Clostridium	denovo7556|Clo_Clostridiaceae	Species	0	0	0	0	0	0	0	0	0	0	0	0	0	0	0	0	0	0	0	0	0	0	0	0	0	0	0	0	0	0	0	0	0	0	0	0	0	0	0	0	0	0	0	0	0	0	8e-06
k__Bacteria; p__Bacteroidetes; c__Sphingobacteriia; o__Sphingobacteriales; f__Sphingobacteriaceae; g__; s__	denovo5592|Sph_Sphingobacteriaceae	Species	0	0	0	0	0	0	0	0	0	0	0	0	0	0	0	0	0	0	0	0	0	0	0	0	0	0	0	0	0	0	0	0	0	0	0	0	0	0	0	0	0	0	0	0	0	0	0
k__Bacteria; p__Firmicutes; c__Clostridia; o__Clostridiales; f__Lachnospiraceae; g__; s__	denovo5192|Clo_Lachnospiraceae	Species	0	0	0	0	0	0	0	0	0	0	0	0	0	0	0	0	0	0	0	0	0	0	0	0	0	0	0	0	0	0	0	0	0	0	0	0	0	0	0	0	0	0	0	0	0	0	0
k__Bacteria; p__Firmicutes; c__Clostridia; o__Clostridiales; f__Christensenellaceae; g__; s__	denovo1410|Clo_Christensenellaceae	Species	0	0	0	0	0	0	0	0	0	0	8e-06	0	0	0	0	0	0	0	0	0	0	0	0	0	0	0	0	0	0	0	0	0	0	0	0	0	0	0	0	0	0	0	0	0	0	0	0
k__Bacteria; p__Firmicutes; c__Clostridia; o__Clostridiales; f__Veillonellaceae; g__Dialister; s__	denovo2284|Clo_Veillonellaceae	Species	9.5e-05	0	0	0	0	0	0	0	0	0	0	0	0	0	0	0	0	1.4e-05	0	0	0	0	0	0	0	7e-06	0	0	0	0	0	0	0	0	4.1e-05	0	0	0	0.000201	0	0	0	7e-06	0	0	0	0
k__Bacteria; p__Bacteroidetes; c__Bacteroidia; o__Bacteroidales; f__S24-7; g__; s__	denovo8084|Bac_S24-7	Species	0	0	0	0	0	0	0	0	0	0	0	0	0	0	0	0	0	0	0	0	0	0	0	0	0	0	0	0	0	0	0	0	0	0	0	0	0	0	0.000101	0	0	0	0	0	0	0	0
k__Bacteria; p__Proteobacteria; c__Gammaproteobacteria; o__Enterobacteriales; f__Enterobacteriaceae; g__Trabulsiella	denovo4396|Ent_Enterobacteriaceae	Species	0	0	0	0	0	0	1.5e-05	0	0	0	0	0	0	0	0	0	4.1e-05	0	0	0	0	0	0	0	0	7e-06	0	0	1.4e-05	0	0	0	0	0	0	0	0	0	0	0	0	0	0	0	0	0	0
k__Bacteria; p__Proteobacteria; c__Gammaproteobacteria; o__Enterobacteriales; f__Enterobacteriaceae; g__Morganella; s__	denovo7399|Ent_Enterobacteriaceae	Species	0	0	0	0	0	0	0	0	0	0	0	0	0	0	0	0	0	0	0	0	0	0	0	0	0	0	0	0	0	0	0	0	0	0	0	0	0	0	0	0	0	0	0	0	0	0	0
k__Bacteria; p__Firmicutes; c__Bacilli; o__Lactobacillales; f__Lactobacillaceae; g__Lactobacillus; s__	denovo2191|Lac_Lactobacillaceae	Species	0	0	0	0.000188	0	0	1.5e-05	0	0	0	0	8e-06	0.000588	0	0.000109	0	0	0	0	0	0	0	0	8e-06	0	0	0	0	0	0	0	9e-06	0	0	0	0	0.002196	7.8e-05	0	0	0	0	0	5.7e-05	0	0	0
k__Bacteria; p__Firmicutes; c__Clostridia; o__Clostridiales; f__Lachnospiraceae; g__; s__	denovo1352|Clo_Lachnospiraceae	Species	0	0	0	0	0	0	0	0	0	0	0	0	0	0	0	0	0	0	0	0	0	0	0	0	0	0	0	0	0	0	0	0	0	0	0	0	0.000105	0	0	0	1.4e-05	6.3e-05	0	0	0	0	0
k__Bacteria; p__Firmicutes; c__Clostridia; o__Clostridiales; f__Lachnospiraceae; g__; s__	denovo4262|Clo_Lachnospiraceae	Species	0	0	0	0	0	0	0	0	0	0	0	0	0	0	0	0	0	0	0	0	0	0	0	0	0	0	0	0	0	0	0	0	0	0	0	0	0	0	0	0	0	0	0	0	0	0	0
k__Bacteria; p__Proteobacteria; c__Gammaproteobacteria; o__Pseudomonadales; f__Pseudomonadaceae; g__; s__	denovo6873|Pse_Pseudomonadaceae	Species	0	0	0	0	0	0	0	0	0	0	0	0	0	0	0	0	0	0	0	0	0	0	0	0	0	0	0	0	0	0	0	0	0	0	0	0	0	0	0	0	0	0	0	0	0	0	0
k__Bacteria; p__Bacteroidetes; c__Bacteroidia; o__Bacteroidales; f__Bacteroidaceae; g__Bacteroides; s__	denovo3774|Bac_Bacteroidaceae	Species	0	0	0	0	0	0	0	0	7e-06	0	0	0	0.000113	0	0	0	8e-06	0	0	0	0	0	0	0	0	2.8e-05	0	0	0.000158	0	0	0	0	0	1e-05	0	2.4e-05	0	0	0	0	0	0	0	0.000241	0	0
k__Bacteria; p__Firmicutes; c__Clostridia; o__Clostridiales; f__Ruminococcaceae; g__Oscillospira; s__	denovo5108|Clo_Ruminococcaceae	Species	0	0	0	0	0	0	0	0	0	0	0	0	0	0	0	0	0	0	0	0	0	0	0	0	0	0	0	0	0	0	0	9e-06	0	0	0	0	0	0	0	0	0	0	0	0	0	0	0
k__Bacteria; p__Firmicutes; c__Erysipelotrichi; o__Erysipelotrichales; f__Erysipelotrichaceae; g__; s__	denovo302|Ery_Erysipelotrichaceae	Species	0	0	0	0	0	0	8e-06	0.003078	0	2.8e-05	0	0	0	2.4e-05	0	0	8e-06	1.4e-05	1.5e-05	0	0	0	0	2.3e-05	0	5.5e-05	0	0	0.000194	0	0	0	0.000321	0	2.1e-05	0	0	0	0	7e-06	0	0	0	0	0	0	1.6e-05
k__Bacteria; p__Proteobacteria; c__Epsilonproteobacteria; o__Campylobacterales; f__Campylobacteraceae; g__Campylobacter; s__	denovo6203|Cam_Campylobacteraceae	Species	0	0	0	0	0	0	0	0	0	0	0	0	0	0	0	0	0	0	0	0	0	0	0	0	0	0	0	0	0	0	0	0	0	0	0	0	8e-06	0	0	0	0	0	0	0	0	0	0
k__Bacteria; p__Bacteroidetes; c__Bacteroidia; o__Bacteroidales; f__Bacteroidaceae; g__Bacteroides; s__	denovo487|Bac_Bacteroidaceae	Species	0	0	0.002679	0	0	0	0	0	0	0	0	0	0	0	0	0	0	0	0	0	0	0	0	0	0	0	2.3e-05	0	0	0	0	0	0	0	0	0	0	0	7e-06	0	7e-06	0	0	0	0	0	0
k__Bacteria; p__Firmicutes; c__Clostridia; o__Clostridiales; f__Lachnospiraceae; g__; s__	denovo7657|Clo_Lachnospiraceae	Species	0	0	0	0	0	0	0	0	0	0	0	0	0	0	0	0	0	0	0	0	0	0	0	2.3e-05	0	0	0	8e-06	0	0	0	0	0	0	0	0	0	0	0	0	0	0	0	0	0	0	0
k__Bacteria; p__Bacteroidetes; c__Bacteroidia; o__Bacteroidales; f__Prevotellaceae; g__Prevotella; s__	denovo3214|Bac_Prevotellaceae	Species	0	0	0	0	0	0	0	0	0	2.8e-05	0	0	6.4e-05	0	0.000496	0	0	0	0	0	0	0	0	0	0	0	0	0	0	0	0	0	0	0	0	0	0	0	0	0	0	0	0	0	0	0	1.6e-05
k__Bacteria; p__Firmicutes; c__Clostridia; o__Clostridiales; f__Clostridiaceae; g__Clostridium; s__	denovo1674|Clo_Clostridiaceae	Species	0	0	0	0	0	0	0	0	0	0	0	0	0	0	0	0	0	0	0	0	0	0	0	0	0	0	0	0	0	0	0	0	0	0	0	0	0	0	0	0	0	0	0	0	0	0	0
k__Bacteria; p__Firmicutes; c__Clostridia; o__Clostridiales; f__Lachnospiraceae; g__Roseburia; s__	denovo5146|Clo_Lachnospiraceae	Species	0	0	0	0	0	0	0	0	0	0	0	0	0	0	0	0	0	0	0	0	0	0	0	0	0	0	0	0	0	0	0	0	0	0	0	0	0	0	0	0	0	0	0	0	0	0	0
k__Bacteria; p__Proteobacteria; c__Gammaproteobacteria; o__Enterobacteriales; f__Enterobacteriaceae; g__Serratia	denovo7362|Ent_Enterobacteriaceae	Species	0	0	0	0	0	0	0	0	0	0	0	0	0	0	0	0	0	0	0	0	0	0	0	0	0	0	0	0	0	0	0	0	0	0	0	0	0	0	0	0	0	0	0	0	0	0	0
k__Bacteria; p__Proteobacteria; c__Gammaproteobacteria; o__Aeromonadales; f__Aeromonadaceae; g__; s__	denovo1477|Aer_Aeromonadaceae	Species	0	0	0	0	0	0	0	0	0	0	0	0	0	0	0	0	0	0	0	0	0	0	0	0	0	0	0	0	0	0	0	0	0	0	0	0	0	0	0	0	0	0	0	0	0	0	0
k__Bacteria; p__Bacteroidetes; c__Bacteroidia; o__Bacteroidales; f__Porphyromonadaceae; g__Parabacteroides; s__	denovo6763|Bac_Porphyromonadaceae	Species	0	0	0	0	0	0	0	0	2.9e-05	0	8.3e-05	0	0	0	0	0	0	0	0	0	0	0	0	0	0	7e-06	0	0	0	0	0	0	0	0	0	0	0	0	0	0	0	0	0	0	0	0	0
k__Bacteria; p__Firmicutes; c__Clostridia; o__Clostridiales; f__Ruminococcaceae; g__; s__	denovo6442|Clo_Ruminococcaceae	Species	0	0	0	0	0	0	0	0	0	0	0	0	0	0	0	0	0	0	0	0	0	0	0	0	0	0	0	0	0	0	0	3.6e-05	0	0	0	0	0	0	0	0	0	0	0	0	0	0	8e-06
k__Bacteria; p__Proteobacteria; c__Alphaproteobacteria; o__RF32; f__; g__; s__	denovo3924|RF3_	Species	0	0	0	0	0	0	0	0	0	0	0	0	0	0	0	0	0	0	0	0	0	0	0	0	0	0	0	0	0	0	0	0	0	0	0	0	0	0	0	0	0	0	0	0	0	0	1.6e-05
k__Bacteria; p__Firmicutes; c__Bacilli; o__Lactobacillales; f__Lactobacillaceae; g__Lactobacillus; s__	denovo2978|Lac_Lactobacillaceae	Species	1.5e-05	0	0	8e-06	0	0	0	0	0	0	0	0	0	0	0	0	0	7e-06	0	0	0	0	0	8e-06	0	0	0	0	0	0	0	0	0	0	0	0	3.2e-05	0	0	0	0.001151	0	0	0	0	0	0
k__Bacteria; p__Actinobacteria; c__Actinobacteria; o__Actinomycetales; f__Actinomycetaceae; g__Actinomyces; s__	denovo3649|Act_Actinomycetaceae	Species	0	0	0	0	0	0	0	0	0	0	0	0	0	0	0	0	0	0	0	0	0	0	0	0	0	0	0	0	0	0	0	0	0	0	0	0	0	0	0	0	0	0	0	0.000746	0	0	0
k__Bacteria; p__Firmicutes; c__Clostridia; o__Clostridiales; f__Peptostreptococcaceae; g__; s__	denovo1970|Clo_Peptostreptococcaceae	Species	0	0	0	0	0	0	0	0	0	0	0	0	0	0	0	0	0	0	0	0	0	0	0	0	0	0	0	0	0	0	0	0	0	0	0	0	8e-06	0	0	0	0	0	2.2e-05	0	0.002175	0	0
k__Bacteria; p__Bacteroidetes; c__Bacteroidia; o__Bacteroidales; f__Prevotellaceae; g__Prevotella; s__	denovo6055|Bac_Prevotellaceae	Species	0	0	0	0	0	0	0	0	0	0	0	0	0	0	0	0	0	0	0	0	0	0	0	0	0	0	0	0	0	0	0	0	0	0	0	0	0	0	0	0	0	0	0	0	0	0	0
k__Bacteria; p__Firmicutes; c__Clostridia; o__Clostridiales; f__Lachnospiraceae; g__; s__	denovo2746|Clo_Lachnospiraceae	Species	0	0	0	0	0	0	0	0	0	0	0	0	0	0	0	0	0.00014	0	0	0	0	0	0	0	0	0	0	0	0	0	0	0	0	0	0	0	0	0	0	0	0	0	0	0	0	0	0
k__Bacteria; p__Firmicutes; c__Clostridia; o__Clostridiales; f__Ruminococcaceae; g__; s__	denovo8048|Clo_Ruminococcaceae	Species	0	0	0	0	0	0	0	0	0	0	0	0	0	0	0	0	0	7e-06	0	0	0	0	0	0	0	0	0	0	0	0	0	3.6e-05	0	0	0	0	0	0	0	0	0	0	0	0	0	0	0
k__Bacteria; p__Proteobacteria; c__Gammaproteobacteria; o__Cardiobacteriales; f__Cardiobacteriaceae; g__Cardiobacterium; s__	denovo7147|Car_Cardiobacteriaceae	Species	0	0	0	0	0	8.4e-05	0	0	0	0	0	0	0	0	0	0	0	0	0	0	0	0	0	0	0	0	0	0	0	0	0	0	0	0	0	0	0	0	0	0	0	0	0	0	0	0	0
k__Bacteria; p__Firmicutes; c__Bacilli; o__Lactobacillales	denovo2013|Lac_NA	Species	0	0	0	0	0	0	0	0	0	1.9e-05	0	8e-06	0	8e-06	0	0	0	0	0	0	0	0.00218	0	0	0	0	0	8e-06	0	0	0	0	8e-06	0.000601	1e-05	0	0	0	0	0	0	8e-06	0	0	0	0	0
k__Bacteria; p__Bacteroidetes; c__Bacteroidia; o__Bacteroidales; f__Bacteroidaceae; g__Bacteroides; s__	denovo4856|Bac_Bacteroidaceae	Species	0	0	0	0	0	0	0	0	0	0	0	0	0	0	0	0	0	0	0	0	0	0	0	0	0	0	0	0	0	0	0	0	0	0	0	0	0	0	0	0	0	0	0	0	0	0	0
k__Bacteria; p__Bacteroidetes; c__Bacteroidia; o__Bacteroidales; f__Porphyromonadaceae; g__Parabacteroides; s__	denovo6642|Bac_Porphyromonadaceae	Species	0	0	0	0	0	0	0	0	0	0	0	0	0	0	0	0	0	0	0	0	0	0	0	0	0	0	0	0	0	0	0	0	0	0	0	0	0	0	0	0	0	0	0	0	0	0	0
k__Bacteria; p__Firmicutes; c__Bacilli; o__Lactobacillales; f__Lactobacillaceae; g__Lactobacillus; s__	denovo1655|Lac_Lactobacillaceae	Species	2.2e-05	0	0	0	0	0	0.000169	0	0	0	0	8e-06	0.002603	0	8e-06	0	0	0	0	0	0	0	0	4.5e-05	0	0	0	8e-06	0	0	0	1.8e-05	0	0	0	0	8e-06	0.000418	7e-06	0	0	0	0	0.005933	0	0	0
k__Bacteria; p__Firmicutes; c__Clostridia; o__Clostridiales; f__Christensenellaceae; g__; s__	denovo6225|Clo_Christensenellaceae	Species	0	0	0	0	0	0	0	0	0	0	0	0	0	0	0	0	0	0	0	0	0	0	0	0	0	7e-06	0	0	2.2e-05	0	0	0	0	0	0	0	0	0	0	0	0	0	0	0	0	0	0
k__Bacteria; p__Firmicutes; c__Clostridia; o__Clostridiales; f__[Mogibacteriaceae]; g__Mogibacterium; s__	denovo2790|Clo_[Mogibacteriaceae]	Species	0	0	0	0	3.8e-05	0	0	0	0	9e-06	0	0	0	0	7.8e-05	0	0	0	0	0	0	8e-06	0.000909	0	0	0	0	0	0	0	0	0	0	0	0	0	0	0	0	0	0	0	7e-06	0.000397	0	8e-06	0
k__Bacteria; p__Firmicutes; c__Clostridia; o__Clostridiales; f__Clostridiaceae; g__Clostridium; s__	denovo1224|Clo_Clostridiaceae	Species	0	0	0	0	0	0	0	0	0	0	0	0	8e-06	0	0	0	0	0	8e-06	0	0	0	0	0	0	0	0	0	0	0	0	0	0	0	0	0	0	0	0	0	0	0	0	0	0	0	0
k__Bacteria; p__Firmicutes; c__Clostridia; o__Clostridiales; f__Lachnospiraceae; g__; s__	denovo6515|Clo_Lachnospiraceae	Species	0	0	0	0	0	0	0	0	0	0	0	0	0	0	0	0	9.9e-05	0	0	0	0	0	0	0	0	0	0	0	0.000194	0	0	0	0	0	0	0	0	0	0	0	0	0	0	0	0	0	0
k__Bacteria; p__Firmicutes; c__Bacilli; o__Lactobacillales; f__Lactobacillaceae; g__Lactobacillus; s__	denovo1803|Lac_Lactobacillaceae	Species	0	0	0	0	0	0	0	0	0	0	0	0	0	0	0	0	0	0	0	0	0	0	0	0	0	0	0	0	0	0	0	0	0	0	0	0	0	0	0	0	0	0	0	0	0	0	0
k__Bacteria; p__Bacteroidetes; c__Bacteroidia; o__Bacteroidales; f__Prevotellaceae; g__Prevotella; s__	denovo1822|Bac_Prevotellaceae	Species	0	0	0	0	0	0	0	0	0	0	0	0	0	0	0	0	0	0	0	0	0	0	0	0	0	7e-06	0	0	0	0	0	0	0	0	0	0	0	0	0	0	0	0	0	0	0	0	0
k__Bacteria; p__Bacteroidetes; c__Bacteroidia; o__Bacteroidales; f__Bacteroidaceae; g__Bacteroides; s__uniformis	denovo140|Bac_Bacteroidaceae	Species	2.9e-05	0.00065	0.000172	1.5e-05	8e-06	1.4e-05	4.6e-05	0	0.000345	9e-06	8e-06	2.3e-05	8e-06	0	0.000527	0	0	0.000409	0.000331	0.00013	7.9e-05	0	0	8e-06	0	0	0	0	7e-06	7e-06	0	0.000863	0	0	4.1e-05	0	0.009652	0.000765	0	0	2.1e-05	8e-06	5.2e-05	8e-06	0	0.00067	0
k__Bacteria; p__Firmicutes; c__Clostridia; o__Clostridiales; f__Clostridiaceae; g__Clostridium	denovo1966|Clo_Clostridiaceae	Species	3.6e-05	0	0	0	0	0	0	0	0	0	0	0	0	0	0	0	0	0	0	0	0	0	0	0	0	0	0	0	0	0	0	0	0	0	0	0	0	7e-06	0	0	0	0	0	0	0	0	8e-06
k__Bacteria; p__Firmicutes; c__Clostridia; o__Clostridiales; f__Ruminococcaceae; g__Faecalibacterium; s__prausnitzii	denovo4177|Clo_Ruminococcaceae	Species	0	0.000192	0	1.5e-05	0	9.8e-05	0	4.7e-05	0.000103	0	5e-05	8e-06	9.7e-05	8.1e-05	0.000225	0	9.9e-05	0	0.000146	0	7.1e-05	0	0	0	0	0.000666	0	0	1.4e-05	0	0	9e-06	8e-06	0	0	0	0	0	3.6e-05	0	0	0	0	0	0	0	6.4e-05
k__Bacteria; p__Firmicutes; c__Clostridia; o__Clostridiales; f__Lachnospiraceae; g__Lachnospira; s__	denovo6075|Clo_Lachnospiraceae	Species	0	0	0	0	0	7e-06	0	8e-06	0	0	8e-06	0	0	0	0	0	0	0	0	0	0	0	0	0	0	0	0	0	0	0	0	0	0	0	0	0	0	0	0	0	0	0	0	0	0	0	0
k__Bacteria; p__Firmicutes; c__Clostridia; o__Clostridiales; f__[Tissierellaceae]; g__Peptoniphilus; s__	denovo2950|Clo_[Tissierellaceae]	Species	0	0	0	0	0	0	0	0	0	0	0	0	0	0	0	0	0	0	0	0	0	0	0	0	0	2.1e-05	0	0	7e-06	0	0	0	0	0	0	0	0	0	0	0	0	0	0	0	0	0	0
k__Bacteria; p__Firmicutes; c__Clostridia; o__Clostridiales; f__Ruminococcaceae; g__; s__	denovo1733|Clo_Ruminococcaceae	Species	0	0	0	0	0	4.9e-05	0	0	0	0	0	0	0	0	0	0	0	0	0	0	0	0	0	0	0	0	0	0	0	0	0	0	0	0	0	0	0	0	0	0	0	0	0	0	0	0	0.000257
k__Bacteria; p__Firmicutes; c__Clostridia; o__Clostridiales; f__Ruminococcaceae; g__; s__	denovo7950|Clo_Ruminococcaceae	Species	0	0	0	0	0	0	0	0	0	0	0	0	0	0	0	0	0	0	0	0	0	0	0	0	0	4.2e-05	0	0	2.9e-05	0	0	9e-06	0	0	0	0	0	0	0	0	0	0	0	0	0	0	8e-06
k__Bacteria; p__Bacteroidetes; c__Bacteroidia; o__Bacteroidales; f__Bacteroidaceae; g__Bacteroides; s__	denovo7879|Bac_Bacteroidaceae	Species	0	7e-06	0	0	0	0	0	0	7e-06	0	0	0	0	0	0	0	0	7e-06	0	0	0	0	0	0	0	0	0	0	0	0	0	0	0	0	0	0	0	0	0	0	0	0	0	0	0	0	0
k__Bacteria; p__Actinobacteria; c__Coriobacteriia; o__Coriobacteriales; f__Coriobacteriaceae; g__Eggerthella; s__lenta	denovo4816|Cor_Coriobacteriaceae	Species	0	0	0	0	0	0	0	3.9e-05	0	0	0	0	0	0	0	0	0	0	0	7e-06	0	0	0	0	0	0	0	0	0	0	0	0	0	0	0	0	0	0	0	0	0	0	0	0	0	0	0
k__Bacteria; p__Firmicutes; c__Clostridia; o__Clostridiales; f__Veillonellaceae; g__Dialister; s__	denovo5143|Clo_Veillonellaceae	Species	0	0	0	0	0	0	0	0	0	0	0	0	0	0	0	0	0	0	0	0	0	0	0	0	0	0	0	0	0	0	0	0	0	0	0	0	0	0	0	0	0	0	0.000179	0	0	0	0
k__Bacteria; p__Firmicutes; c__Clostridia; o__Clostridiales; f__Lachnospiraceae; g__Coprococcus; s__	denovo4582|Clo_Lachnospiraceae	Species	0	0	0	0	0	0	0	0	0	0	0	0	0	0	0	0	4.1e-05	0	0	0	0	0	0	0	0	0.000104	0	0	7.9e-05	0	0	0	0	0	0	0	0	0	0	0	0	0	0	0	0	0	0
k__Bacteria; p__Firmicutes; c__Clostridia; o__Clostridiales; f__Ruminococcaceae; g__; s__	denovo1523|Clo_Ruminococcaceae	Species	0	0	0	0	0	0	0	0	0	0	7.5e-05	0	0	0	0	0	0	0	0	0	7.1e-05	0	0	0	0	0	0	0	0	0	0	0	0	4.3e-05	0	0	0	0	0	0	0	0	0	0	0	0	1.6e-05
k__Bacteria; p__Firmicutes; c__Clostridia; o__Clostridiales; f__Ruminococcaceae; g__; s__	denovo8054|Clo_Ruminococcaceae	Species	0	0	0	0	0	0	0	0	0	0	0	0	0	0	0	0	0	0	0	0	0	0	0	0	0	0	0	0	0	0	0	0	0	0	0	0	0	0	0	0	0	0	0	0	0	0	0
k__Bacteria; p__Firmicutes; c__Clostridia; o__Clostridiales; f__Lachnospiraceae; g__Lachnospira; s__	denovo5990|Clo_Lachnospiraceae	Species	0	0	0	0	0	0	0	0	0	0	0	0	0	0	0	0	0	0	0	0	0	0	0	0	0	0	0	0	0	0	0	0	0	0	0	0	0	0	0	0	0	0	0	0	0	0	0
k__Bacteria; p__Firmicutes; c__Clostridia; o__Clostridiales; f__Clostridiaceae; g__; s__	denovo327|Clo_Clostridiaceae	Species	0	0	7e-06	0	0	7e-06	0	0	0	1.9e-05	0	0	0	0	0	0	0	0	0	0	0	0	0	0	2.3e-05	0	0	0	0	0	0	9e-06	0	0	0	0	0	0	0	0	0.000199	0	0	0.000178	0	0	1.6e-05
k__Bacteria; p__Bacteroidetes; c__Bacteroidia; o__Bacteroidales; f__Prevotellaceae; g__Prevotella; s__	denovo4863|Bac_Prevotellaceae	Species	0	0	0	0	0	0	0	0	0	0	0	0	0	0	0	0	0	0	0	0	0	0	0	0	0	0	0	0	0	0	0	0	0	0	0	0	0	0	0	0	0	0	0	0	0	0	0
k__Bacteria; p__Firmicutes; c__Clostridia; o__Clostridiales; f__Ruminococcaceae; g__; s__	denovo7426|Clo_Ruminococcaceae	Species	0	0	0	0	0	0	0	0	0	0	0	0	0	0	0	0	0	0	0	0	0	0	0	0	0	0	0	0	6.5e-05	0	0	0	0	6.4e-05	0	0	0	0	0	0	0	2.4e-05	0	0	0	0	0
k__Bacteria; p__Bacteroidetes; c__Bacteroidia; o__Bacteroidales; f__Prevotellaceae; g__Prevotella; s__copri	denovo6439|Bac_Prevotellaceae	Species	0	1.5e-05	7e-06	0	0	0	0	0	2.2e-05	0	0	0	0	0	0	0	0	0	0	0	0	0	0	0	0	0	0	0	0	0	0	0	0	0	0	0	0	0	0	0	0	0	0	0	0	0	0
k__Bacteria; p__Firmicutes; c__Clostridia; o__Clostridiales; f__Veillonellaceae; g__; s__	denovo1240|Clo_Veillonellaceae	Species	0	0	0.002177	0	0	0	0	0	0	0	0	0	0	0	0	0	0	0	0	0	0	0	0	0	0	0	0	0	0	0	0	0	0	0	0	0	0	0	0	0	0	0	0.001884	0	0	0.000137	0
k__Bacteria; p__Bacteroidetes; c__Bacteroidia; o__Bacteroidales; f__S24-7; g__; s__	denovo380|Bac_S24-7	Species	0	0	0	0	0	0	0	0	0	0	0.000248	0	0.000129	0	0	0	9e-05	0	0	0	0	0	0	0	0	0	0	0	0	0	0	0	0	0	0.003876	0	0	0	0	0	0	0	0	0	0	7.3e-05	0
k__Bacteria; p__Bacteroidetes; c__Bacteroidia; o__Bacteroidales; f__Prevotellaceae; g__Prevotella; s__	denovo3949|Bac_Prevotellaceae	Species	0	0	0	0	0	0	0	0	0	0	0	0	0	0	0	0	0	0	0	0	0	0	0	0	0	0	0	0	0	0	0	0	0	0	0	0	0	0	0	0	0	0	0	0	0	0	0
k__Bacteria; p__Firmicutes; c__Clostridia; o__Clostridiales; f__Ruminococcaceae; g__Oscillospira; s__	denovo6128|Clo_Ruminococcaceae	Species	0	0	0	0	0	0	0	0	0	0	0	0	0	0	0	0	0	0	0	0	0	0	0	0	0	0	0	0	0	0	0	0	0	0	0	0	0	0	0	0	0	0	0	0	0	0	0
k__Bacteria; p__Firmicutes; c__Clostridia; o__Clostridiales; f__Lachnospiraceae; g__; s__	denovo1537|Clo_Lachnospiraceae	Species	0	0	7e-06	0	0	0	0	0	0.000242	0.000235	0	0	0	0	0	0	0	0	0	0	0	0	0	0	0	0	0	0	0	7e-06	0	0	0	0	0	0	0	0	9.3e-05	0	0	0	0.000187	0	0	0	0
k__Bacteria; p__Bacteroidetes; c__Bacteroidia; o__Bacteroidales; f__Porphyromonadaceae; g__Parabacteroides; s__	denovo5316|Bac_Porphyromonadaceae	Species	0	7e-06	7e-06	0	0	0	0	0	0	0	0	0	0	0	0	0	0	0	0	0	0	0	0	0	0	0	0	0	0	0	0	0	0	0	0	0	8e-06	0	0	0	0	0	0	0	0	0	0
k__Bacteria; p__Firmicutes; c__Clostridia; o__Clostridiales; f__Lachnospiraceae; g__; s__	denovo7016|Clo_Lachnospiraceae	Species	0	0	0	0	0	0	0	0	0	0	0	0	0	0	0	0	0	0	0	0	0	0	0	0	0	0	0	0	0	0	0	0	0	0	0	0	0	0	0	0	0	0	0	0	0	0	0
k__Bacteria; p__Firmicutes; c__Bacilli; o__Lactobacillales; f__Streptococcaceae; g__Streptococcus; s__	denovo4663|Lac_Streptococcaceae	Species	0	0	0	0	0	2.1e-05	0	0	0	0	0	7.8e-05	1.6e-05	6.5e-05	4.7e-05	0	0	0	0	0	0	0	0	0	0	0	2.3e-05	6.5e-05	0	4.5e-05	0	9e-06	0	0	0	0	0	7e-06	0	0	0	1.6e-05	0	0	0	0	0
k__Bacteria; p__Fusobacteria; c__Fusobacteriia; o__Fusobacteriales; f__Fusobacteriaceae; g__Fusobacterium; s__	denovo4509|Fus_Fusobacteriaceae	Species	0	0	0	0	0	0	0	0	0	0	0	0	0	0	0	0	0	0	0	0	0	0	0	0	0	0	8e-06	0	0	0	0	0	0	0	0	0	0	0	0	0	0	0	0	0	0	0	0
k__Bacteria; p__Firmicutes; c__Bacilli; o__Lactobacillales; f__Leuconostocaceae; g__; s__	denovo5400|Lac_Leuconostocaceae	Species	0	0	7e-06	0	0	0	0	0	0	0	0	0	0	0	0	0	0	0	0	0	0	0	0.000113	0	0	0	0	0	0	0	0	0	0	0	0	0	0	0	0	0	0	0	0	0	0	0	0
k__Bacteria; p__Firmicutes; c__Clostridia; o__Clostridiales; f__Clostridiaceae; g__; s__	denovo2461|Clo_Clostridiaceae	Species	0	0	0	0	0	0	0.000169	0	0	0	0	0	0	0	0	0	0	0	0	0	0	0	0	0	0	0	0	0	0	0	0	0	8e-06	0	0	0	0	0	0	0	0	0	0	0	0	0	0
k__Bacteria; p__Firmicutes; c__Bacilli; o__Lactobacillales; f__Lactobacillaceae; g__Lactobacillus; s__	denovo6218|Lac_Lactobacillaceae	Species	0	0	0	0	0	0	0	0	0	0	0	2.3e-05	0	0	0	0	0	0	0	7e-06	0	0	0	0	0	0	0	0	0	0	0	0	0	0	0	0	0	0.000127	0	0	0	0	0	0	0	0	0
k__Bacteria; p__Firmicutes; c__Clostridia; o__Clostridiales; f__Lachnospiraceae; g__; s__	denovo7740|Clo_Lachnospiraceae	Species	0	0	0	0	0	0	0	0	0	0	0	0	0	0	0	0	0	0	0	0	0	2.3e-05	0	0	0	0	0	0	0	0	0	0	0	0	0	0	0	0	0	0	0	0	0	0	0	0	0
k__Bacteria; p__Firmicutes; c__Clostridia; o__Clostridiales; f__; g__; s__	denovo4741|Clo_	Species	0	0	0	0	0	0	0	0	0	0	0	0	0.00033	0	0	7e-06	0	0	0	0	0	0	0	0	0	0	0	0	0	0	0	0	0	0	0	0	0	0	0	0	0	0	0	0	0	0	0
k__Bacteria; p__Actinobacteria; c__Actinobacteria; o__Actinomycetales; f__Micrococcaceae; g__Rothia; s__mucilaginosa	denovo3609|Act_Micrococcaceae	Species	0	0	0	0	0	0	0	0	0	0	0	0	0	0	0	0	0	0	0	0	0	0	7e-06	0	0	0.000187	0	0	0	0	0	0	0	0	0	0	0	0	0	0	0	0	0	0	0	0	0
k__Bacteria; p__Firmicutes; c__Clostridia; o__Clostridiales; f__Lachnospiraceae; g__Dorea; s__	denovo3558|Clo_Lachnospiraceae	Species	0	0	0	0	0	0	0	0	0	0	0	0	0	0	0	0	0	0	0	0	0	0	0	0	0	0	0	0	0	0	0	0	0	0	0	0	0	0	0	0	0	0	0	0	0	0	0
k__Bacteria; p__Firmicutes; c__Clostridia; o__Clostridiales; f__Lachnospiraceae; g__; s__	denovo3938|Clo_Lachnospiraceae	Species	0	0	0	0	0	0	0	0	7e-06	0	0	0	0	0	0	0	0	0	0	0	0	0	0	0	0	0	0	0	0	0	0	0	0	0	0	0	0	0	7e-06	0	0	0	0	0	0	0	0
k__Bacteria; p__Proteobacteria; c__Gammaproteobacteria; o__Xanthomonadales; f__Xanthomonadaceae; g__Stenotrophomonas; s__	denovo6839|Xan_Xanthomonadaceae	Species	0	0	0	0	0	0	0	0	0	0	0	0	0	0	0	0	0	0	0	0	0	0	0	0	0	0	0	0	0	0	0	0	0	0	0	0	0	0	0	0	0	0	0	0	0	0	0
k__Bacteria; p__Bacteroidetes; c__Bacteroidia; o__Bacteroidales; f__Porphyromonadaceae; g__Parabacteroides; s__	denovo6121|Bac_Porphyromonadaceae	Species	0	0	0	0	0	0	0	0	0	0	0	0	0	0	0	0	0	0	0	0	0	0	0	0	0	0	0	0	0	0	0	0	0	0	0	0	0	0	0	0	0	0	0	0	0	0	0
k__Bacteria; p__Bacteroidetes; c__Bacteroidia; o__Bacteroidales; f__Porphyromonadaceae; g__Parabacteroides; s__	denovo1470|Bac_Porphyromonadaceae	Species	0	0	0	0	0	0	0	0	0	0	0	0	0	0	0	0	0	7e-06	0	0	0	0	0	0	0	0	0	0	0	0	0	0	0	0	0	0	0	0	0	0	0	0	0	0	0	0	0
k__Bacteria; p__Firmicutes; c__Clostridia; o__Clostridiales; f__Ruminococcaceae; g__; s__	denovo1196|Clo_Ruminococcaceae	Species	0	2.2e-05	0	0	0	0	0	0	0	0	0	0	0	0	0	0	0	0	0	0	0	0	0	0	0	0	0	0	7e-06	0	0	0	0	7.9e-05	0	0	0	0	0	0	0	3.1e-05	0	0	0	0	0
k__Bacteria; p__Firmicutes; c__Clostridia; o__Clostridiales; f__Ruminococcaceae; g__Ruminococcus; s__	denovo3351|Clo_Ruminococcaceae	Species	0	0	0	0	0	0	0	0	0	0	0	0	0	0	0	0	0	0	0	0	0	0	0	0	0	0	0	0	0	0	0	0	0	0	0	0	0	0	0	0	0	0	0	0	0	0	0
k__Bacteria; p__Firmicutes; c__Clostridia; o__Clostridiales; f__Clostridiaceae; g__; s__	denovo2317|Clo_Clostridiaceae	Species	0	0	0	0	0	0	0	0	0	0	0	0	0	0	0	0	0	0	0	0	0	0	0	0	0	0	0	0	7e-06	0	0	0	0	5.7e-05	0	0	0	0	0	0	0	0	0	0	0	0	0
k__Bacteria; p__Actinobacteria; c__Actinobacteria; o__Actinomycetales; f__Actinomycetaceae; g__Actinomyces; s__	denovo1231|Act_Actinomycetaceae	Species	0	0	0	0	8e-06	0	8e-06	0	0	0.007419	0	0	1.6e-05	0	0.000171	0	0	0	0	0	0	0	0	0	0	0	0	0	0	0	0	0	0	0	0	0	0	0	0	0	0	0	3e-05	0.008072	0	0	0
k__Bacteria; p__Firmicutes; c__Clostridia; o__Clostridiales; f__Lachnospiraceae; g__Lachnospira; s__	denovo3256|Clo_Lachnospiraceae	Species	0	0	0	0	0	0	0	0	0	0	0	0	0	0	0	0	0	0	0	0	0	0	0	0	0	0	0	0	0	0	0	0	0	0	0	0	0	0	0	0	0	0	0	0	0	0	0
k__Bacteria; p__Actinobacteria; c__Actinobacteria; o__Actinomycetales; f__Corynebacteriaceae; g__Corynebacterium; s__	denovo1780|Act_Corynebacteriaceae	Species	0	0	0	0	0	0	0	0	0	0	0	0	0	0	0	0	0	0	0	0	0	0	0	0	0	0	1.6e-05	0	0	0	0	0	0	0	0	0	0	0	0	0	0	0	0	1.6e-05	0	0	0
k__Bacteria; p__Firmicutes; c__Clostridia; o__Clostridiales; f__; g__; s__	denovo995|Clo_	Species	0	0	0	0	0	0	0	0	0	0	0	0	0	0	0	0	0	0	0	0	0	0	0	0	0	0	0	0	0	0	0	0	0	0.016825	0	0	0	0	0	0	0	0	0	0	0	0	0
k__Bacteria; p__Firmicutes; c__Clostridia; o__Clostridiales; f__Ruminococcaceae; g__; s__	denovo4432|Clo_Ruminococcaceae	Species	0	0	0	0	0	0	0	0	0	0	0	0	0	0	0	0	0	0	0	0	0	0	0	0	0	0	0	0	0	0	0	0	0	0	0	0	8e-06	0	0	0	0	0	0	0	0	0	0
k__Bacteria; p__Firmicutes; c__Clostridia; o__Clostridiales; f__Lachnospiraceae; g__; s__	denovo1070|Clo_Lachnospiraceae	Species	0	0	0	0	0	0	0	0	0	0	0.000514	0	0	0	0	0	0	0	0	0	0.000126	0	0	0	0	0	0	0	0	0	0	0	0	0	1e-05	0	0	0	0	0	0	0	0	0	0	0	0.000651
k__Bacteria; p__Firmicutes; c__Clostridia; o__Clostridiales; f__Lachnospiraceae; g__Dorea; s__	denovo7703|Clo_Lachnospiraceae	Species	0	0	0	0	0	0	0	0	0	0	4.1e-05	0	0	0	0	0	0	0	0	0	0	0	0	0	0	0	0	0	0	0	0	0	0	0	0	0	0	0	0	0	0	0	0	0	0	0	0
k__Bacteria; p__Bacteroidetes; c__Bacteroidia; o__Bacteroidales; f__Bacteroidaceae; g__Bacteroides; s__	denovo1571|Bac_Bacteroidaceae	Species	0	0	0	0	0	0	0	1.6e-05	0	0	0	0	0	0	0	0	0	0	0	0	0	0	0	0	0	7e-06	0	0	7e-06	0	0	0	0.00012	0	7.2e-05	0	0	0	0	0	7e-06	0	0	0	0	0	0
k__Bacteria; p__Firmicutes; c__Clostridia; o__Clostridiales; f__Lachnospiraceae; g__; s__	denovo783|Clo_Lachnospiraceae	Species	0	0	0	0	0	0	0	0	0	0	0	0	0.000411	3.2e-05	0	0	8e-06	0	0	0	8e-06	0	0	0	0	0	0	3.3e-05	0	0	0	9e-06	0.000136	7e-06	0.001815	0	0	0	0	0	0	1.6e-05	0	0	0	0	0.000225
k__Bacteria; p__Actinobacteria; c__Coriobacteriia; o__Coriobacteriales; f__Coriobacteriaceae; g__Atopobium; s__	denovo4092|Cor_Coriobacteriaceae	Species	0	0	0	0	0	7e-06	1.5e-05	0	0	0	0	0	0	0	0	0	0	0	0	0	0	0	0	0	0	0	0	0	0	0	0	0	0	0	0	0	0	0	0	0	0	0	0	0	0	0	0
k__Bacteria; p__Proteobacteria; c__Deltaproteobacteria; o__Desulfovibrionales; f__Desulfovibrionaceae; g__Bilophila; s__	denovo1492|Des_Desulfovibrionaceae	Species	0	0	0	0	0	0	0	8e-06	0	0	0	0	0	0	0	0	0.001874	0	0	0	0	0	0	0	0	0.000617	0	0	0.000674	0	0	0	0	0	0	0	0	0	0	0	0	0	0	0	0	0	0
k__Bacteria; p__Proteobacteria; c__Gammaproteobacteria; o__Enterobacteriales; f__Enterobacteriaceae; g__; s__	denovo5345|Ent_Enterobacteriaceae	Species	0	0	1.4e-05	1.5e-05	0	0	0	0	2.2e-05	0	0	0	8e-06	0	8e-06	0	0	0	7.7e-05	0	0	0	0	0	0	0	0	0	0	0	0	0	0	0	0	0	0	0	0.000251	0	0	0	0	0	8e-06	0	0
k__Bacteria; p__Proteobacteria; c__Betaproteobacteria; o__Burkholderiales; f__Oxalobacteraceae; g__Oxalobacter; s__formigenes	denovo4651|Bur_Oxalobacteraceae	Species	0	0	0	0	0	0	0	0	0	0	0	0	0	0	0	0	0	0	0	0	0	0	0	0	0	0	0	0	0	0	0	0	0	0	0	0	0	0	0	0	0	0	0	0	0	0	0
k__Bacteria; p__Firmicutes; c__Clostridia; o__Clostridiales; f__; g__; s__	denovo7802|Clo_	Species	0	0	0	0	0	0	0	0	0	0	0	0	0	0	0	0	0	0	0	0	8e-06	0	0	0	0	0	0	0	0	0	0	0	0	0	0	0	0	0	0	0	0	0	0	0	0	0	0
k__Bacteria; p__Actinobacteria; c__Actinobacteria; o__Actinomycetales; f__Corynebacteriaceae; g__Corynebacterium; s__durum	denovo8060|Act_Corynebacteriaceae	Species	0	0	0	0	0	0	0	0	0	0	0	0	0	0	0	0	0	0	0	0	0	0	0	0	1.5e-05	0	0	1.6e-05	0	0	0	0	0	0	0	0	0	0	0	0	0	0	0	0	0	0	0
k__Bacteria; p__Bacteroidetes; c__Bacteroidia; o__Bacteroidales; f__Bacteroidaceae; g__Bacteroides	denovo6471|Bac_Bacteroidaceae	Species	0	0	0	0	0	0	0	0	7e-06	0	0	0	0	0	0	0	0	0	0	0	0	0	0	0	0	0	0	0	7e-06	0	0	0	0	0	0	0	0	0	0	0	0	0	0	0	0	0	0
k__Bacteria; p__Firmicutes; c__Clostridia; o__Clostridiales; f__Lachnospiraceae; g__; s__	denovo3292|Clo_Lachnospiraceae	Species	0	0	0	0	0	0	0	0	0	0	5e-05	0	0	0	0	0	0	0	0	0	0	0	0	0	0	0	0	0	0	0	0	1.8e-05	0	0	0	0	0	0	0	0	7e-06	0	0	0	0	0	0
k__Bacteria; p__Firmicutes; c__Clostridia; o__Clostridiales; f__Lachnospiraceae; g__; s__	denovo5509|Clo_Lachnospiraceae	Species	0	0	0	0	0	0	0	0	0	0	0	0	0	0	0	0	0	0	0	0	0	0	0	0	0	0	0	0	0	0	0	0	0	0	0	0	0	0	0	0	0	0	0	0	0	0	0
k__Bacteria; p__Firmicutes; c__Clostridia; o__Clostridiales; f__Clostridiaceae; g__Clostridium; s__	denovo3464|Clo_Clostridiaceae	Species	0	0	0	0	0	0	0	0	0	0	0	0	0	0	0	0	0	0	0	0	0	0	0	0	0	0	0	0	0	0	0	0	0	0	0	0	0	0	0	0	0	0	0	0	0	0	0
k__Bacteria; p__Firmicutes; c__Bacilli; o__Lactobacillales; f__Lactobacillaceae; g__Lactobacillus; s__mucosae	denovo2683|Lac_Lactobacillaceae	Species	0	0	0	0	0	0	8e-06	0	0	0	0	0	0	0	0	0	0	0	0	7e-06	0	0	0	0	0	0	0	0.000114	0	0	0	0	0	0	0	0	0	0	0	0	0	0	0	0	0	0	0
k__Bacteria; p__Bacteroidetes; c__Bacteroidia; o__Bacteroidales; f__Bacteroidaceae; g__Bacteroides; s__	denovo6828|Bac_Bacteroidaceae	Species	0	0	0	0	0	0	0	0	0	0	0	0	0	0	0	0	0	0	0	0	0	0	0	0	0	0	0	0	0	0	0	0	0	0	0	0	0	0	0	0	0	0	0	0	0	0	0
k__Bacteria; p__Firmicutes; c__Clostridia; o__Clostridiales; f__Ruminococcaceae; g__; s__	denovo1904|Clo_Ruminococcaceae	Species	0	0	0	0	0	0	0	0	0	0	0	0	0	0	0	0	0	0	0	0	0	0	0	0	0	0	0	0	0	0	0	0	0	7e-06	0	0	0	0	0	0	0	0	0	0	0	0	0
k__Bacteria; p__Firmicutes; c__Clostridia; o__Clostridiales; f__Peptostreptococcaceae; g__Peptostreptococcus; s__anaerobius	denovo5096|Clo_Peptostreptococcaceae	Species	0	0	0	0	0	0	0	0	0	0	0	0	0	0	8e-06	0	0	0	0	0	0	0	0	0	0	0	0	0	0	0	0	0	0	0	0	0	0	0	0	0	0	0	4.5e-05	0	0.0001	0	0
k__Bacteria; p__TM7; c__TM7-3; o__EW055; f__; g__; s__	denovo2402|EW0_	Species	0	0	0	0	0	0	0	0	0	0	0	0	0	0	0	0	0	0	0	0	0	0	0	0	0	0	0	0	0	0	0	0	0	0	0	0	0	0	0	0	0	0	0	0	8e-06	0	0
k__Bacteria; p__Firmicutes; c__Clostridia; o__Clostridiales; f__Clostridiaceae; g__; s__	denovo6366|Clo_Clostridiaceae	Species	0	0	0	0	0	0	0	0	2.9e-05	0	0	0	0	0	0	0	0	0	0	0	0	0	0	0	0	0	0	0	0	0	0	0	0	0	0	0	0	0	7e-06	0	0	0	0	0	0	0	0
k__Bacteria; p__Bacteroidetes; c__Bacteroidia; o__Bacteroidales; f__[Paraprevotellaceae]	denovo4439|Bac_[Paraprevotellaceae]	Species	0	0	0	0	0	0	0	0	0	0.000695	0	0	0	0	0	0	0	0	0	0	0	0	0	0	0	0	0	0	0	0	0	0	0	0	0	0	0	0	0	0	0	0	0	0	0	0	0
k__Bacteria; p__Firmicutes; c__Clostridia; o__Clostridiales; f__Lachnospiraceae; g__; s__	denovo3390|Clo_Lachnospiraceae	Species	0	0	0	0	0	0	0	0	0	4.7e-05	0	0	0	0	0	0	0	0	0	0	0	0	0	0	0	0	0	0	0	0	0	0	0	0	0	0	0	0	0	0	0	0	0	0	0	1.6e-05	0
k__Bacteria; p__Firmicutes; c__Clostridia; o__Clostridiales; f__Lachnospiraceae; g__; s__	denovo4956|Clo_Lachnospiraceae	Species	0	0	0	0	0	0	0	0	0	0	0	0	0	1.6e-05	0	0	0	0	0	0	0	0	0	0	0	0	0	0	0	0	0	0	0	0	0	0	0	0	0	0	0	0	0	0	0	0	0
k__Bacteria; p__Bacteroidetes; c__Bacteroidia; o__Bacteroidales; f__Bacteroidaceae; g__Bacteroides; s__	denovo7069|Bac_Bacteroidaceae	Species	0	0	7e-06	0	0	0	0	0	7e-06	0	0	0	0	0	0	0	0	0	0	0	0	0	0	0	0	0	0	0	0	0	0	0	0	0	0	0	3.2e-05	0	0	0	0	0	0	0	0	0	0
k__Bacteria; p__Firmicutes; c__Clostridia; o__Clostridiales; f__Dehalobacteriaceae; g__Dehalobacterium; s__	denovo6392|Clo_Dehalobacteriaceae	Species	0	0	0	0	0	0	0	0	0	0	0	0	0	0	0	0	0	0	0	0	0	0	0	0	0	0	0	0	0	0	0	0	0	0	0	0	0	0	0	0	0	0	0	0	0	0	0
k__Bacteria; p__Firmicutes; c__Clostridia; o__Clostridiales; f__Ruminococcaceae; g__; s__	denovo359|Clo_Ruminococcaceae	Species	0	0	0	0	0	0	0	0	0	0	0	0	0	0	0	0	0	0	0	0	0	0	0	0	0	0	0.000585	0	0.000237	0	0	0	0	0.129181	0	0	0	0.000311	0	0	0	0	0	0	0	0	0
k__Bacteria; p__Firmicutes; c__Clostridia; o__Clostridiales; f__Lachnospiraceae; g__Lachnospira; s__	denovo6993|Clo_Lachnospiraceae	Species	0	0	0	0	0	0	0	0	0	0	8e-06	0	0	0	0	0	0	0	0	0	0	0	0	0	0	0	0	0	0	0	0	0	0	0	0	0	0	0	0	0	0	0	0	0	0	0	0
k__Bacteria; p__Firmicutes; c__Clostridia; o__Clostridiales; f__Ruminococcaceae; g__; s__	denovo2067|Clo_Ruminococcaceae	Species	0	0	0	0	0	0	0	0	0	0	0	0	0	0	0	0	0	0	0	0	0	0	0	0	0	0	0	0	0	0	0	0	0	0	0	0	0	0	0	0	0	0	0	0	0	0	0
k__Bacteria; p__Firmicutes; c__Clostridia; o__Clostridiales; f__Ruminococcaceae; g__; s__	denovo5735|Clo_Ruminococcaceae	Species	0	0	0	0	0	0	0	0	1.5e-05	0	0	0	0	0	0	0	0	0	0	0	0	0	0	0	0	0	0	0	0	0	0	0	0	0	0	0	0	0	7.9e-05	0	0	0	0	0	0	0	0
k__Bacteria; p__Firmicutes; c__Clostridia; o__Clostridiales; f__Clostridiaceae; g__Clostridium; s__	denovo6464|Clo_Clostridiaceae	Species	0	0	0	0	0	0	0	0	0	0	0	0	0	8e-06	0	0	0	0	0	0	0	0	0	0	0	0	0	0	0	0	0	0	0	0	0	0	0	0	0	0	0	0	0	0	0	0	0
k__Bacteria; p__Bacteroidetes; c__Bacteroidia; o__Bacteroidales; f__[Paraprevotellaceae]; g__[Prevotella]; s__	denovo5409|Bac_[Paraprevotellaceae]	Species	0	0	0	0	0	0	0	0	0	0	0	0	0	0	0	0	0	0	0	0	0	0	0	0	0	0	0	0	0	0	0	0	0	0	0	0	0	0	0	0	0	0	0	0	0	0	0
k__Bacteria; p__Firmicutes; c__Clostridia; o__Clostridiales; f__Lachnospiraceae; g__; s__	denovo3116|Clo_Lachnospiraceae	Species	0	0	0	0	0	0	0	0	0	0.000526	0	0	0	0	0	0	0	0	0	0	0	0	0	0	0	0	0	0	0	0	0	0	0	0	0	0	0	0	0	0	0	5.5e-05	0	0	0	0	0
k__Bacteria; p__Firmicutes; c__Clostridia; o__Clostridiales; f__Peptostreptococcaceae; g__; s__	denovo4123|Clo_Peptostreptococcaceae	Species	0	0	0	0	0	0	0	0	0	0	0	0	0	0	0	0	0	0	0	0	0	0	0	0	0	0	0	0	0	0	0	0	0	0	0	0	0	0	0	0	0	0	0	0	0	0	0
k__Bacteria; p__Bacteroidetes; c__Bacteroidia; o__Bacteroidales; f__Porphyromonadaceae; g__Parabacteroides; s__	denovo404|Bac_Porphyromonadaceae	Species	0	0	0	0	0	0	0	0	0	0	0	0	0	0	0	0	0	0	0	0	0	0	0	0	0	0	0	0.00027	0	0	0	0	0.003054	0	0.01136	0	0	0	0	0	0	0	0	0	0	0	0
k__Bacteria; p__Firmicutes; c__Clostridia; o__Clostridiales; f__Ruminococcaceae; g__Oscillospira; s__	denovo2272|Clo_Ruminococcaceae	Species	0	0	0	0	0	0	0	0	0	0	0	0	0	0	0	2.7e-05	0	0	0	0	0	0	0	0	0	6.2e-05	0	0	0.000108	0	0	0	0	0	1e-05	0	0	0	0	0	7e-06	0	0	0	0	0	0
k__Bacteria; p__Actinobacteria; c__Actinobacteria; o__Actinomycetales; f__Actinomycetaceae; g__Actinomyces; s__	denovo5122|Act_Actinomycetaceae	Species	0	0	0	0	0	0	0	0	0	0	0	0	0	0	0	0	0	0	0	0	0	0.000137	0	0	0	0	0	0	0	0	0	0	0	6.4e-05	0	5.5e-05	0	0	0	0	0	0	0	0	0	0	0
k__Bacteria; p__Bacteroidetes; c__Bacteroidia; o__Bacteroidales; f__Prevotellaceae; g__Prevotella; s__stercorea	denovo1463|Bac_Prevotellaceae	Species	0	0	0	0	0	0	0	0	0	0	0	0	0	0	0	0	0	0	0	0	0	0	0	0	0	0	0	0	0	0	0	0	0	0	0	0	0	0	0	0	0	0	0	0	0	3.2e-05	0
k__Bacteria; p__Firmicutes; c__Clostridia; o__Clostridiales; f__Peptococcaceae; g__; s__	denovo5217|Clo_Peptococcaceae	Species	0	0	0	0	0	0	0	0	0	0	0	0	0	0	0	0	0	0	0	0	0	0	0	0	0	0	0	0	0	0	0	2.7e-05	0	0	0	0	0	0	0	0	0	0	0	0	0	0	0
k__Bacteria; p__Proteobacteria; c__Betaproteobacteria; o__Burkholderiales; f__Alcaligenaceae; g__Sutterella; s__	denovo2931|Bur_Alcaligenaceae	Species	0	0	0	0	0	0	0	0	0	0	0	0	0	8e-06	0	0	0	0	0	0	0	0	0	0	0	0	0	0	0	0	0	0	0	0	0	0	0	0	0	0	0	0	0	0	0	0	0
k__Bacteria; p__Firmicutes; c__Clostridia; o__Clostridiales; f__Ruminococcaceae; g__; s__	denovo6726|Clo_Ruminococcaceae	Species	0	0	0	0	0	0	0	0	0	0	0	0	0	8e-06	0	0	0	0	0	0	0	0	0	0	0	0	0	0	3.6e-05	0	0	9e-06	0	7e-06	0	0	0	0	0	0	0	0	0	0	0	0	0
k__Bacteria; p__Proteobacteria; c__Deltaproteobacteria; o__Desulfovibrionales; f__Desulfovibrionaceae; g__; s__	denovo5712|Des_Desulfovibrionaceae	Species	0	0	0	0	0	0	0	0	0	0	0	0	0	0	0	0	0	0	0	0	0	0	0	0	0	0	0	0	0	0	0	0	0	0	0	0	0	0	0	0	0	0	0	0	0	0	0
k__Bacteria; p__Firmicutes; c__Clostridia; o__Clostridiales; f__Veillonellaceae; g__Veillonella; s__dispar	denovo281|Clo_Veillonellaceae	Species	0	0	0	0	0.05259	7e-06	0	0	0	0	8e-06	0	4e-05	0	0.001713	1.4e-05	0	0	0	2e-05	1.6e-05	0	1.4e-05	0	0	0	0	0.000376	0	0	0	0	0	0	0	0	0	0	0	0	0.000158	0	0	0	6.6e-05	2.4e-05	0
k__Bacteria; p__Firmicutes; c__Bacilli; o__Lactobacillales; f__Streptococcaceae; g__Streptococcus; s__	denovo2854|Lac_Streptococcaceae	Species	0	0	0	0	0	0.000176	8e-06	0	0	0	0	0.000101	6.4e-05	1.6e-05	0	0	1.6e-05	0	0	5.5e-05	8e-06	0	0	0	0	7e-06	0	0.000221	0	1.5e-05	0	1.8e-05	0	7e-06	0	0	0	0.000347	7e-06	7e-06	7e-06	9.4e-05	0	0	2.5e-05	0	0
k__Bacteria; p__Firmicutes; c__Clostridia; o__Clostridiales; f__Lachnospiraceae; g__; s__	denovo3603|Clo_Lachnospiraceae	Species	0	0	0	0	0	0	0	0	0	0	0	0	0	0	0	0	0	0	0	0	0	0	0	0	0	0	0	0	0.000122	0	0	0	0	0	0	0	0	0	0	0	0	0	0	0	0	0	0
k__Bacteria; p__Firmicutes; c__Clostridia; o__Clostridiales; f__Clostridiaceae; g__Clostridium	denovo2579|Clo_Clostridiaceae	Species	0	0	0	0	0	0	0	0	0	0	0	0	0	0	0	0	0	0	0	0	0	0	0	0	0	0	0	0	0	0	0	0	0	0	0	0	0	7e-06	0	0	0	0	0	0	0	0	1.6e-05
k__Bacteria; p__Actinobacteria; c__Actinobacteria; o__Actinomycetales; f__Micrococcaceae; g__Rothia; s__mucilaginosa	denovo1913|Act_Micrococcaceae	Species	0	0	0	0	0	0	0	1.6e-05	0	0	0	0	0	0.000252	0	0	0	0	0	0	0	0	7e-06	0	0.000122	0	0	0.003285	0	0	0	0	0	2.1e-05	1e-05	0	0	0	0	0	0	0	0	0	0	0	0
k__Bacteria; p__Firmicutes; c__Clostridia; o__Clostridiales; f__Ruminococcaceae; g__; s__	denovo4072|Clo_Ruminococcaceae	Species	0	0	0	0	0	0	0	0	0	0	0	0	0	0	0	0	0	0	0	0	0	0	0	0	0	0	0	0	0	0	0	0	0	0	0	0	0	0	0	0	0	0	0	0	0	0	0
k__Bacteria; p__Firmicutes; c__Clostridia; o__Clostridiales; f__Lachnospiraceae; g__Dorea; s__	denovo4280|Clo_Lachnospiraceae	Species	0	0	0	0	0	0	0	0	0	0	0	0	0	0	4.7e-05	0	0	0	2.3e-05	0	0	0	0	0	0	0	0.000491	0	0	0	0	0	0	0	0	0	8e-06	0	0	0	0	0	0	0	0	0	0
k__Bacteria; p__Firmicutes; c__Clostridia; o__Clostridiales; f__; g__; s__	denovo6547|Clo_	Species	0	0	0	0	0	0	0	0	0	0	0	0	0	0	0	0	0	0	0	0	0	0	0	0	0	0	0	0	0	0	0	0	0	0	0	0	0	0	0	0	0	0	0	0	0	0	0
k__Bacteria; p__Firmicutes; c__Clostridia; o__Clostridiales; f__Lachnospiraceae; g__Roseburia; s__	denovo184|Clo_Lachnospiraceae	Species	0	7e-06	0	3e-05	0	0	0	0	0	6.6e-05	0	0	0	0	0	0	0	0	0	0	0	0	0	0	0	0	1.6e-05	0	0	0	0	0	0	0	0	0	0	0	0	0	0	0	0	0	0	0	1.6e-05
k__Bacteria; p__Firmicutes; c__Clostridia; o__Clostridiales; f__; g__; s__	denovo3397|Clo_	Species	0	0	0	0	0	0	0	0	0	0	0	0	0	0	0	0	0	0	0	0	0	0	0	0	0	0	0	0	0	0	0	0	0	0	0	0	0	0	0	0	0	0	0	0	0	0	0
k__Bacteria; p__Bacteroidetes; c__Bacteroidia; o__Bacteroidales; f__[Paraprevotellaceae]; g__Paraprevotella; s__	denovo2045|Bac_[Paraprevotellaceae]	Species	0	0	0	0	0	0	0	0	0	0	0	0	0	0	0	0	0	0	0	0	0	0	0	0	0	0	0	0	0	0	0	0	0	0	0	0	0	0	0	0	0	0	0	0	0	0	0
k__Bacteria; p__Actinobacteria; c__Coriobacteriia; o__Coriobacteriales; f__Coriobacteriaceae; g__Collinsella; s__stercoris	denovo4715|Cor_Coriobacteriaceae	Species	0	0	0	0	0	0	0	0	0	0	0	0	0	0	0	0	0	0	0	0	0	0	0	0	0	0	0	0	0	0	0	0	0	0	0	0	0	0	0	0	0	0	1.5e-05	0	0	0	0
k__Bacteria; p__Firmicutes; c__Clostridia; o__Clostridiales; f__; g__; s__	denovo4296|Clo_	Species	0	0	0	0	0	0	0	0	0	0	0	0	0	0	8e-06	0	0	0	0	0	0	0	0	0	0	0	0	0	0	0	0	0	0	0	0	0	0	0	0	0	0	0	0	0	0.000249	0	0
k__Bacteria; p__Firmicutes; c__Clostridia; o__Clostridiales; f__Ruminococcaceae; g__Faecalibacterium; s__prausnitzii	denovo105|Clo_Ruminococcaceae	Species	0	0	0	0	0	0	0	0	0	0	0	8e-06	0	0.001039	0	0	0	0	0	0	0	0	0	0	0	0	0	0	0	0	0	0	0.113279	0	0.000359	0	0	0	0	0	0	0	0	1.6e-05	0	0	0
k__Bacteria; p__Firmicutes; c__Erysipelotrichi; o__Erysipelotrichales; f__Erysipelotrichaceae; g__Holdemania; s__	denovo2693|Ery_Erysipelotrichaceae	Species	0	0	0.000301	0	0	1.4e-05	0	0	0	0	0	0	0	0	0	0	0	0	0	0	0	0	0	0	0	0	0	0	0	0	0	0	0	0	0	0	0.000483	0	0	0	0	0	0	0	0	0	0
k__Bacteria; p__Bacteroidetes; c__Bacteroidia; o__Bacteroidales; f__Bacteroidaceae; g__Bacteroides; s__plebeius	denovo350|Bac_Bacteroidaceae	Species	0	0	0	0	0	0	0	0	0	0	0	0	0	0	0	0	0	0	0	0	0	9.1e-05	0	0	0	7e-06	0	0	0	0	0	0	0	1.4e-05	0	0	0	0	0	0	4.1e-05	0	0	0	0	0	0
k__Bacteria; p__Firmicutes; c__Clostridia; o__Clostridiales; f__Lachnospiraceae; g__; s__	denovo4847|Clo_Lachnospiraceae	Species	0	0	0	0	0	0	0	0	0	0	0	0	3.2e-05	0	0	0	0	0	0	0	0	0	0	0	0	0	0	0	0	0	0	0	0	0	0	0	0	0	0	0	0	0	0	0	0	0	0
k__Bacteria; p__Firmicutes; c__Clostridia; o__Clostridiales; f__Lachnospiraceae; g__; s__	denovo7867|Clo_Lachnospiraceae	Species	0.000109	9.6e-05	0	0	0	0	0	0	0	0	0	0	0	1.6e-05	0	0	0	0	0	7e-06	8e-06	0	0	0	0	2.1e-05	0	0	7e-06	0	0	0	8e-05	0	0	0	0	7e-06	0	0.00024	0	0	3e-05	0	0	0	1.6e-05
k__Bacteria; p__Actinobacteria; c__Coriobacteriia; o__Coriobacteriales; f__Coriobacteriaceae; g__Atopobium; s__	denovo6077|Cor_Coriobacteriaceae	Species	0	0	0	0	0	0	0	0	0	0	0	0	0	8.1e-05	0	4.7e-05	0	0	0	0	0	0	0	0	0	1.4e-05	0	0	2.9e-05	0	0	0	0	0	0	0	0	0	0	0	0	0	0	0	0	0	0
k__Bacteria; p__Firmicutes; c__Clostridia; o__Clostridiales; f__Lachnospiraceae; g__Lachnospira; s__	denovo6343|Clo_Lachnospiraceae	Species	0	0	0	0	0	0	0	0	7e-06	0	0	0	0	0	1.6e-05	0	0	0	0	0	0	0	0	0	0	0	0	0	0	0	0	0	0	0	0	0	0	0	7e-06	0	0	0	0	0	0	0	0
k__Bacteria; p__Firmicutes; c__Clostridia; o__Clostridiales; f__Lachnospiraceae	denovo4372|Clo_Lachnospiraceae	Species	0	0	0	0.000376	0	0	0	0	0	0	0	0	0	0	0	0	0	0	0	0	0	0	0	0	0	0	0	0	0	0	0	0	0	0	0	0	0	0	0	0	0	0	0	0	0	0	0
k__Bacteria; p__Firmicutes; c__Bacilli; o__Lactobacillales; f__Streptococcaceae; g__Streptococcus; s__	denovo89|Lac_Streptococcaceae	Species	0	0	0	0.00015	3.1e-05	0.059965	0.0005	0.000171	0	0	0.001615	0.024834	0.016183	0.002168	0	0	4.9e-05	0	0.0001	0.030653	0.004289	0.005765	0.000275	0.002323	0.001258	2.8e-05	0	0.041213	0	0.00032	7e-06	0.002652	6.4e-05	0.000715	0.001302	0.004323	8e-06	0.017415	1.4e-05	0	0.000144	0.016686	6e-05	1.6e-05	8e-06	0	0.001005
k__Bacteria; p__Firmicutes; c__Clostridia; o__Clostridiales; f__Lachnospiraceae; g__; s__	denovo6745|Clo_Lachnospiraceae	Species	0	0	0	0	0	0	0	0	0	0	0	0	0	0	0	0	0	0	0	0	0	0	0	0	0	0	0	0	0	0	0	0	0	0	0	0	0	0	0	0	0	0	0	0	0	1.6e-05	0
k__Bacteria; p__Bacteroidetes; c__Bacteroidia; o__Bacteroidales; f__[Odoribacteraceae]; g__Butyricimonas; s__	denovo2413|Bac_[Odoribacteraceae]	Species	0	0	0	0	0	0	0	0	0	0	0	0	0	0	0	0	0	0	0	0	0	0	0	0	0	0	0	0	0	0	0	0	0	0	0	0	0	0	0	0	0	0	0	0	0	0	0
k__Bacteria; p__Firmicutes; c__Clostridia; o__Clostridiales; f__Ruminococcaceae; g__; s__	denovo6922|Clo_Ruminococcaceae	Species	0	0	0	0	0	0	0	0	0	0	0	0	0	0	0	0	0.000148	0	0	0	0	0	0	0	0	0	0	0	0	0	0	0	0	0	0	0	0	0	0	0	0	0	0	0	0	0	0
k__Bacteria; p__Firmicutes; c__Clostridia; o__Clostridiales; f__Veillonellaceae; g__Acidaminococcus; s__	denovo351|Clo_Veillonellaceae	Species	2.2e-05	5.9e-05	0	0	0	0	0	0	7e-06	9e-06	0	0	0.000588	0	0	1.4e-05	0	0	0	7.5e-05	0.000228	0	0	0	0	0	0	8e-06	0	0	0	0	0	0	0.000123	0	0	2.1e-05	0	0	0.211542	0	0.00012	0	0	0	0
Unassigned	denovo6131|NA_NA	Species	0	0	0	0	0	0	0	0	0	0	0	0	0	0	0	0	0	0	0	0	0	0	0	0	0	0	0	0	0	0	0	0	0	0	0	0	0	0	0	0	0	0	0	0	0	0	0
k__Bacteria; p__Firmicutes; c__Bacilli; o__Bacillales; f__Planococcaceae; g__Lysinibacillus; s__boronitolerans	denovo2984|Bac_Planococcaceae	Species	0	0	0	0	0	0	0	0	0	0	0	0	0	2.4e-05	0	5.4e-05	0	0	0	0	0	0.000152	0	0	0	0	0	0	2.2e-05	0	0	0	0	2.1e-05	0	0.000321	0	0	0	0	0	0	0	0	0	0	0
k__Bacteria; p__Actinobacteria; c__Actinobacteria; o__Actinomycetales; f__Corynebacteriaceae; g__Corynebacterium; s__	denovo4888|Act_Corynebacteriaceae	Species	0	0	0	0	0	0	0	0	0	0	0	0	0	0	0	0	0	0	0	0	0	0	0	0	0	0	0	0	0	0	0	0	0	0	0	0	0	0	0	0	0	0	0	0	0	0	0
k__Bacteria; p__Firmicutes; c__Clostridia; o__Clostridiales; f__Lachnospiraceae; g__Roseburia; s__	denovo470|Clo_Lachnospiraceae	Species	0	0	0	0	0	4.2e-05	3.1e-05	1.6e-05	0	0	5e-05	0	0.000548	0	0	0	0	0	0	0.005102	8e-06	0	0	0	0	0	0	0	0	0	0	0.002788	0	0	0	0	0	1.4e-05	0	0	0	0	0	0	6.6e-05	0	0.009756
k__Bacteria; p__Firmicutes; c__Clostridia; o__Clostridiales; f__Lachnospiraceae; g__Dorea; s__	denovo6357|Clo_Lachnospiraceae	Species	0	0	0	0	0	0	0	0	0	9e-06	0	0	0	0	0	0	0	0	0	0	0	0	0	0	0	0	0	0	0	0	0	0	0	0	0	0	0	0	0	0	7e-06	0	0	8e-06	0	0	0
k__Bacteria; p__Bacteroidetes; c__Bacteroidia; o__Bacteroidales; f__Bacteroidaceae; g__Bacteroides; s__	denovo6580|Bac_Bacteroidaceae	Species	0	5.9e-05	0	0	0	0	0	0	0	0	0	0	0	0	0	0	0	0	0	0	0	0	0	0	0	0	0	0	0	0	0	0	0	0	0	0	0	0	0	0	0	0	0	0	0	0	0
k__Bacteria; p__Firmicutes; c__Clostridia; o__Clostridiales; f__Lachnospiraceae; g__; s__	denovo1519|Clo_Lachnospiraceae	Species	0	0	0	0	0	4.2e-05	0.000108	3.9e-05	0	0	0	0	0.000427	0	3.9e-05	4.1e-05	0	0	0	0	3.9e-05	8e-06	0	0	0	0	0	6.5e-05	0	0	0	1.8e-05	0	0	0	0	0	0	0	0	6.2e-05	0.001622	0	0	0	0	1.6e-05
k__Bacteria; p__Firmicutes; c__Clostridia; o__Clostridiales; f__Veillonellaceae; g__Megasphaera; s__	denovo310|Clo_Veillonellaceae	Species	0	1.5e-05	0	0	0.047626	0.003653	1.5e-05	0	0	0	0	8e-06	8e-06	0	0	0.000135	8.2e-05	0	0	2e-05	0	0	0.000374	0	0	0	0.000109	0.000253	0	0	0	0	1.6e-05	0	0	0	0	0	0	0.000371	0	0	0.000254	8e-06	0.00078	0	0.000249
k__Bacteria; p__Firmicutes; c__Clostridia; o__Clostridiales; f__; g__; s__	denovo4614|Clo_	Species	0	0	0	0	0	0	0	0	0	0	2.5e-05	0	0	0	0	0	0	0	0	0	0	0	0	0	0	0	0	0	0	0	0	3.6e-05	0	0	0	0	0	0	0	0	0	0	0	0	0	0	1.6e-05
k__Bacteria; p__Firmicutes; c__Clostridia; o__Clostridiales; f__Clostridiaceae; g__; s__	denovo7211|Clo_Clostridiaceae	Species	0	0	0	0	0	0	0	0	0	0	0	0	0	0	0	0	0	0	0	0	0	0	0	0	0	0	0	0	0	0	0	0	0	0	0	0	0	0	0	0	0	0	0	0	0	0	0
k__Bacteria; p__Bacteroidetes; c__Bacteroidia; o__Bacteroidales; f__[Paraprevotellaceae]; g__Paraprevotella; s__	denovo3734|Bac_[Paraprevotellaceae]	Species	0	0	0	0	0	7e-06	0	0	0	0	0	0	0	0	0	0	0	0	0	0	0	0	0	0	0	0	0	0	0	0	0	0	0	0	0	0	0	0	0	0	0	0	0	0	0	0	0
k__Bacteria; p__Firmicutes; c__Clostridia; o__Clostridiales; f__Lachnospiraceae; g__; s__	denovo3847|Clo_Lachnospiraceae	Species	0	0	0	0	0	0	0	0	0	0	0	0	0	0	0	0	0	0	0	0	0	0	0	0	0	0	0	0	0	0	0	0	0	0	0	0	0	0	0	0	0	0	0	0	0	0	0
k__Bacteria; p__Firmicutes; c__Clostridia; o__Clostridiales; f__Lachnospiraceae; g__; s__	denovo4540|Clo_Lachnospiraceae	Species	0	0	0	0	0	0	0	0	0	0	0	0	0	0	0	0	0	0	0	0	0	0	0	0	0	0	0	0	0	0	0	0	0	0	0	0	0	0	0	0	0	0	0	0	0	0	0
k__Bacteria; p__Firmicutes; c__Clostridia; o__Clostridiales; f__Lachnospiraceae; g__[Ruminococcus]; s__gnavus	denovo1718|Clo_Lachnospiraceae	Species	0	0	0	0	0	0	8e-06	0.000738	0	0.000498	0	0	0	0	0	0	0	0	0	0	0	0	0	0	0	0	0	0	0	0	0.002961	0	0	0	0	0	0	0	0	0	0	8e-06	0	0.000989	0	0	0
k__Bacteria; p__Firmicutes; c__Bacilli; o__Lactobacillales; f__Lactobacillaceae; g__Lactobacillus; s__mucosae	denovo497|Lac_Lactobacillaceae	Species	0	0	0	0	0	0	0	0	0	0	0	0	2.4e-05	0	0	0	4.9e-05	0	0	0	0	0	0	0	0	0.003621	0	8e-06	5e-05	0	0	0	0	0	0	0	0	0.000283	0	0	0	0	0	0	0	0	0
k__Bacteria; p__Bacteroidetes; c__Bacteroidia; o__Bacteroidales; f__Prevotellaceae; g__Prevotella; s__	denovo1177|Bac_Prevotellaceae	Species	0	0	0	0	0	0	0	0	0	0	0	0	0	0	0	0	0	0	0	0	0	0	0	0	0	7e-06	0	0	0	0	0	0	0	0	0	0	0	0	0	0	0	0	0	0	0	0	0
k__Bacteria; p__Firmicutes; c__Clostridia; o__Clostridiales; f__Lachnospiraceae; g__Dorea; s__	denovo2548|Clo_Lachnospiraceae	Species	0	0	0	0	0	1.4e-05	0	3.1e-05	0	0	0	0	0	0	0	0	0	0	0	0	0	0	0	0	0	0	0	0	0	0	0	0	0	0	0	0	0	0	0	0	0	1.6e-05	0	0	0	0	5.6e-05
k__Bacteria; p__Firmicutes; c__Clostridia; o__Clostridiales; f__Veillonellaceae; g__Phascolarctobacterium; s__	denovo838|Clo_Veillonellaceae	Species	0	0	0	0	0	0	0	0	0	0	0	0	0	0	0	0	0	0	0	0	0	0	0	1.5e-05	0	0	0	0	0	0	0	0	0	0	0	0	0	0	0	0	0	0	0	0	0	0	0
k__Bacteria; p__Bacteroidetes; c__Bacteroidia; o__Bacteroidales; f__Bacteroidaceae; g__Bacteroides; s__uniformis	denovo6199|Bac_Bacteroidaceae	Species	1.5e-05	0	0	0	0	0	0	0	0.000117	0	0	0	0	0	0	0	0	0	0	0	0	0	0	0	0	0	0	0	0	0	0	0	0	0	0	0	0	0	0	0	0	0	0	0	6.6e-05	0	0
k__Bacteria; p__Firmicutes; c__Clostridia; o__Clostridiales; f__Veillonellaceae; g__Dialister; s__	denovo1187|Clo_Veillonellaceae	Species	0	0	0	8e-06	1.5e-05	0	0	0	0	0	0	0	3.2e-05	1.6e-05	0.001558	0	5.8e-05	0	0	2e-05	0	0	0	0	4.6e-05	0	0	0	0	0	0	0	0	0	7.2e-05	0	0	1.4e-05	7e-06	0	0	0	0.000165	1.6e-05	0.000116	0	1.6e-05
k__Bacteria; p__Firmicutes; c__Clostridia; o__Clostridiales; f__; g__; s__	denovo6060|Clo_	Species	0	7e-06	0	0	0	0	0	0	0	0	0	0	0	0	0	0	0	0	0	0	0	0	0	0	0	0	0	0	0	0	0	0	0	0	0	0	0	0	0	0	0	0	0	0	0	3.2e-05	0
k__Bacteria; p__Firmicutes; c__Clostridia; o__Clostridiales; f__Ruminococcaceae; g__Ruminococcus; s__	denovo7513|Clo_Ruminococcaceae	Species	0	0	0	0	0	0	0	0	0	0	0	0	0	0	0	0	0	0	0	0	0	0	0	0	0	7e-06	0	0	0	0	0	0	0	0	0	0	0	0	0	0	0	0	0	0	0	0	0
k__Bacteria; p__Bacteroidetes; c__Bacteroidia; o__Bacteroidales; f__[Odoribacteraceae]; g__Butyricimonas; s__	denovo6916|Bac_[Odoribacteraceae]	Species	0	0	0	0	0	0	0	0	9.5e-05	0	0	0	0	0	0	0	0	0	0	0	0	0	0	0	0	0	0	0	0	0	0	0	0	0	0	0	0	0	0	0	0	0	0	0	0	0	0
k__Bacteria; p__Firmicutes; c__Clostridia; o__Clostridiales; f__; g__; s__	denovo5292|Clo_	Species	0	0	0	0	0	0	0	0	0	0	0	0	0	0	0	0	0	0	0	0	0	0	0	0	0	0	0	0	0	0	0	0	0	0	0	0	0	0	0	0	0	0	0	0	0	0	0
k__Bacteria; p__Firmicutes; c__Clostridia; o__Clostridiales; f__Christensenellaceae; g__; s__	denovo7525|Clo_Christensenellaceae	Species	0	0	0	0	0	0	0	0	0	0	0	0	0	0	0	0	0	0	0	0	0	0	0	0	0	0	0	0	0	0	0	0	0	0	0	0	0	0	0	0	0	0	0	0	0	0	0
k__Bacteria; p__Firmicutes; c__Clostridia; o__Clostridiales; f__; g__; s__	denovo6106|Clo_	Species	0	0	0	0	0	0	0	0	0	0	0	0	0	0	0	0	0	0	0	0	0	0	0	0	0	0	0	0	0	0	0	0	0	0	0	0	0	0	0	0	0	0	0	0	0	0	0
k__Bacteria; p__Firmicutes; c__Clostridia; o__Clostridiales; f__Ruminococcaceae; g__Oscillospira; s__	denovo4336|Clo_Ruminococcaceae	Species	0	0	0	0	0	0	0	0	0	0	0	0	0	0	0	0.000413	0	0	0	0	0	0	0	0	0	0	0	0	0	0	0	0	0	0	0	0	0	0	0	0	0	0	0	0	0	0	0
k__Bacteria; p__Firmicutes; c__Clostridia; o__Clostridiales; f__Lachnospiraceae; g__; s__	denovo2002|Clo_Lachnospiraceae	Species	0	0	0	0	0	0	0	0	0	0	0	0	0	0	0	0	0	0	0	0	0	0	0	0	0	0	0	0	0	0	0	0	0	0	0	0	0	0	0	0	0	0	0	0	0	0	0
k__Bacteria; p__Proteobacteria; c__Alphaproteobacteria; o__Rhodobacterales; f__Rhodobacteraceae; g__Paracoccus; s__	denovo4152|Rho_Rhodobacteraceae	Species	0	0	0	0	0	0	0	0	0	0	0	0	0	0	0	0	0	0	0	0	0	0	0	0	0	0	0	0	0	0	0	0	0	0	0	0	0	0	0	0	0	0	0	0	0	0	0
k__Bacteria; p__Firmicutes; c__Clostridia; o__Clostridiales; f__Ruminococcaceae; g__; s__	denovo3732|Clo_Ruminococcaceae	Species	0	7e-06	0	0	0	0	0	0	0	0	0	0	0	0	0	0	0	0	1.5e-05	0	0	0	0	0	0	0	0.000109	0	0	0	0	0	0	0	0	0	8e-06	0	0	0	0	0	0	0	0	0	0
k__Bacteria; p__Firmicutes; c__Bacilli; o__Lactobacillales; f__Streptococcaceae; g__Streptococcus; s__	denovo1033|Lac_Streptococcaceae	Species	0	0	4.3e-05	0.000398	0	0	0	0	1.5e-05	0	0	0	0	0	0	0	0	0.000568	6.2e-05	0	0	0	0	0	0	0	3.9e-05	0	0	0.000253	0	0	0	0	0	0	0	0	0	0	0	0	1.5e-05	0	0	0	0
k__Bacteria; p__Firmicutes; c__Clostridia; o__Clostridiales; f__Christensenellaceae; g__; s__	denovo3665|Clo_Christensenellaceae	Species	0	0	0	0	0	0	0	0	0	0	0	0	0	0	0	0	0	0	0	0	0	0	0	0	0	0	0	0	0	0	0	0	0	0	0	0	0	0	0	0	0	0	0	0	0	0	0
k__Bacteria; p__Firmicutes; c__Clostridia; o__Clostridiales; f__Lachnospiraceae; g__; s__	denovo1961|Clo_Lachnospiraceae	Species	0	0	0	0	0	0.000232	0	0	0	0	0	0	0	0	0	0	0	0	0	0	0	0	0	0	0	0	0	0	3.6e-05	0	0	0	0	0	0	0	0	7e-06	0	0	0	0.000909	0	0	0	0	0.000289
k__Bacteria; p__Fusobacteria; c__Fusobacteriia; o__Fusobacteriales; f__Fusobacteriaceae; g__Fusobacterium; s__	denovo4252|Fus_Fusobacteriaceae	Species	0	0	0	0	0	0	0	0	0	0	0	0	0	0	0	0	0	0	0	0	0	0	0	0	0	0	0	0	0	0	0	0	0	0	0	0	0	0	0	0	0	0	0	0	0	0	0
k__Bacteria; p__Firmicutes; c__Clostridia; o__Clostridiales; f__Lachnospiraceae; g__Dorea; s__	denovo1009|Clo_Lachnospiraceae	Species	2.9e-05	0	0.005021	0.00544	0	0	0	0	0	0	0	0	0	0	0	0	0	0	0	0	0	0	0	0	0	0	0.000195	0	0	0	0	0	0	0	0	0	0.000708	0	0	0	0	0	7e-06	3.2e-05	0	0	0
k__Bacteria; p__Firmicutes; c__Clostridia; o__Clostridiales; f__Lachnospiraceae; g__; s__	denovo1406|Clo_Lachnospiraceae	Species	0	0	7e-06	0	0	0	0	0	0	0	0	0	0	0	0	0	0	2.8e-05	0	0	0	0	0	0	0	0	0	0	0	0	0	0	0	0	0	0	0	0	0	0	0	0	0	0	7.5e-05	0	0
k__Bacteria; p__Firmicutes; c__Clostridia; o__Clostridiales; f__Ruminococcaceae; g__Faecalibacterium; s__prausnitzii	denovo38|Clo_Ruminococcaceae	Species	0	0.000126	1.4e-05	9.8e-05	0	1.4e-05	0	8e-06	3.7e-05	9e-06	0	0	3.2e-05	0.00013	0.000209	0	0.019406	1.4e-05	8e-06	0	2.4e-05	0	0	0	0	0.163691	8e-06	0	0.003938	0	0	1.8e-05	0	0	4.1e-05	0	0	0	5e-05	0	0	0	0	0	0	0	0
k__Bacteria; p__Firmicutes; c__Clostridia; o__Clostridiales; f__Clostridiaceae; g__; s__	denovo6793|Clo_Clostridiaceae	Species	0	0	0	0	0	0	0	0	0	0	8e-06	0	0	0	0	0	0	0	0	0	0	0	0	0	0	0	0	0	0	0	0	0	0	0	0	0	0	0	0	0	0	0	0	0	0	0	8e-06
k__Bacteria; p__Firmicutes; c__Bacilli; o__Lactobacillales; f__Streptococcaceae; g__Streptococcus; s__	denovo1359|Lac_Streptococcaceae	Species	0	0	0.000115	0.000406	0	0	0	0	0	0	0	0	0	0	0	0	0	0.000859	0.000501	0	0	0	0	0	0	0	0.006818	0	0	4.5e-05	0	0	0	0	0	0	8e-06	0	0	0	7e-06	0	0	0	8e-06	0	0
k__Bacteria; p__Firmicutes; c__Clostridia; o__Clostridiales; f__Lachnospiraceae; g__Lachnospira; s__	denovo3064|Clo_Lachnospiraceae	Species	0	0	0	0	0	0	0	0	0	0	0	0	0	0	0	0	0	0	0	0	0	0	0	0	0	0	0	0	0	0	0	0	0	0	0	0	0	0	0	0	0	0	0	0	0	0	0
k__Bacteria; p__Fusobacteria; c__Fusobacteriia; o__Fusobacteriales; f__Fusobacteriaceae; g__Fusobacterium; s__	denovo2860|Fus_Fusobacteriaceae	Species	0	0	0	0	0	6.3e-05	0	0	0	0	1.7e-05	0	8e-06	4.9e-05	0	0	1.6e-05	0	0	4.8e-05	0	0	0	0	8e-06	0	2.3e-05	0	0	0	0	0	8e-06	7e-06	0.001835	0	0	0	0	0	0	0	0	0	0	0	0
k__Bacteria; p__Bacteroidetes; c__Bacteroidia; o__Bacteroidales; f__S24-7; g__; s__	denovo4010|Bac_S24-7	Species	0	0	0	0	0	0	0	0	0	0	0	0	0	0	0	0	0	0	0	0	0	0	0	0	0	0	0	0	0	0	0	0	0	0	0	0	0	0	5.7e-05	0	0	0	0	0	0	0	0
k__Bacteria; p__Bacteroidetes; c__Bacteroidia; o__Bacteroidales; f__Prevotellaceae; g__Prevotella; s__copri	denovo5727|Bac_Prevotellaceae	Species	0	0.001226	0	0	0	0	0	0	0	0	0	0	0	8e-06	0	0	0	0	0	0	0	0	0	0	3.8e-05	0	0	0	0	0	0	0	0	0	3.1e-05	0	0	0	0	0	0	0	0	0	0	0.000412	8.8e-05
k__Bacteria; p__Firmicutes; c__Clostridia; o__Clostridiales; f__Clostridiaceae; g__Clostridium; s__	denovo2734|Clo_Clostridiaceae	Species	0	0	0	0	0	0	0	0	0	0	0	0	0	0	0	0	0	0	0	0	0.000189	0	0	0	0	0	0	0	0	0	0	0.000454	0	0	0	0	0	0	0	0	1.4e-05	0	0	0	0	0	0
k__Bacteria; p__Spirochaetes; c__Spirochaetes; o__Spirochaetales; f__Spirochaetaceae; g__Treponema; s__socranskii	denovo3901|Spi_Spirochaetaceae	Species	0	0	0	0	0	0	0	0	0	0	0	0	0	0	0	0	0	0	0	0	0	0	0	0	0	0	1.6e-05	0	0	0	0	0	0	0	0	0	0	0	0	0	0	0	0	0	0	0	0
k__Bacteria; p__Firmicutes; c__Clostridia; o__Clostridiales; f__Lachnospiraceae; g__; s__	denovo4045|Clo_Lachnospiraceae	Species	0	0	0	0	0	0	0	0	0	0	0	0	0	0	0	0	0	0	0	0	0	0	0	0	0	0	0	0	0	0	0	0	0	0	0	0	0	0	0	0	7e-06	0	0	0	0	0	0
k__Bacteria; p__Firmicutes; c__Clostridia; o__Clostridiales; f__Lachnospiraceae; g__; s__	denovo7078|Clo_Lachnospiraceae	Species	0	0	0	0	0	0	0	0	0	0	0	0	0	0	0	0	0	0	0	0	0	0	0	0	0	0	0	8e-06	0	0	0	0	0	0	0	0	0	0	0	0	0	0	0	0	5.8e-05	8e-06	8e-06
k__Bacteria; p__Bacteroidetes; c__Bacteroidia; o__Bacteroidales; f__Bacteroidaceae; g__Bacteroides; s__	denovo1366|Bac_Bacteroidaceae	Species	0	0	0	0	0	0	0	0	0	9e-06	0	0	0	0	2.3e-05	0	0	0	0	0	0	0	0	0	0	0	0	0	0	0	0	0	0	0	0	0	0	0	0	0	7e-06	8e-06	0	8e-06	0	0	0
k__Bacteria; p__Firmicutes; c__Clostridia; o__Clostridiales; f__Ruminococcaceae; g__Faecalibacterium; s__prausnitzii	denovo6179|Clo_Ruminococcaceae	Species	0	0	0	0	0	0	0	0	0	0	0	0	0	0	0	0	0	0	0	0	0	0	0	0	0	0	0	4.9e-05	0	0	0	0	0	0	0	0	0	0	0	0	0	0	0	0	0	0	0
k__Bacteria; p__Actinobacteria; c__Actinobacteria; o__Actinomycetales; f__Actinomycetaceae; g__Actinomyces; s__	denovo4951|Act_Actinomycetaceae	Species	0	0	0	0	0	0	0	0	0	0	0	0	0	0	0	0	0	0	0	0	0	0	0	0	0	0	0	0	0	0	0	0	0	0	0	0	0	0	0	0	0	0	0	0	0	0	0
k__Bacteria; p__Bacteroidetes; c__Bacteroidia; o__Bacteroidales; f__[Paraprevotellaceae]; g__Paraprevotella; s__	denovo1534|Bac_[Paraprevotellaceae]	Species	0	5.9e-05	0	0	0	0	0	0	0.00628	0	0	0	0	0	0	0	0	0	0	0	0	0	0	0	0	0	0	0	0	0	0	0	0	0	0	0	0	0	0	0	0	0	7e-06	0	0	0	0
k__Bacteria; p__Firmicutes; c__Bacilli; o__Lactobacillales; f__Lactobacillaceae; g__Lactobacillus; s__	denovo4914|Lac_Lactobacillaceae	Species	0	0	0	0	0	0	0	0	0	0	0	0	0	0	0	0	0	0	0	0	0	0	0	0.00025	0	0	0	0	0	0	0	0	0	0	0	0	6.4e-05	0	0	0	0	0	0	0	0	0	0
k__Bacteria; p__Firmicutes; c__Clostridia; o__Clostridiales; f__[Tissierellaceae]; g__Anaerococcus; s__	denovo5126|Clo_[Tissierellaceae]	Species	0	0	0	0	0	0	0	0	0	0	0	0	0	0	0	0	0	0	0	0	0	0	0	0	0	0	0	0	0	0	0	0	0	0	0	0	0	0	0	0	0	0	0	0	0	0	0
k__Bacteria; p__Firmicutes; c__Clostridia; o__Clostridiales; f__; g__; s__	denovo1047|Clo_	Species	0	0.002747	0	0	0	0	8e-06	0	7e-06	0	0	0	0	0	0.000248	0	0	7e-06	0	0	4.7e-05	0	0	0	0	0	0	0	0	0	0	0.000381	0	7e-06	0	0	0	0	0	0	0	0	7e-06	0	0	8.9e-05	0
k__Bacteria; p__Proteobacteria; c__Gammaproteobacteria; o__Pseudomonadales; f__Pseudomonadaceae; g__; s__	denovo5973|Pse_Pseudomonadaceae	Species	0	0	0	0	0	0	0	0	0	0	0	0	0	0	0	0	0	0	0	0	0	0	0	0	0	0	0	0	0	0	0	0	0	0	0	0	0	0	0	0	0	0	0	0	0	0	0
k__Bacteria; p__Firmicutes; c__Clostridia; o__Clostridiales; f__Lachnospiraceae; g__; s__	denovo4449|Clo_Lachnospiraceae	Species	0	0	0	0	0	0	0	0	0	0	0	0	0	0	0	0	0	0	0	0	0	0	0	0	0	0	0	0	0	0	0	0	0	0	0	0	0	0	0	0	0	0	0	0	0	0	0
k__Bacteria; p__Firmicutes; c__Bacilli; o__Lactobacillales; f__Lactobacillaceae; g__Lactobacillus; s__	denovo5405|Lac_Lactobacillaceae	Species	0	0	0	0	0	0	0	0	0	0	0	0	0	0	0	0	0	0	0	0	0	0	0	0	0	0	0	0	0	0	0	0	0	0	0	0	0	0.000382	0	0	0	0	0	0	0	0	0
k__Bacteria; p__Bacteroidetes; c__Bacteroidia; o__Bacteroidales; f__Bacteroidaceae; g__Bacteroides; s__	denovo3642|Bac_Bacteroidaceae	Species	0	0	0	0	0	0	0	0	0	0	0	0	0	0	0	0	0	0	0	0	0	0	0	0	0	0	0	0	0	0	0	0	0	0	0	0	0	0	0	0	0	0	0	0	0	0	0
k__Bacteria; p__Firmicutes; c__Clostridia; o__Clostridiales; f__Lachnospiraceae; g__Coprococcus; s__	denovo6964|Clo_Lachnospiraceae	Species	0	0	0	0	0	0	0	0	0	0	0	0	0	0	0	0	0	0	0	0	0	0	0	0	0	0	0	0	0	0	0	0	0	0	0	0	0	0	0	0	0	0	0	0	0	0	0
k__Bacteria; p__Firmicutes; c__Clostridia; o__Clostridiales; f__; g__; s__	denovo4463|Clo_	Species	0	0	0	0	0	0	0	0	0	1.9e-05	0	0	0	0	0	0	0	0	0	0	0	0	0	0	0	0	0	0	0	1.5e-05	0	0	0	0	0	0	0	0	0	0	0	0	0	0	0	0	0
k__Bacteria; p__Firmicutes; c__Clostridia; o__Clostridiales; f__Lachnospiraceae; g__Coprococcus; s__	denovo2961|Clo_Lachnospiraceae	Species	0	0	0	0	0	0	2.3e-05	0	0	0	9.1e-05	0	1.6e-05	0	0	0	0	0	0	0	0	0	0	0	0	7e-06	0	0	7e-06	0	0	0.000118	0	0	3.1e-05	0	0	0	0	0	0	0	0	0	0	0	0
k__Bacteria; p__Firmicutes; c__Bacilli; o__Lactobacillales; f__Streptococcaceae; g__Streptococcus; s__	denovo7125|Lac_Streptococcaceae	Species	0	0	0	0	0	7e-06	0	0	0	0	8e-06	3.9e-05	0	0	1.6e-05	0	0	0	8e-06	1.4e-05	0	8e-06	0	0	0	0	0	1.6e-05	0	0	0	0	0	0	0	3.4e-05	0	2.1e-05	0	0	0	9.4e-05	0	0	0	0	0
k__Bacteria; p__Bacteroidetes; c__Bacteroidia; o__Bacteroidales; f__S24-7; g__; s__	denovo4056|Bac_S24-7	Species	0	0	0	0	0	0	0	0	0	0	0	0	0	0	0	0	0	0	0	0	0	0	0	0	0	0	0	0	0	0	0	0	0	0	0	0	0	0	0	0	0	0	0	0	0	0	0
k__Bacteria; p__Firmicutes; c__Erysipelotrichi; o__Erysipelotrichales; f__Erysipelotrichaceae; g__; s__	denovo5934|Ery_Erysipelotrichaceae	Species	0	0	0	0	0	0	0	0	0	0	0	0	0	0	0	0	0	0	0	0	0	0	0	0	0	0	0	0	0	0	0	0	0	0	0	0	0	0	5.7e-05	2.1e-05	0	0	0	0	0	0	0
k__Bacteria; p__Firmicutes; c__Clostridia; o__Clostridiales; f__Ruminococcaceae; g__Oscillospira; s__	denovo7930|Clo_Ruminococcaceae	Species	0	0	0	0	0	0	0	0	0	9e-06	1.7e-05	0	0	0	0	0	0	0	0	0	0	0	0	0	0	0	0	0	0	0	0	0	0	0	0	0	0	0	0	0	0	0	0	0	0	0	0
k__Bacteria; p__Firmicutes; c__Clostridia; o__Clostridiales; f__Lachnospiraceae; g__[Ruminococcus]; s__	denovo5539|Clo_Lachnospiraceae	Species	0	0	0	0	0	0	0	0	0	0	0	0	0	0	0	0	0	0	0	0	0	0	0	0	0	0	0	0	0	0	0	0	0	0	0	0	0	0	0	0	0	0	0	0	0	0	0
k__Bacteria; p__Firmicutes; c__Clostridia; o__Clostridiales; f__Veillonellaceae; g__Veillonella; s__dispar	denovo581|Clo_Veillonellaceae	Species	5.1e-05	0	0	0	1.5e-05	2.1e-05	0	0	0	0	0	0	0	0	8e-06	9.5e-05	0	0	0	0	0	0	0	0	0	0	8e-06	0	0	0	0	0	0	0	0	0	0	0	0	0.00136	0.004235	0	0	0	0.000573	0	0
k__Bacteria; p__Firmicutes; c__Clostridia; o__Clostridiales; f__Ruminococcaceae; g__; s__	denovo5370|Clo_Ruminococcaceae	Species	0	0.000155	0	0	0	0	0	0	0	0	0	0	0	0	8e-06	0	0	0	0	0	8e-06	0	0	0	0	0	0	0	0	0	0	0	0	0	0	0	0	0	7e-06	0	0	0	0	0	0	0	0
k__Bacteria; p__Firmicutes; c__Clostridia; o__Clostridiales; f__Ruminococcaceae; g__Oscillospira; s__	denovo2942|Clo_Ruminococcaceae	Species	0	0	0	0	0	0	0	0	0	0	0.001408	0	0	0	0	0	0	0	0	0	0	0	0	0	0	0	0	0	0	0	0	9e-06	0	0	0	0	0	0	0	0	0	0	0	0	0	0	0
k__Bacteria; p__Firmicutes; c__Clostridia; o__Clostridiales; f__Ruminococcaceae; g__Ruminococcus; s__	denovo2290|Clo_Ruminococcaceae	Species	0	0	0	0	0	0	0	0	0	9e-06	0	0	0	0	0	0	0	0	0	0	0	0	0	0	0	0	0	0	0	0	0	0	0	0	0	0	0	0	0	0	0	0	0	0	0	0	0
k__Bacteria; p__Actinobacteria; c__Actinobacteria; o__Actinomycetales; f__Actinomycetaceae; g__Actinomyces; s__	denovo1784|Act_Actinomycetaceae	Species	0	0	0	0	0	3.5e-05	0	0	0	0	8e-06	0	0.000129	0.003824	0	0	0	0	0	0.000116	0	8e-06	0	0	0	0	8e-06	0	0	0	0	9e-06	0.000361	0	2.1e-05	0	0	1.4e-05	0	0	0	0.000157	0	0	0	0	0
k__Bacteria; p__Firmicutes; c__Clostridia; o__Clostridiales; f__Lachnospiraceae; g__Blautia; s__	denovo2845|Clo_Lachnospiraceae	Species	0	0	1.4e-05	0	0	0	0	0	5.1e-05	9e-06	0	0	0	0	0	0	0	0	0	0	0	0	0	0	0	0	0	0	0	0	0	0	0	0	0	0	0	0	0.000244	0.000172	0	0	0	2.4e-05	0	0	0
k__Bacteria; p__Firmicutes; c__Clostridia; o__Clostridiales; f__Lachnospiraceae; g__; s__	denovo5892|Clo_Lachnospiraceae	Species	0	0	0	0	0	0	0	0	0	0	0	0	0	0	0	0	0	0	0	0	0	0	0	0	0	7e-06	0	0	7e-06	0	0	0	0	0	0	0	0	0	0	0	0	0	0	0	0	0	0
k__Bacteria; p__Firmicutes; c__Clostridia; o__Clostridiales; f__Clostridiaceae; g__; s__	denovo6930|Clo_Clostridiaceae	Species	0	0	0	0	0	0	0	0	0	0	0	0	0	0	0	0	0	0	0	0	0	0	0	0	0	0	0	0	0	0	0	0	0	0	0	0	0	0	0	0	0	0	0	0	0	0	0
k__Bacteria; p__Bacteroidetes; c__Bacteroidia; o__Bacteroidales; f__Bacteroidaceae; g__Bacteroides; s__	denovo4569|Bac_Bacteroidaceae	Species	0	0	0	0	0	0	0	0	0	0	0	0	0	0	0	0	0	0	0	0	0	0	0	0	0	0	0	0	0	0	0	0	0	0	0	0	0	0	0	0	0	0	0	0	0	0	0
k__Bacteria; p__Bacteroidetes; c__Bacteroidia; o__Bacteroidales; f__[Paraprevotellaceae]; g__[Prevotella]; s__	denovo7018|Bac_[Paraprevotellaceae]	Species	0	0	0	0	0	0	0	0	0	0	0	0	0	0	0	0	0	0	0	0	0	0	0	0	0	0	0	0	0	0	0	0	0	0	0	0	0	0	0	0	0	0	0	0	0	0	0
k__Bacteria; p__Firmicutes; c__Clostridia; o__Clostridiales; f__Lachnospiraceae; g__Coprococcus; s__	denovo3530|Clo_Lachnospiraceae	Species	0	0	0	0	0	0	0	8e-06	0	9e-06	0	0	0	0	0	0	0	0	0	0	0	0	0	0	0	0	0	0	0	0	0	0	4.8e-05	0	6.2e-05	0	0	0	0	0	0	0	0	0	0	0	0
k__Bacteria; p__Firmicutes; c__Clostridia; o__Clostridiales; f__Lachnospiraceae; g__Oribacterium; s__	denovo4976|Clo_Lachnospiraceae	Species	0	0	0	0	0	0	0	0	0	0	0	0	0	0	0	0	0	0	0	0	0	0	0	0	0	0	2.3e-05	0	0	0	0	0	0	0	0	0	0	0	0	0	0	0	0	0	0	0	0
k__Bacteria; p__Firmicutes; c__Clostridia; o__Clostridiales; f__Ruminococcaceae; g__Oscillospira; s__	denovo1021|Clo_Ruminococcaceae	Species	0	0	0	8e-06	0	0	0	0	0.00058	9e-06	0	0	0	0	0	0	0	0	0	0	0	0	0	0	0	0	1.6e-05	0	0	0	0	0	0	0	0	0	0	0	0.001774	1.4e-05	3.4e-05	0	0.000508	0	0.001926	0	0
k__Bacteria; p__Firmicutes; c__Bacilli; o__Lactobacillales; f__Streptococcaceae; g__Streptococcus; s__	denovo3879|Lac_Streptococcaceae	Species	0	0	0	0	0	0	0	0	0	0	0	0	0	0	0	0	0	0	8e-06	0	0	0	0	0	0	0	0	0	0	1.5e-05	0	0	0	0	0	0	0	0	0	0	0	0	0	0	0	0	0
k__Bacteria; p__Firmicutes; c__Clostridia; o__Clostridiales; f__Veillonellaceae; g__Veillonella; s__parvula	denovo197|Clo_Veillonellaceae	Species	0	6.6e-05	0	0	0.136785	2.1e-05	0	0	0	0	0	0	2.4e-05	0	0.00272	0	1.6e-05	0	0	1.4e-05	0	0	0.001255	8e-06	0	0	0	3.3e-05	0	0	0	0	0	0	0	0	8e-06	7e-06	0	0	9.6e-05	0	0	0	1.7e-05	7.3e-05	0
k__Bacteria; p__Bacteroidetes; c__Bacteroidia; o__Bacteroidales; f__Prevotellaceae; g__Prevotella; s__copri	denovo5525|Bac_Prevotellaceae	Species	0	0	0	0	0	0	0	0	0	0	0	0	0	0	0	0	0	0	0	0	0	0	0	0	0	0	0	0	0	0	0	0	0	0	0	0	0	0	0	0	0	0	0	0	0	4.8e-05	0
k__Bacteria; p__Firmicutes; c__Clostridia; o__Clostridiales; f__Lachnospiraceae; g__; s__	denovo5959|Clo_Lachnospiraceae	Species	0	8.1e-05	0	0	0	0	0	0	0	0	0	0	0	0	0.000101	0	0	0	0	0	0	0	0	0	0	0	0	0	0	0	0	0	0	0	0	0	0	0	0	0	0	0	0	0	0	0	0
k__Bacteria; p__Firmicutes; c__Clostridia; o__Clostridiales; f__Lachnospiraceae; g__; s__	denovo7535|Clo_Lachnospiraceae	Species	0	0	0	0	0	0	0	0	0	0	0	0	0	0	0	0	0	0	0	0	0	0	0	0	0	0	0	0	0	0	0	0	0	0	0	0	0	0	0	0	0	0	0	0	0	0	0
k__Bacteria; p__TM7; c__TM7-3; o__; f__; g__; s__	denovo3047|_	Species	0	0	0	0	0	0	0	8e-06	0	0	0	0	0	0	0	0	0	0	0	0	0	1.5e-05	0	0	0.000396	0	0	0.000196	0	0	0	0	0	0	0	0	0	0	0	0	0	0	0	0	0	0	0
k__Bacteria; p__Proteobacteria; c__Gammaproteobacteria; o__Enterobacteriales; f__Enterobacteriaceae; g__; s__	denovo3|Ent_Enterobacteriaceae	Species	0.006416	0.053605	0.000809	0.010804	0.09267	0	0.002514	0.000396	6.6e-05	8.5e-05	0.003495	0.001209	0	3.2e-05	0.219607	2.7e-05	0.000107	0.142732	0.703099	7e-06	0.000542	6.1e-05	0.265412	0.000144	8e-06	8.3e-05	0.002262	8e-06	5e-05	0.000566	0.00127	1.8e-05	0.000818	7e-06	0	0.000219	0.422172	4.2e-05	0.000517	0.008179	0.000302	0.000603	0.004905	0.001216	0.000282	0.002035	0.000113
k__Bacteria; p__Firmicutes; c__Bacilli; o__Bacillales; f__Bacillaceae; g__Oceanobacillus; s__	denovo6762|Bac_Bacillaceae	Species	0	0	0	0	0	0	0	0	0	0	0	0	0	0	0	0	0	0	0	0	0	0	0	0	0	0	0	0	0	0	0	0	0	0	0	0	0	0	0	0	0	0	0	0	0	0	0
k__Bacteria; p__Bacteroidetes; c__Bacteroidia; o__Bacteroidales; f__Porphyromonadaceae; g__Porphyromonas; s__endodontalis	denovo1665|Bac_Porphyromonadaceae	Species	0	0	0	0	0	0	0	0	0	0	0	0	0	0	0	0	0	0	0	0	0	0	0	0	0	0	0.006569	0	0	0	0	0	0	0	0	0	0	0	0	0	0	0	0	0	0	0	0
k__Bacteria; p__Firmicutes; c__Clostridia; o__Clostridiales; f__Lachnospiraceae; g__; s__	denovo3182|Clo_Lachnospiraceae	Species	0	0	0	0	0	0	0	0	0	0	0	0	0	8e-06	0	0	0	0	0	0	0	0	0	0	0	0	0	0	0	0	0	0	0	7e-06	0	0	0	0	0	0	0	0	0	0	0	0	0
k__Bacteria; p__Firmicutes; c__Clostridia; o__Clostridiales; f__Ruminococcaceae; g__Oscillospira; s__	denovo6371|Clo_Ruminococcaceae	Species	0	0	0	0	0	0	0	0	0	0	0	0	0	0	0	0	0	0	0	0	0	0	0	0	0	0	0	0	0	0	0	0	0	0	0	0	0	0	0	0	0	0	0	0	0	0	0
k__Bacteria; p__Actinobacteria; c__Coriobacteriia; o__Coriobacteriales; f__Coriobacteriaceae; g__Collinsella; s__aerofaciens	denovo26|Cor_Coriobacteriaceae	Species	0	7e-06	3.6e-05	8e-06	0	7e-06	0	0	0	3.8e-05	0	8e-06	0	0.008087	0	0	0.000279	7e-06	1.5e-05	0	8e-06	0	0	0	0	9.7e-05	0	8e-06	0	0	0	0	8e-06	0.010158	0	0.07433	0	0	0	0	0	0	0	0	0	0	0
k__Bacteria; p__Firmicutes; c__Clostridia; o__Clostridiales; f__Lachnospiraceae; g__; s__	denovo2946|Clo_Lachnospiraceae	Species	0	3e-05	0	0	0	4.9e-05	0	0	0	0.000488	0.000199	0	0	0	1.6e-05	0	0	0	0	0	3.1e-05	0	0	0	0	0	0	0	0	0	0	0.000608	0	0	0	0	0	0	0	0	0	7.1e-05	0	0	0	0	0
k__Bacteria; p__Firmicutes; c__Clostridia; o__Clostridiales; f__Veillonellaceae; g__Dialister; s__	denovo7227|Clo_Veillonellaceae	Species	0	0	0	0	0	0	0	0	0	0	0	0	0	0	0	0	0	0	0	0	0	0	0	0	0	0	0	0	0	0	0	0	0	0	0	0	0	0	0	0	0	0	0	0	0	0	0
k__Bacteria; p__Bacteroidetes; c__Bacteroidia; o__Bacteroidales; f__Bacteroidaceae; g__Bacteroides; s__coprophilus	denovo387|Bac_Bacteroidaceae	Species	0	0	0	0	0	0	0	0	0	0	0	0	0	0	0	0	0	0	0	0	0	0	0	8e-06	0	0	0	0	0	0	0	0	0	0	0	0	0	0	0	0	0	0	0	0	0	0	0
k__Bacteria; p__Firmicutes; c__Clostridia; o__Clostridiales; f__Lachnospiraceae; g__Dorea; s__	denovo6956|Clo_Lachnospiraceae	Species	0	0	0	0	0	0	0	0	0	0	0	0	0	0	0	0	0	0	0	0	0	0	0	0	0	0	0	0	0	0	0	0	0	0	0	0	0	0	0	0	0	0	0	0	1.7e-05	0	0
k__Bacteria; p__Firmicutes; c__Clostridia; o__Clostridiales; f__Ruminococcaceae; g__Ruminococcus; s__	denovo6976|Clo_Ruminococcaceae	Species	0	0	0	0	0	0	0	0	0	0	0	0	0	0	0	0	0	0	0	0	0	0	0	0	0	0	0	0	0	0	0	0	0	7e-06	0	0	0	0	0	0	0	0	0	0	0	0	0
k__Bacteria; p__Firmicutes; c__Clostridia; o__Clostridiales; f__Lachnospiraceae	denovo4201|Clo_Lachnospiraceae	Species	0	0	0	0	0	0	0	0	0	0.000141	0	0	0	0	0	0	0	0	0	0	0	0	0	0	0	0	0	0	0	0	0	0	0	0	0	0	0	0	0	0	0	0	0	0	0	0	0
k__Bacteria; p__Firmicutes; c__Clostridia; o__Clostridiales; f__; g__; s__	denovo2253|Clo_	Species	0	0	0	0	0	0	0	0	0	0.002939	0	0	0	0	0	0	0	0	0	0	0	0	0	0	0	0	0	5.7e-05	0	0	0	0	0	0	0	0	0	0	0	0	0	0	0	0	0	0	0
k__Bacteria; p__Proteobacteria; c__Gammaproteobacteria; o__Enterobacteriales; f__Enterobacteriaceae; g__; s__	denovo7223|Ent_Enterobacteriaceae	Species	0	0	0	0	0	0	0	0	0	0	0	0	0	0	0	0	0	0	0	0	0	0	0	0	0	0	0	0	0	0	0	0	0	0	0	0	0	0	0	0	0	0	0	0	0	0	0
k__Bacteria; p__Bacteroidetes; c__Bacteroidia; o__Bacteroidales; f__Bacteroidaceae; g__Bacteroides; s__	denovo7288|Bac_Bacteroidaceae	Species	0	0	0	0	0	0	0	0	0	0	0	0	0	0	0	0	1.6e-05	0	0	0	0	0	0	0	0	0	0	0	0	0	0	0	0	0	0	0	0	2.8e-05	0	0	0	0	0	0	2.5e-05	0	0
k__Bacteria; p__Proteobacteria; c__Gammaproteobacteria; o__Enterobacteriales; f__Enterobacteriaceae; g__Citrobacter; s__	denovo13|Ent_Enterobacteriaceae	Species	7e-06	0	0	0	8e-06	0	0	0.151581	0	0	0	0	0	0	0	0	0	0	0	0	0	0	0	0	0.000328	0	0	1.6e-05	5.7e-05	0	0	0	0	0	0.002276	0	0	0.000807	0	0	0	8e-06	0	0	0	0	5.6e-05
k__Bacteria; p__Actinobacteria; c__Coriobacteriia; o__Coriobacteriales; f__Coriobacteriaceae; g__; s__	denovo5788|Cor_Coriobacteriaceae	Species	0	0	0	0	0	0	0	0	0	0.000254	0	0	0	0	0	0	0	0	0	0	0	0	0	0	0	0	0	0	0	0	0	0	0	0	0	0	0	0	0	0	0	0	0	0	0	0	0
k__Bacteria; p__Actinobacteria; c__Actinobacteria; o__Actinomycetales; f__Actinomycetaceae; g__Actinomyces; s__	denovo6842|Act_Actinomycetaceae	Species	0	0	0	0	0	0	0	0	0	2.8e-05	0	0	0	0	0	0	0	0	0	0	0	0	7e-06	0	0	0	0	0	0	0	0	0	0	0	0	0	0	0	7e-06	0	0	1.6e-05	0	0	0	0	0
k__Bacteria; p__Firmicutes; c__Clostridia; o__Clostridiales; f__Lachnospiraceae; g__; s__	denovo7844|Clo_Lachnospiraceae	Species	0	0	0	0	0	0	0	0	0	0	0	0	0	0	0	0	0	0	0	0	0	0	0	0	0	0	0	0	0	0	0	0	0	1.4e-05	0	0	0	0	0	0	0	0	0	0	0	0	0
k__Bacteria; p__Firmicutes; c__Clostridia; o__Clostridiales; f__Lachnospiraceae; g__; s__	denovo1083|Clo_Lachnospiraceae	Species	0	0	0	0	0	0	0	0	0	0	0	0	0	0	0	0	0	0	0	0	0	0	0	0	8e-06	0	0	0	0	0	0	0	3.2e-05	0	2.1e-05	0	0	0	0	0	0	0	0	0	0	0	0
k__Bacteria; p__Bacteroidetes; c__Bacteroidia; o__Bacteroidales; f__[Barnesiellaceae]; g__; s__	denovo5511|Bac_[Barnesiellaceae]	Species	0	0	0	0	0	0	0	0	0	0	0	0	0	0	0	0	0	0	0	0	0	0	0	0	0	0	0	0	0	0	0	0	0	0	0	0	0	0	0	0	0	0	0	0	0	0	0
k__Bacteria; p__Firmicutes; c__Erysipelotrichi; o__Erysipelotrichales; f__Erysipelotrichaceae; g__; s__	denovo5310|Ery_Erysipelotrichaceae	Species	0	0	0	0	0	0	0	0	0	0	0	0	0	0	0	0	0	0	0	0	0	0	0	0	0	0	0.000257	0	0	0	0	0	0	2.1e-05	0	0	0	0	0	0	0	0	0	0	0	0	0
k__Bacteria; p__Firmicutes; c__Clostridia; o__Clostridiales; f__Veillonellaceae; g__Acidaminococcus; s__	denovo4189|Clo_Veillonellaceae	Species	0	0	0	0	0	0	0	0	0	0	0	0	0	0	0	0	0	0	0	0	0	0	0	0	0	0	0	0.000237	0	0	0	0	0	0	0	0	0	0.000311	0	0	0	0	0	0	0	0	0
k__Bacteria; p__Firmicutes; c__Clostridia; o__Clostridiales; f__Veillonellaceae; g__Megamonas; s__	denovo7823|Clo_Veillonellaceae	Species	0	0	2.1e-05	0	0	0	0	0	0	0	0	0	0	0	1.6e-05	0	0	0	0	0	0	0	0	0	0	0	0	0	0	0	0	0	0	0	0	0	0	0	0	0	0	0	0	0	0	0.000533	0.000193
k__Bacteria; p__Bacteroidetes; c__Bacteroidia; o__Bacteroidales; f__Bacteroidaceae; g__Bacteroides; s__uniformis	denovo429|Bac_Bacteroidaceae	Species	0	0	0	0	0	0	0	0	0	0	0	0	0	0	0	0	8e-06	0	0	0	0	0	0	0	0	0	0	0	0	0	0	0	0.02557	0	2.1e-05	0	0	7e-06	0	0	0	0	0	0	0	0	0
k__Bacteria; p__Firmicutes; c__Clostridia; o__Clostridiales; f__Ruminococcaceae; g__Oscillospira; s__	denovo2520|Clo_Ruminococcaceae	Species	0	0	0	0	0	0	0	0	0	0	0	0	0	0	0	0	0	0	0	0	0	0	0	0	0	0	0	0	0	0	0	0	0	0	0	0	0	0	0	0	0	0	0	0	0	0	0
k__Bacteria; p__Bacteroidetes; c__Bacteroidia; o__Bacteroidales; f__Porphyromonadaceae; g__Parabacteroides; s__	denovo6774|Bac_Porphyromonadaceae	Species	0	0	0	0	0	0	0	0	0	0	0	0	0	0	0	0	0	0	0	0	0	0	0	0	0	0	0	0	0	0	0	0	0	0	0	0	0	0	0	0	0	0	0	0	0	0	0
k__Bacteria; p__Bacteroidetes; c__Bacteroidia; o__Bacteroidales; f__Porphyromonadaceae; g__Parabacteroides; s__	denovo2208|Bac_Porphyromonadaceae	Species	0	0	0	0	0	0	0	0	1.5e-05	0	0	0	0	0	7.8e-05	0	0	0	0	0.000123	0	0	0	0	0	0	0	0	0	0	0	9e-06	0	0	0	0	8.8e-05	0	0	0	0	0	0	0	0	0.000121	0
k__Bacteria; p__Bacteroidetes; c__Bacteroidia; o__Bacteroidales; f__Bacteroidaceae; g__Bacteroides; s__uniformis	denovo247|Bac_Bacteroidaceae	Species	0	0	0	0	0	0	0	0	0.000117	0.003935	0	0	0	0	8e-06	0	0	0	0	0	0	0	0	0	0	0	0	0	0	0	0	0	0	0	2.1e-05	0	8e-06	2.1e-05	0	0	0.007868	3.1e-05	7e-06	0.001896	0	8e-06	0
k__Bacteria; p__Firmicutes; c__Clostridia; o__Clostridiales; f__Ruminococcaceae; g__; s__	denovo3653|Clo_Ruminococcaceae	Species	0	0	0	0	0	0	0	0	0	0	0	0	0	0	0	0	0	0	0	0	0	0	0	0	0	7e-06	0	0	0	0	0	0	0	0.000737	0	0	0	0	0	0	0	0	0	0	0	0	0
k__Bacteria; p__Firmicutes; c__Clostridia; o__Clostridiales; f__Ruminococcaceae; g__; s__	denovo8095|Clo_Ruminococcaceae	Species	0	0	0	0	0	0	0	0	0	0	6.6e-05	0	0	0	0	0	0	0	0	0	0	0	0	0	0	0	0	0	0	0	0	0	0	0	0	0	0	0	0	0	0	0	0	0	0	0	0
k__Bacteria; p__Actinobacteria; c__Coriobacteriia; o__Coriobacteriales; f__Coriobacteriaceae; g__Collinsella; s__aerofaciens	denovo215|Cor_Coriobacteriaceae	Species	0	0.00322	4.3e-05	0	0	2.8e-05	0	0	0.001761	0.00061	0	0.080054	0.000943	0	3.1e-05	0	0	1.4e-05	4.6e-05	0	0.001359	0	0	0	0	0	0	1.6e-05	0	7e-06	0	0.017364	2.4e-05	0	0	3.4e-05	2.4e-05	0.001373	0.004431	0.00013	0	0	8.2e-05	0	0	2.4e-05	8e-06
k__Bacteria; p__Firmicutes; c__Clostridia; o__Clostridiales; f__Lachnospiraceae; g__; s__	denovo1003|Clo_Lachnospiraceae	Species	0	0	0	0	0	0	0	0	0	0	0	0	0	8e-06	0	0	6.6e-05	0	0	0	0	0	0	0	0	7e-06	0	0.001602	0	0	0	0	0	0.001187	0	0	0	0	0	0	0	0	0	0	0	0	0
k__Bacteria; p__Bacteroidetes; c__Bacteroidia; o__Bacteroidales; f__Bacteroidaceae; g__Bacteroides; s__uniformis	denovo5157|Bac_Bacteroidaceae	Species	0	0	0	0	0	0	0	0	0.000132	0	0	0	0	0	0	0	0	0	0	0	0	0	0	0	0	0	0	0	0	0	0	0	0	0	0	0	8e-06	0	0	0	0	0	0	0	0	0	0
k__Bacteria; p__Proteobacteria; c__Alphaproteobacteria; o__Rhizobiales; f__Phyllobacteriaceae; g__; s__	denovo4545|Rhi_Phyllobacteriaceae	Species	0	0	0	0	0	0	0	0	0	0	0	0	0	0	0	0	0	0	0	0	0	0	0	0	0	0	0	0	0	0	0	0	0	0	0	0	0	0	0	0	0	0	0	0	0	0	0
k__Bacteria; p__Firmicutes; c__Clostridia; o__Clostridiales; f__Clostridiaceae; g__; s__	denovo2213|Clo_Clostridiaceae	Species	7e-06	0	0.000695	0	0	0	0	0	0	0	0	0	0	0	0	0	0	0	0	0	0	0	0	0	0	0	0	0	0	0	0	0	0	0	0	0	0	0	0	0	0	0	0	0	0	0	0
k__Bacteria; p__Firmicutes; c__Erysipelotrichi; o__Erysipelotrichales; f__Erysipelotrichaceae; g__[Eubacterium]; s__	denovo2745|Ery_Erysipelotrichaceae	Species	0	0	0	0	0	0	0	0	7e-06	0	0	0	0	0	0	0	0	0	0	0	0	0	0	0	0	0	0	0	0	0	0	0	0	0	0	0	0	0	0	0	0	0	0.001533	0	0	1.6e-05	8e-06
k__Bacteria; p__Bacteroidetes; c__Bacteroidia; o__Bacteroidales; f__Prevotellaceae; g__Prevotella; s__copri	denovo7908|Bac_Prevotellaceae	Species	0	0	0	0	0	0	0	0	0	0	0	0	0	0	0	0	0	0	0	0	0	0	0	0	0	0	0	0	0	0	0	0	0	0	0	0	0	0	0	0	0	0	0	0	0	0	0
k__Bacteria; p__Proteobacteria; c__Gammaproteobacteria; o__Enterobacteriales; f__Enterobacteriaceae	denovo5614|Ent_Enterobacteriaceae	Species	0	0	0	0	0	0	0	0	0	0	0	0	0	0	0	0	0	0	0	0	0	0	0	0	0	0	0	0	0	0	0	0	0	0	0	0	8e-06	0	0	0	0	0	0	0	0	0	0
k__Bacteria; p__Bacteroidetes; c__Bacteroidia; o__Bacteroidales; f__S24-7; g__; s__	denovo8107|Bac_S24-7	Species	0	0	0	0	0	0	0	0	0	0	0	0	0	0	0	0	0	0	0	0	0	0	0	0	0	0	0	0	0	0	0	0	0	0	0	0	0	0	0	0	0	0	0	0	0	0	0
k__Bacteria; p__Bacteroidetes; c__Bacteroidia; o__Bacteroidales; f__S24-7; g__; s__	denovo5885|Bac_S24-7	Species	0	0	0	0	0	0	0	0	0	0	0	0	0	0	0	0	0	0	0	0	0	0	0	0	0	0	0	0	0	0	0	0	0	0	0	0	0	0	0	0	0	0	0	0	0	0	0
k__Bacteria; p__Bacteroidetes; c__Bacteroidia; o__Bacteroidales; f__Porphyromonadaceae; g__Parabacteroides; s__	denovo7588|Bac_Porphyromonadaceae	Species	0	7e-06	0	0	0	0	0	0	0	0	0	0	0	0	0	0	0	7e-06	0	0	0	0	0	0	0	0	0	0	7e-06	0	0	9e-06	0	0	0	0	0	0	0	0	0	0	0	0	1.7e-05	0	0
k__Bacteria; p__Bacteroidetes; c__Bacteroidia; o__Bacteroidales; f__Bacteroidaceae; g__Bacteroides; s__	denovo4191|Bac_Bacteroidaceae	Species	0	0	0	0	0	0	0	0	0	0	0	0	0	0	0	0	0	0	0	0	0	0	0	0	0	0	0	0	0	0	0	0	0	0	0	0	0	0	0	0	0	0	0	0	0	0	0
k__Bacteria; p__Firmicutes; c__Clostridia; o__Clostridiales; f__Lachnospiraceae	denovo5910|Clo_Lachnospiraceae	Species	0	0	0	0	0	0	0	0	0	0	0	0	0	0	0	0	0	0	0	0	0	0	0	0	0	0	0	0	0	0	0	0	0	0	0	0	0	0	0	0	0	0	0	0	0	0	0
k__Bacteria; p__Lentisphaerae; c__[Lentisphaeria]; o__Victivallales; f__Victivallaceae; g__; s__	denovo2028|Vic_Victivallaceae	Species	0	0	2.1e-05	0	0	0	0	0	0	0	0	0	0	0	0	0	0	0	0	0	0	0	0	0	0	0	0	0	0	0	0	0	0	0	0	0	0	0	0	0	0	0	0	0	0	0	0
k__Bacteria; p__Proteobacteria; c__Deltaproteobacteria; o__Desulfovibrionales; f__Desulfovibrionaceae; g__Desulfovibrio; s__	denovo3827|Des_Desulfovibrionaceae	Species	0	4.4e-05	0	0	0	0	0	0	0	0	0	0	0	0	0	0	0	0	0	0	0	0	0	0	0	0	0	0	0	7e-06	0	0	0	0	0	0	0	0	0	0	0	0	0	0	0	0	0
k__Bacteria; p__Firmicutes; c__Clostridia; o__Clostridiales; f__Ruminococcaceae; g__Ruminococcus; s__	denovo521|Clo_Ruminococcaceae	Species	0	0	0	8e-06	8e-06	0.00026	9.2e-05	0.000474	0	4.7e-05	0	0.001108	0.001233	0	0	0	0	0	0	0	0.001587	0	0	0.011893	0	7e-06	0	0	0	0	0	0.00405	1.6e-05	0	4.1e-05	0	0	0	0	0	0	0.004154	0	8e-06	0	0	0.000305
k__Bacteria; p__Firmicutes; c__Clostridia; o__Clostridiales; f__; g__; s__	denovo4039|Clo_	Species	0	0.000222	0	0	0	0	0	0	0	5.6e-05	0	0	0	0	0	0	0	0	0	0	0	0	0	0	0	0	0	0	0	0	0	1.8e-05	0	0	0	0	0	0	0	0	0	0	0	0	0	8.1e-05	0
k__Bacteria; p__Bacteroidetes; c__Bacteroidia; o__Bacteroidales; f__Prevotellaceae; g__Prevotella; s__copri	denovo50|Bac_Prevotellaceae	Species	0	3.7e-05	0	0	0	0	0	0	0	0	0	0	0	0	0	0	0	0	0	0	8e-06	0	0	0	0	0	0	0	0	0	0	0	0	0	0	0	0	0	0	0	0	0	0	0	0	0.000727	0.055291
k__Bacteria; p__Firmicutes; c__Clostridia; o__Clostridiales; f__; g__; s__	denovo2487|Clo_	Species	0	0	0	0	0	0	0	0	0	0	0	0	0	0	0	0	0	0	0	0	0	0	0	0	0	0	0	0	0	0	0	0	0	0	0	0	0	0	0	0	0	0	0	0	0	0	0
k__Bacteria; p__Actinobacteria; c__Actinobacteria; o__Actinomycetales; f__Actinomycetaceae; g__Actinomyces; s__	denovo4618|Act_Actinomycetaceae	Species	0	0	0	0	8e-06	7e-06	0	0	0	0	8e-06	0	0	1.6e-05	0	0	0	0	0	3.4e-05	0	0	0.000127	0	0	0	0	0	0	0	0	0	0	0	0	2e-05	0	0	0	0	0	0	0	0	0	0	0
k__Bacteria; p__Firmicutes; c__Clostridia; o__Clostridiales; f__Peptostreptococcaceae; g__Filifactor; s__	denovo8074|Clo_Peptostreptococcaceae	Species	0	0	0	0	0	0	0	0	0	0	0	0	0	0	0	0	0	5.5e-05	0	0	0	0	0	0	0	0	0	0	0	0	0	0	0	0	0	0	0	0	0	0	0	0	0	0	0	0	0
k__Bacteria; p__Bacteroidetes; c__Bacteroidia; o__Bacteroidales; f__Bacteroidaceae; g__Bacteroides; s__	denovo1128|Bac_Bacteroidaceae	Species	0	0	0	0	0	0	0	0	0	0	0	0	0	0	0	0	0	0	0	0	0	0	0	0	0	0	0	0	0	0	0	0	0	0	0	0	0	0	0	0	0	0	0	0	0	0	0
k__Bacteria; p__Firmicutes; c__Clostridia; o__Clostridiales; f__Ruminococcaceae; g__; s__	denovo2362|Clo_Ruminococcaceae	Species	0	0	0	0	0	0	0	0	0	0	0	0	0	0	0	0	0	0	0	0	0	0	0	0	0	0	0	0	0	0	0	0	0	0	0	0	0	0	0	0	0	0.002571	0	0	0	0	0
k__Bacteria; p__Firmicutes; c__Clostridia; o__Clostridiales; f__Lachnospiraceae; g__; s__	denovo7876|Clo_Lachnospiraceae	Species	0	0	0	0	0	0	0	0	0	0	0	0	0	0	0	0	0	0	0	0	0	0	0	0	0	0	0	0	0	0	0	0	0	0	0	0	0	0	0	0	0	0	0	0	0	0	0
k__Bacteria; p__Bacteroidetes; c__Bacteroidia; o__Bacteroidales; f__Rikenellaceae; g__; s__	denovo2289|Bac_Rikenellaceae	Species	0	0	0	0	0	0	0	0	0	0	0	0	0	0	0	0	0	0	0	0	0	0	0	0	0	0	0	0	0	0	0	0	0	0	0	0	0	0	0	0	0	0	0	0	0	0	0
k__Bacteria; p__Firmicutes; c__Clostridia; o__Clostridiales; f__Lachnospiraceae; g__; s__	denovo134|Clo_Lachnospiraceae	Species	0	0	2.1e-05	0.000195	0	0	0	0	0	0	0	0	0	0	0	0	8e-06	0.00043	8e-06	0	0	0	0	0	0	0	0.00014	0	1.4e-05	0	0	0	0	0	0	0	0	1.4e-05	0	0	0	0	0	0	0	0	5.6e-05
k__Bacteria; p__Firmicutes; c__Clostridia; o__SHA-98; f__; g__; s__	denovo5205|SHA_	Species	0	0	0	0	0	0	0	0	0	0	0	0	0	0	0	0	0	0	0	0	0	0	0	0	0	0	0	0	0	0	0	0	0	0	0	0	0	0	0	0	0	0	0	0	0	0	0
k__Bacteria; p__Firmicutes; c__Clostridia; o__Clostridiales; f__; g__; s__	denovo874|Clo_	Species	0	0	6.4e-05	7.5e-05	0	0	0	0	7e-06	0	0	0	0	0	0	0	0	0.003963	0.013678	0	0	0	0	0	0	0	8.6e-05	0	0	0	0	0	8e-06	7e-06	0	0	8e-06	0	0	0	0	0	0	0	0	0	0
k__Bacteria; p__Actinobacteria; c__Coriobacteriia; o__Coriobacteriales; f__Coriobacteriaceae; g__Adlercreutzia; s__	denovo4877|Cor_Coriobacteriaceae	Species	0	0	0	0	0	0	0	0	0	0	0	0	6.4e-05	0	0	0	8e-06	0	0	0	0	0	0	0	0	0	0	0	0	0	0	0	0	0	0	0	0	0	0	0	1.4e-05	0	0	0	0	0	0
k__Bacteria; p__Firmicutes; c__Clostridia; o__Clostridiales; f__Ruminococcaceae; g__Ruminococcus; s__	denovo6539|Clo_Ruminococcaceae	Species	0	0	0	0	0	0	0	0	0	0	0	0	0	0	0	0	0	0	0	0	0	0	0	0	0	0	0	0	0	0	0	0	0	0	0	0	0	0	0	0	0	0	0	0	0	0	0
k__Bacteria; p__TM7; c__TM7-3; o__CW040; f__; g__; s__	denovo5199|CW0_	Species	0	0	0	0	0	0	0	0	0	0	0	0	0	0	0	0	0	0	0	0	0	0	0	0	0	0	0	1.6e-05	0	0	0	0	0	0	0	0	0	0	0	0	0	0	0	0	0	0	0
k__Bacteria; p__Firmicutes; c__Clostridia; o__Clostridiales; f__Lachnospiraceae; g__Roseburia; s__	denovo658|Clo_Lachnospiraceae	Species	7e-06	0	0	0	0	0	0	0	0.000257	0	0	0	8e-06	0	0	0	0	0	0	0	0	0	0	0	0	0	0	0	0	0	0	0	0	0	0	0	0	0	0	0.000213	0	0	0	0	0.010526	8e-06	8e-06
k__Bacteria; p__Bacteroidetes; c__Bacteroidia; o__Bacteroidales; f__Bacteroidaceae; g__Bacteroides; s__uniformis	denovo4482|Bac_Bacteroidaceae	Species	0	0	0	0	0	0	0	0	0	0	0	0	0	0	0	0	0	0	0	0	0	0	0	0	0	0	0	0	0	0	0	0	0	0	0	0	0	0	0	0	0	0	0	0	0	0	0
k__Bacteria; p__Bacteroidetes; c__Bacteroidia; o__Bacteroidales; f__[Paraprevotellaceae]; g__[Prevotella]; s__	denovo888|Bac_[Paraprevotellaceae]	Species	0	0	0	0	0	0	0	0	0	0	0	0	0	0	0	0	0	0	0	0	0	0	0	0	0	0	0	0	0	0	0	0	0	0	0	0	0	0	0	0	0	0	0	0	0	0	0
k__Bacteria; p__Firmicutes; c__Clostridia; o__Clostridiales; f__Lachnospiraceae; g__; s__	denovo7272|Clo_Lachnospiraceae	Species	0	0	0	0	0	0	0	0	0	0	0	0	0	0	0	0	0	0	0	0	0	0	0	0	0	0	0	0	7e-06	0	0	0	0	0	0	0	0	0	0	0	0	0	0	0	0	0	0
k__Bacteria; p__Bacteroidetes; c__Bacteroidia; o__Bacteroidales; f__Bacteroidaceae; g__Bacteroides; s__	denovo3190|Bac_Bacteroidaceae	Species	0	0	0	0	0	0	0	0	0	0	0	0	0	0	0	0	0	0	0	0	0	0	0	0	0	0	0	0	0	0	0	0	0	0	0	0	0	0	0	0	0	0	0	0	0	0	0
k__Bacteria; p__Proteobacteria; c__Betaproteobacteria; o__Burkholderiales; f__Alcaligenaceae; g__Sutterella; s__	denovo298|Bur_Alcaligenaceae	Species	0	7e-06	0	0	0	7e-06	0	0	0	0.000761	0	0	0	0	0	0	0	0	0	0	1.6e-05	0	0	0	0	0	0	0	0	0	1.5e-05	0	0	0	0	0	0	0	0	0	0.000144	4.7e-05	0	4.1e-05	0.000141	8e-06	8e-06
k__Bacteria; p__Bacteroidetes; c__Bacteroidia; o__Bacteroidales; f__Bacteroidaceae; g__Bacteroides; s__acidifaciens	denovo3700|Bac_Bacteroidaceae	Species	0	0	0	0	0	0	0	0	0	0	0	0	0	0	0	0	0	0	0	0	0	0	0	0	0	0	0	0	0	0	0	0	0	0	0	0	0	0	0	0	0	0	0	0	0	0	0
k__Bacteria; p__Bacteroidetes; c__Bacteroidia; o__Bacteroidales; f__Rikenellaceae; g__; s__	denovo2954|Bac_Rikenellaceae	Species	0	0	0	0	0	0	0	0	0	0	0	0	0	0	0	0	0	0	0	0	0	0	0	0	0	0	0	0	0	0	0	0	0	0	0	0	0	0	0	0	0	0	0	0	0	0	0
k__Bacteria; p__Firmicutes; c__Erysipelotrichi; o__Erysipelotrichales; f__Erysipelotrichaceae; g__Coprobacillus; s__	denovo4032|Ery_Erysipelotrichaceae	Species	0	0	0	0	0	0	0	0	0	0	0	0	0	0	0	0	0	0	0	0	0	0	0	0	0	0	0	0	0	0	0	0	0	0	0	0	0	0	0	0	0	0	0	0	0	0	0
k__Bacteria; p__Firmicutes; c__Clostridia; o__Clostridiales; f__Veillonellaceae; g__Veillonella; s__parvula	denovo4702|Clo_Veillonellaceae	Species	0	0	0	0	0.000161	0	0	0	0	0	0	0	0	0	8e-06	0	0	0	0	0	8e-06	0	0	0	0	0	0	0	0	0	0	0	0	0	0	0	0	0	0	2.1e-05	0	0	0	0	0	0	0
k__Bacteria; p__Firmicutes; c__Clostridia; o__Clostridiales; f__; g__; s__	denovo5413|Clo_	Species	0	0	0	0	0	0	0	0	0	0	0	0	0	0	0	0	0	0	0	0	0	0	0	0	0	0	0	0	0	0	0	0	0	0	0	0	0	0	0	0	0	0	0	0	0	0	0
k__Bacteria; p__Firmicutes; c__Clostridia; o__Clostridiales; f__; g__; s__	denovo6429|Clo_	Species	0	0	0	0	0	0	0	0	0	0	0	0	0	0	0	0	0	0	0	0	0	0	0	0	0	0	0	0	0	0	0	0	0	0	0	0	0	0	0	0	0	0	0	0	0	8e-06	0
k__Bacteria; p__Firmicutes; c__Clostridia; o__Clostridiales; f__Lachnospiraceae; g__; s__	denovo6757|Clo_Lachnospiraceae	Species	0	0	0	0	0	0	0	0	0	0	0	0	0	0	0	0	0	0	0	0	0	0	0	0	0	0	0	0	7e-06	0	0	0	0	0	0	0	0	0	0	0	0	0	0	0	0	0	0
k__Bacteria; p__Firmicutes; c__Clostridia; o__Clostridiales; f__Lachnospiraceae; g__Dorea; s__	denovo463|Clo_Lachnospiraceae	Species	0	0	0	0	0	0	0	0	7e-06	0	0.003388	0.001965	0.001926	0	0	0	0	0	0	0	0.008876	0	0	0	0	0	0	0	0	0	0	0	7.2e-05	7.2e-05	0	0	0	0	0	0	0	8e-06	0	0	0	8e-06	2.4e-05
k__Bacteria; p__Firmicutes; c__Clostridia; o__Clostridiales; f__Christensenellaceae; g__; s__	denovo6607|Clo_Christensenellaceae	Species	0	0	0	0	0	0	0	0	0	0	0	0	0	0	0	0	0	0	0	0	0	0	0	0	0	0	0	0	0	0	0	0	0	0	0	0	0	0	0	0	0	0	0	0	0	0	0
k__Bacteria; p__Firmicutes; c__Clostridia; o__Clostridiales; f__Ruminococcaceae; g__Faecalibacterium; s__prausnitzii	denovo7024|Clo_Ruminococcaceae	Species	0	0	0	0	0	0	0	1.6e-05	0	0	0	0	0	0	0	0	0	0	0	0	0	0	0	0	2.3e-05	0	0	6.5e-05	0	0	0	0	0	0	0	0	0	0	0	0	0	0	0	0	0	0	0
k__Bacteria; p__Firmicutes; c__Clostridia; o__Clostridiales; f__Ruminococcaceae; g__; s__	denovo8102|Clo_Ruminococcaceae	Species	0	0	0	0	0	0	0	0	0	0	0	0	0	0	0	0	0	0	0	0	0	0	0	0	0	0	0	0	0	0	0	0	0	0	0	0	0	0	0	0	0	0	0	0	0	0	0
k__Bacteria; p__Fusobacteria; c__Fusobacteriia; o__Fusobacteriales; f__Fusobacteriaceae; g__Fusobacterium; s__	denovo2146|Fus_Fusobacteriaceae	Species	0	0	0	0	0	0	0	0	0	0	0	0	0	0	0	1.4e-05	0	0	0	0	0	0	0	0	0	0	0	0	0	0	0	0	0	0	0	0	0	0	0	0	0	0	0	0	0	0	0
k__Bacteria; p__Firmicutes; c__Clostridia; o__Clostridiales; f__Christensenellaceae; g__; s__	denovo7751|Clo_Christensenellaceae	Species	0	0	0	0	0	0	0	0	0	0	0.000157	0	0	0	0	0	0	0	0	0	0	0	0	0	0	0	0	0	0	0	0	0	0	0	0	0	0	0	0	0	0	0	0	0	0	0	0
k__Bacteria; p__Firmicutes; c__Clostridia; o__Clostridiales; f__Lachnospiraceae; g__Lachnospira; s__	denovo7924|Clo_Lachnospiraceae	Species	0	0	0	0	0	0	0	0	0	0	0	0	0	0	0	0	0	0	0	0	0	0	0	0	0	0	0	0	0	0	0	0	0	0	0	0	0	0	0	0	0	0	0	0	0	0	0
k__Bacteria; p__Bacteroidetes; c__Bacteroidia; o__Bacteroidales; f__Prevotellaceae; g__Prevotella; s__stercorea	denovo2384|Bac_Prevotellaceae	Species	0	0	0	0	0	0	0	0	0	0	0	0	0	0	0	0	0	0	0	0	0	0	0	0	0	0	0	0	0	0	0	0	0	0	0	0	0	0	0	0	0	0	0	0	0	0	0
k__Bacteria; p__Firmicutes; c__Clostridia; o__Clostridiales; f__Ruminococcaceae; g__; s__	denovo5783|Clo_Ruminococcaceae	Species	0	0	0	0	0	0	0	0	0	0	0	0	0	0	0	0	0	0	0	0	0	0	0	0	0	7e-06	0	0	1.4e-05	0	0	1.8e-05	0	0	0	0	0	0	0	0	0	0	0	0	0	0	0
k__Bacteria; p__Bacteroidetes; c__Bacteroidia; o__Bacteroidales; f__[Paraprevotellaceae]; g__[Prevotella]; s__	denovo618|Bac_[Paraprevotellaceae]	Species	7e-06	0	0	0	0	0	0	0	0	0	0	0	0	0	0	0	0	0	0	0	0	0	0	0	0	0	0	0	0	0	0	0	0	0	0	0	0	0	0	0	0	0	0	0	0	0	0
k__Bacteria; p__Firmicutes; c__Clostridia; o__Clostridiales; f__Lachnospiraceae; g__; s__	denovo8027|Clo_Lachnospiraceae	Species	0	0	0	0	0	0	0	0	0	0	0	0	0	0	0	0	0	0	0	0	0	0	0	0	0	0	0	0	0	0	0	0	0	0	0	0	0	0	0	0	0	0	0	0	0	0	0
k__Bacteria; p__Bacteroidetes; c__Bacteroidia; o__Bacteroidales; f__Bacteroidaceae; g__Bacteroides; s__	denovo3029|Bac_Bacteroidaceae	Species	0	0	0	0	0	2.1e-05	0	0	0	0	8e-06	3.9e-05	4.8e-05	0	8e-06	0	0	0	0	0	0	0	0	3e-05	0	0	0	0	0	0	0	0.0001	0	0	0	0	0	7e-06	0	0	0	0	0	0	0	0	1.6e-05
k__Bacteria; p__Bacteroidetes; c__Bacteroidia; o__Bacteroidales; f__Bacteroidaceae; g__Bacteroides; s__	denovo2835|Bac_Bacteroidaceae	Species	0	0	0	0	0	0	0	0	0	0	0	0	0	0	0	0	0	0	0	0	0	0	0	0	0	0	0	0	0	0	0	0	0	0	0	0	0	0	4.3e-05	0	0	0	0	0	0	0	0
k__Bacteria; p__Firmicutes; c__Bacilli; o__Bacillales; f__Planococcaceae; g__Lysinibacillus; s__boronitolerans	denovo2901|Bac_Planococcaceae	Species	0	0	0	2.3e-05	1.5e-05	0	0	0	1.5e-05	0	0	0	0	0	3.1e-05	0	0	7e-06	0	0	0	0	0.000261	0	0	0	0	0	0	0.000253	0	0	0	0	0	0	0	0	2.9e-05	2.1e-05	0	0	4.5e-05	0	0	0	0
k__Bacteria; p__Firmicutes; c__Clostridia; o__Clostridiales; f__Lachnospiraceae; g__; s__	denovo4022|Clo_Lachnospiraceae	Species	0	0	0	0	0	0	0	0	0	0	2.5e-05	0	0	0	8e-06	0	0	0	0	0	0	0	0	0	0	0	0	0	0	0	0	0	0	0	0	0	0	0	0	0	0	0	0	0	0	0	0
k__Bacteria; p__Firmicutes; c__Clostridia; o__Clostridiales; f__Lachnospiraceae; g__[Ruminococcus]; s__gnavus	denovo2865|Clo_Lachnospiraceae	Species	0	0	0	0	0	1.4e-05	5.4e-05	3.9e-05	0	0	0	1.6e-05	0	0	0	0	0	0	0	0.000109	0	0	0	0	2.3e-05	0	0	0	0	0	0	0	1.6e-05	0	0	0	0	0	0	0	0	8e-06	0	0	0	0	0
k__Bacteria; p__Bacteroidetes; c__Bacteroidia; o__Bacteroidales; f__Rikenellaceae; g__; s__	denovo2235|Bac_Rikenellaceae	Species	0	0.000606	0.000329	0	0	0	8e-06	0	0	0	0	0	0	0	4.7e-05	0	0	0	2.3e-05	0	0	0	0	0	0	0	0	0	0	0	0	9e-06	0	0	0	0	0.000177	0	0.000101	0	0.000288	0	0	0	0	2.4e-05	4e-05
k__Bacteria; p__Actinobacteria; c__Actinobacteria; o__Actinomycetales; f__Actinomycetaceae; g__Actinomyces; s__	denovo4302|Act_Actinomycetaceae	Species	0	0	0	0	0	0	0	0	0	0	0	0	0	0	0	0	0	7e-06	0	0	0	0	0	0	0	0	0	0	0	0	0	0	0	0	0	0	0	0	0	0	0	0	0.000284	0	0	0	0
k__Bacteria; p__TM7; c__TM7-3; o__; f__; g__; s__	denovo5076|_	Species	0	0	0	0	0	0	0	0	0	0	0	0	0	0	0	0	0	2.1e-05	0	0	0	0	0	0	0	0	0	0	0	4.5e-05	0	9e-06	0	0	0	0	0	0	7e-06	0	0.000164	0	6e-05	0	0	0	0
k__Bacteria; p__TM7; c__TM7-3; o__CW040; f__; g__; s__	denovo5089|CW0_	Species	0	0	0	0	0	0	0	0	0	0	0	0	0	3.2e-05	0	0	0	0	0	0	0	0	0	0	0	0	0	0	0	0	0	0	3.2e-05	0	0	0	0	0	0	0	0	0	0	0	0	0	0
k__Bacteria; p__Firmicutes; c__Clostridia; o__Clostridiales; f__Lachnospiraceae; g__Lachnospira; s__	denovo5222|Clo_Lachnospiraceae	Species	0	0	0	0	0	0	0	0	0	0	0	0	0	0	0	0	0	0	0	0	0	0	0	0	0	0	0	0	0	0	0	0	0	0	0	0	0	0	0	0	0	0	0	0	0	0	0
k__Bacteria; p__Firmicutes; c__Clostridia; o__Clostridiales; f__Lachnospiraceae; g__; s__	denovo5553|Clo_Lachnospiraceae	Species	0	0	0	0	0	0	0	0	7e-06	0	0	0	0	0	0	0	0	0	0	0	0	0	0	0	0	0	0	0	0	0	0	0	0	0	0	0	0	0	0	0	1.4e-05	0	0	0	0	0	0
k__Bacteria; p__Bacteroidetes; c__Bacteroidia; o__Bacteroidales; f__Prevotellaceae; g__Prevotella; s__copri	denovo729|Bac_Prevotellaceae	Species	0	0	0	0	0	0	0	0	0	0	0	0	0	0	0	0	0	0	0	0	0	0	0	0	0	0	0	0	0	0	0	0	0	0	0	0	0	0	0	0	0	0	0	0	0	0	0
k__Bacteria; p__Firmicutes; c__Clostridia; o__Clostridiales; f__Ruminococcaceae; g__Oscillospira; s__	denovo4212|Clo_Ruminococcaceae	Species	0	0	0	0	0	0	0	0	0	0	0	0	0	0	0	0	0	0	0	0	0	0	0	0	0	0	0	0	0	0	0	0	0	2.1e-05	0	0	0	0	0	0	0	0	0	0	0	0	0
k__Bacteria; p__Actinobacteria; c__Actinobacteria; o__Actinomycetales; f__Actinomycetaceae; g__Actinomyces; s__europaeus	denovo1164|Act_Actinomycetaceae	Species	0	0	0	0	0	0	0	0	0	0	0	0	0	0	0	0	0	0	0	0	0	0.013998	0	0	0	0	0	0	0	0	0	0	0	0	0	0	0	0	0	0	0	0	0	0	0	0	0
k__Bacteria; p__Firmicutes; c__Clostridia; o__Clostridiales; f__Ruminococcaceae; g__; s__	denovo6540|Clo_Ruminococcaceae	Species	0	0	0	0	0	0	0	0	0	0	0	0	0	0	0	0	0	0	0	0	0	0	0	0	0	0	0	0	0	0	0	0	0	0	0	0	0	0	0	0	0	0	0	0	0	0	0
k__Bacteria; p__Firmicutes; c__Erysipelotrichi; o__Erysipelotrichales; f__Erysipelotrichaceae; g__Holdemania; s__	denovo5641|Ery_Erysipelotrichaceae	Species	0	5.9e-05	0	0	0	0	0	0	0	0	0	0	0	0	2.3e-05	0	0	0	0	0	0	0	0	0	0	0	0	0	0	0	0	0	0	0	0	0	0	0	0	0	2.1e-05	8e-06	0	0	0	0	0
k__Bacteria; p__Bacteroidetes; c__Bacteroidia; o__Bacteroidales; f__[Paraprevotellaceae]; g__Paraprevotella; s__	denovo2271|Bac_[Paraprevotellaceae]	Species	0	0	0	0	0	0	0	0	0	0	0	0	0	0	0	0	0	0	0	0	0	0	0	0	0	0	0	0	0	0	0	0	0	0.002904	0	0	0	0	0	0	0	0	0	0	0	0	0
k__Bacteria; p__Firmicutes; c__Clostridia; o__Clostridiales; f__Lachnospiraceae; g__; s__	denovo92|Clo_Lachnospiraceae	Species	0	7e-06	0	0	0	0	8e-06	4.7e-05	0	9e-06	2.5e-05	0	0	3.2e-05	0	0	0	0	0	0	0	0	0	0.012967	0	0	0	0.002337	2.9e-05	0	0	0.005131	0	0	0	2.7e-05	0	1.4e-05	0	0	0	0	0	0	0	2.4e-05	0.002564
k__Bacteria; p__Firmicutes; c__Clostridia; o__Clostridiales; f__Lachnospiraceae; g__; s__	denovo4100|Clo_Lachnospiraceae	Species	0	0	0	0	0	0	0	0	0	0	0	0	0	0	0	0	0	0	0	0	0	0	0	0	0	0	0	0	0	0	0	0	0	0	0	0	0	0	0	0	0	0	0	0	0	0	0
k__Bacteria; p__Firmicutes; c__Clostridia; o__Clostridiales; f__Peptococcaceae; g__rc4-4; s__	denovo4800|Clo_Peptococcaceae	Species	0	0	0	0	0	0	0	0	0	0	0	0	0	0	0	0	0	0	0	0	0	0	0	0	0	0	0	0	0	7e-06	0	0	0	0	0	0	0	0	0	0	0	0	0	0	0	0	0
k__Bacteria; p__Actinobacteria; c__Actinobacteria; o__Bifidobacteriales; f__Bifidobacteriaceae; g__Bifidobacterium; s__	denovo621|Bif_Bifidobacteriaceae	Species	0.000211	0	0.000107	0.000286	3.8e-05	2.1e-05	6.1e-05	0	0	0	0	8e-06	8e-06	0	0	1.4e-05	0	1.4e-05	0.000154	7e-06	0	0	0	6.8e-05	0	0	0	0	0	0	0	0	0	0	0	0	0.006805	3.5e-05	0	7e-06	6.9e-05	2.4e-05	0	8e-06	0	0	0
k__Bacteria; p__Firmicutes; c__Clostridia; o__Clostridiales; f__Lachnospiraceae; g__; s__	denovo4966|Clo_Lachnospiraceae	Species	0	0	0	0	0	0	0	0	0	0	0	0	0	0	0	0	0	0	0	0	0	0	0	0	0	0	0	0	0	0	0	0	0	0	0	0	0	0	0	0	0	0	0	0	0	0	0
k__Bacteria; p__Firmicutes; c__Clostridia; o__Clostridiales; f__Ruminococcaceae; g__; s__	denovo7576|Clo_Ruminococcaceae	Species	0	0	0	0	0	0	0	0	0	0	0	0	0	0	0	0	0	0	0	0	0	0	0	0	0	0	0	0	0	0	0	0	0	5e-05	0	0	0	0	0	0	0	0	0	0	0	0	0
k__Bacteria; p__Firmicutes; c__Clostridia; o__Clostridiales; f__Ruminococcaceae; g__Oscillospira; s__	denovo3344|Clo_Ruminococcaceae	Species	0	0	0	0	0	0	0	0	0	0	0	0	0	0	0	0	8e-06	0	0	0	0	0	0	0	0	0	0	0	7e-06	0	0	0	0	8.6e-05	0	0	0	0	0	0	0	0	0	0	0	0	0
k__Bacteria; p__Firmicutes; c__Clostridia; o__Clostridiales; f__Lachnospiraceae; g__[Ruminococcus]; s__	denovo7855|Clo_Lachnospiraceae	Species	0	0	0	0	0	0	0	0	0	0	0	0	0	0	0	0	0	0	0	0	0	0	0	0	0	0	0	0	0	0	0	0	0	0	0	0	0	0	0	0	0	0	0	0	0	0	8e-06
k__Bacteria; p__Firmicutes; c__Clostridia; o__Clostridiales; f__Lachnospiraceae; g__[Ruminococcus]; s__gnavus	denovo1170|Clo_Lachnospiraceae	Species	7e-06	0	7e-06	0	0	0	0	2.3e-05	0	0.008593	0	0	0	0	0	0	0	0	0	0	0	0	0	0	0	0	0	0	0	0	0	0	0	0	0	0	0	0	0	0	0	0.000243	0	0	0	0	0
k__Bacteria; p__Bacteroidetes; c__Bacteroidia; o__Bacteroidales; f__Bacteroidaceae; g__Bacteroides; s__	denovo252|Bac_Bacteroidaceae	Species	0	0	0	0	0	0.003077	0.000669	0	0	0	0.000157	0.017736	0.007527	0	0	0	3.3e-05	0	0	0.000423	0.000778	0	0	5.3e-05	0	0	0	0	2.9e-05	0	0	0.011216	0.000393	0	0.000338	0	0	0.03711	0	0	0	0.015221	0	0	0	0	0.00094
k__Bacteria; p__Firmicutes; c__Erysipelotrichi; o__Erysipelotrichales; f__Erysipelotrichaceae; g__[Eubacterium]; s__	denovo5153|Ery_Erysipelotrichaceae	Species	0	0	0	0	0	0	0	0	0	0	0	0	0	0	0	0	0	0	0	0	0	0	0	0	0	0	0	0	0	0	0	0	0	0	0	0	0	0	0	0	0	0	0	0	0	0	0
k__Bacteria; p__Firmicutes; c__Clostridia; o__Clostridiales; f__Ruminococcaceae; g__; s__	denovo1495|Clo_Ruminococcaceae	Species	0	7e-06	0	0	0	0	0	8e-06	0	9e-06	0	8e-06	0	8.9e-05	0	0	0	7e-06	0	0	0	0	0	0	0	0	0	0	7e-06	0	0	4.5e-05	0.001371	0	0.000492	0	0	0	0	0	3.4e-05	8e-06	0	0	0	0	0
k__Bacteria; p__Proteobacteria; c__Gammaproteobacteria; o__Enterobacteriales; f__Enterobacteriaceae; g__; s__	denovo5744|Ent_Enterobacteriaceae	Species	0	0	0	0	0	0	0	0	0	0	0	0	0	0	0	0	0	0	0	0	0	0	0	0	0	0	0	0	0	0	0	0	0	0	0	0	0	0	7e-06	0	0	0	0	3.2e-05	0	0	0
k__Bacteria; p__Bacteroidetes; c__Bacteroidia; o__Bacteroidales; f__Porphyromonadaceae; g__Parabacteroides; s__distasonis	denovo731|Bac_Porphyromonadaceae	Species	0	0	0	0	0	0	0	0	0	0	0	2.3e-05	0	0	8e-06	0	0	0	0	0	0	0	0	0	0	0	0	0	0	0	7e-06	0	8e-06	0	0	0	8e-06	2.1e-05	0	0	0	0	0	0	0	0	0
k__Bacteria; p__Firmicutes; c__Clostridia; o__Clostridiales; f__Veillonellaceae; g__Megasphaera; s__	denovo1149|Clo_Veillonellaceae	Species	0	0	0	2.3e-05	0	0	2.3e-05	0	0	0	0	0	0	0	0	0	0	0	0	0	0	0	0	0	0	0	0.000359	0	0	0	0	0	0	0	0	0	0.000153	0	0	0.000158	0	0	0	0	8e-06	0	0
k__Bacteria; p__Proteobacteria; c__Gammaproteobacteria; o__Pseudomonadales; f__Pseudomonadaceae; g__; s__	denovo6194|Pse_Pseudomonadaceae	Species	0	0	0	0	0	0	0	0	0	0	0	0	0	0	0	0	0	0	0	0	0	0	0	0	0	0	0	0	0	0	0	0	0	0	0	0	0	0	0	0	0	0	0	0	0	0	0
k__Bacteria; p__Firmicutes; c__Clostridia; o__Clostridiales; f__Lachnospiraceae; g__; s__	denovo5674|Clo_Lachnospiraceae	Species	0	0	0	0	0	0	0	0	0	0	0	0	0	0	0	0	0	0	0	0	0	0	0	0	0	0	0	0	0	0	0	0	0	0	0	0	0	0	0	0	0	0	0	0	0	0	8e-06
k__Bacteria; p__Firmicutes; c__Clostridia; o__Clostridiales; f__Lachnospiraceae; g__Lachnospira; s__	denovo5350|Clo_Lachnospiraceae	Species	0	0	7e-06	0	0	0	0	0	0	0	0	0	0	0	0	0	0	0	0	0	0	0	0	0	0	0	0	0	0	0	0	0	0	0	0	0	0	0	0	0	0	0	0	0	0	0	0
k__Bacteria; p__Firmicutes; c__Clostridia; o__Clostridiales; f__Ruminococcaceae; g__; s__	denovo2098|Clo_Ruminococcaceae	Species	0	0	0	0	0	0	0	0	0	0	0	0	0.003562	0	0	0	0	0	1.5e-05	0	0	0	0	0	0	0	0	0	0	0	0	4.5e-05	0	0	0	0	0	0	0	0	0	0	0	0	0	0	0
k__Bacteria; p__Firmicutes; c__Clostridia; o__Clostridiales; f__Clostridiaceae; g__Clostridium; s__	denovo3602|Clo_Clostridiaceae	Species	0	0	0	0	0	0	0	0	0	0	0	0	0	0	0	0	0	0	0	0	0	0	0	0	0	0	0	0	0	0	0	0	0	0	0	0	0	0.000765	0	0	0	0	0	0	0	0	0
k__Bacteria; p__Firmicutes; c__Clostridia; o__Clostridiales; f__Clostridiaceae; g__Clostridium	denovo7301|Clo_Clostridiaceae	Species	0	0	0	0	0	0	0	0	0	0	0	0	0	0	0	0	0	0	0	0	0	0	0	0	0	0	0	0	0	0	5.2e-05	0	0	0	0	0	0	0	0	0	2.1e-05	0	0	0	0	0	0
k__Bacteria; p__Firmicutes; c__Clostridia; o__Clostridiales; f__Ruminococcaceae; g__; s__	denovo6263|Clo_Ruminococcaceae	Species	0	0	0	0	0	0	0	0	0	0	0	0	0	0	0	0	0	0	0	0	0	0	0	0	0	0	0	0	0	0	0	0	0	0	0	0	0	0	0	0	0	0	0	0	0	0	0
k__Bacteria; p__Firmicutes; c__Clostridia; o__Clostridiales; f__Peptostreptococcaceae; g__Peptostreptococcus; s__anaerobius	denovo4451|Clo_Peptostreptococcaceae	Species	0	0	0	0	0	0	0	0	0.000389	0	0	0	0	0	8e-06	0	0	0	0	0	0	0	0	0	0	0	0	0	0	0	0	0	0	0	0	0	0	0	0	0	0	0	0	0	1.7e-05	0	0
k__Bacteria; p__Firmicutes; c__Clostridia; o__Clostridiales; f__; g__; s__	denovo7042|Clo_	Species	0	0	0	0	0	0	0	0	0	0	0	0	0	0	0	0	0	0	0	0	0	0	0	0	0	0	0	0	0	0	0	0	0	0	0	0	0	0	0	0	0	0	0	0	0	0	0
k__Bacteria; p__Firmicutes; c__Clostridia; o__Clostridiales; f__Lachnospiraceae; g__; s__	denovo7214|Clo_Lachnospiraceae	Species	0	0	0	0	0	0	0	0	0	0	0	0	0	0	0	0	0	0	0	0	0	0	0	0	0	0	0	0	7e-06	0	0	0	0	0	0	0	0	0	0	0	0	0	0	0	0	0	0
k__Bacteria; p__Bacteroidetes; c__Bacteroidia; o__Bacteroidales; f__[Paraprevotellaceae]; g__Paraprevotella; s__	denovo6146|Bac_[Paraprevotellaceae]	Species	0	0	0	0	0	0	0	8e-06	0	0	0	0	0	0	0	0	0	0	0	0	0	0	0	8e-06	0	0	0	0	0	0	0	0	0	0	0	0	0	0	0	0	0	0	0	0	0	0	2.4e-05
k__Bacteria; p__Firmicutes; c__Clostridia; o__Clostridiales; f__Christensenellaceae; g__; s__	denovo6458|Clo_Christensenellaceae	Species	0	1.5e-05	0	0	0	0	0	0	0	0	0	0	0	0	0	0	0	0	0	0	0	0	0	0	0	0	0	0	0	0	0	0	0	0	0	0	0	0	0	0	0	0	0	0	0	0	0
k__Bacteria; p__Proteobacteria; c__Betaproteobacteria; o__Burkholderiales; f__Alcaligenaceae; g__Sutterella; s__	denovo8076|Bur_Alcaligenaceae	Species	0	0	0	0	0	0	0	0	7.3e-05	0	0	0	0	0	0	0	0	0	0	0	0	0	0	0	0	0	0	0	0	0	0	0	0	0	0	0	0	0	0	0	0	0	0	0	0	0	0
k__Bacteria; p__Firmicutes; c__Clostridia; o__Clostridiales; f__Ruminococcaceae; g__; s__	denovo1278|Clo_Ruminococcaceae	Species	0	0	0	0	0	0	0	0	0	0	0	0	8e-06	0	0	0	0	0	0	0	0	0	0	0	0	0	0	0	0	0	0	4.5e-05	0	0	0	0	0	0	0	0	0	0.00214	0	0	0	0	0
k__Bacteria; p__Firmicutes; c__Clostridia; o__Clostridiales; f__Lachnospiraceae; g__Coprococcus; s__	denovo456|Clo_Lachnospiraceae	Species	0	7e-06	0	0	0	0	0	0	0	0	0	0	0	0	0	0	0	0	0	0	3.1e-05	0	0	0	0	0	0	0	0	0	0	0	0	0	0	0	0	1.4e-05	0	0	0	0	0	0	0	6.5e-05	0
k__Bacteria; p__Firmicutes; c__Clostridia; o__Clostridiales; f__Lachnospiraceae; g__; s__	denovo7290|Clo_Lachnospiraceae	Species	0	0	0	0	0	0	0	0	0	0	0	0	0	7.3e-05	0	0	8e-06	0	0	0	0	0	0	0	0	0	0	0	1.4e-05	0	0	0	0	0	0	0	0	0	0	0	0	0	0	0	0	0	0
k__Bacteria; p__Bacteroidetes; c__Bacteroidia; o__Bacteroidales; f__Bacteroidaceae; g__Bacteroides; s__	denovo3382|Bac_Bacteroidaceae	Species	2.2e-05	0	0	0	0	0	0	0	4.4e-05	0	0	0	0	0	0	0	0	0	0	0	0	0	0	0	0	0	0	0	0	0.000402	0	0	0	0	0	0	0	0	0	0	0	0	0	0	0	0	0
k__Bacteria; p__Firmicutes; c__Clostridia; o__Clostridiales; f__Ruminococcaceae; g__; s__	denovo1484|Clo_Ruminococcaceae	Species	0	0	0	0	0	0	0	0	0	0	1.7e-05	0	0	0	0	0	0	0	0	0	0	0	0	0	0	0	0	0	0	0	0	0	0	0	0	0	0	0	0	0	0	0	0	0	0	0	0
k__Bacteria; p__Firmicutes; c__Clostridia; o__Clostridiales; f__Veillonellaceae; g__Megasphaera; s__	denovo856|Clo_Veillonellaceae	Species	0	0	0	0	0	0	0	0	0	0	0	0	0	0	0	0	0	0	0	0	0	0	0	0	0	0	0	0.000196	0	0	0	0	0	0	2.1e-05	0	0	0	0	0	0	0	0	0	0	0	0
k__Bacteria; p__Proteobacteria; c__Gammaproteobacteria; o__Pseudomonadales; f__Pseudomonadaceae; g__; s__	denovo4002|Pse_Pseudomonadaceae	Species	0	0	0	0	0	0	0	0	0	0	0	0	0	0	0	0	0	0	0	0	0	0	0	0	0	0	0	0	0	0	0	0	0	0	0	0	0	0	0	0	0	0	0	0	0	0	0
k__Bacteria; p__Bacteroidetes; c__Bacteroidia; o__Bacteroidales; f__Bacteroidaceae; g__Bacteroides; s__	denovo6806|Bac_Bacteroidaceae	Species	0	0	0	0	0	0	0	0	0	0	0	0	0	0	0	0	0	0	0	0	0	0	0	0	0	0	0	0	0	0	0	0	0	0	0	0	0	0	0	0	0	0	0	0	0	0	0
k__Bacteria; p__Firmicutes; c__Clostridia; o__Clostridiales; f__[Mogibacteriaceae]; g__Mogibacterium; s__	denovo1403|Clo_[Mogibacteriaceae]	Species	0.00845	0	0	0	0	0	0	0	0	0	0	0	0	0	0	0	0	0	0	0	0	0	0	0	0	0	0	0	0	0	0	0	0	0	0	0	0	0	0	0	0	0	0	0	0	0	0
k__Bacteria; p__Firmicutes; c__Clostridia; o__Clostridiales; f__Lachnospiraceae; g__; s__	denovo3197|Clo_Lachnospiraceae	Species	0	0	0	0	0	0	0	0	0	0	0	0	0	0	0	0	0	0	0	0	0	0	0	0	0	0	0	0	0	0	0	0	0	0	0	0	0	0	0	0	0	0	0	0	0	0	0
k__Bacteria; p__Firmicutes; c__Clostridia; o__Clostridiales; f__Ruminococcaceae; g__; s__	denovo1254|Clo_Ruminococcaceae	Species	0	0	0	0	0	0	0	0	0	0	0	0	0	0	0	0	0	0	0	0	0	0	0	0	0	0	0	0	0	0	0	2.7e-05	3.2e-05	0	0	0	0	0	0	0	0	0	0	0	0	0	0
k__Bacteria; p__Firmicutes; c__Clostridia; o__Clostridiales; f__Ruminococcaceae; g__; s__	denovo1953|Clo_Ruminococcaceae	Species	0	0	0	0	0	0	0	0	7.3e-05	0	0	0	0	0	0	0	8e-06	0	0	0	0	0	0	0	0	0	0	0	0	0	0	0	0	0	0	0	0	0	0	0	0	0	0	0	0	0	0
k__Bacteria; p__Firmicutes; c__Clostridia; o__Clostridiales; f__Christensenellaceae; g__; s__	denovo2810|Clo_Christensenellaceae	Species	0	0	0	0	0	0	0	0	0	0	0	0	0	0	0	0	0	0	0	0	0	0	0	0	0	0	0	0	0	0	0	0	0	0	0	0	0	0	0	0	0	0	0	0	0	5.7e-05	0
k__Bacteria; p__Bacteroidetes; c__Bacteroidia; o__Bacteroidales; f__Bacteroidaceae; g__Bacteroides; s__	denovo5297|Bac_Bacteroidaceae	Species	0	0	0	0	0	0	0	0	0	0	0	0	0	0	0	0	0	0	0	0	0	0	0	0	0	0	0	0	0	0	0	0.0002	0	0	0	0	0	0	0	0	0	0	0	0	0	0	0
k__Bacteria; p__Proteobacteria; c__Alphaproteobacteria; o__Rhizobiales; f__Brucellaceae; g__Ochrobactrum	denovo3321|Rhi_Brucellaceae	Species	0	0	0	0	0	0	0	0	0	0	0	0	0	0	0	0	0	0	0	0	0	0	0	0	0	0	0	0	0	0	0	0	0	0	0	0	0	0	0	0	0	0	0	0	0	0	0
k__Bacteria; p__Bacteroidetes; c__Bacteroidia; o__Bacteroidales; f__Bacteroidaceae; g__Bacteroides; s__fragilis	denovo2881|Bac_Bacteroidaceae	Species	0	0	0	0	0	0	0	0	8.8e-05	0	0	8e-06	0	1.6e-05	0	0	8e-06	0	0	0	0	0	0	0	0	0	0	0	0	0	0	0	1.6e-05	0	0	0	0	0	0	0	0	0	0	0	0.000498	0	0
k__Bacteria; p__Firmicutes; c__Clostridia; o__Clostridiales; f__Ruminococcaceae; g__; s__	denovo6046|Clo_Ruminococcaceae	Species	0	8.1e-05	0	0	0	0	0	0	0	0	0	0	0	0	0	0	0	0	0	0	0	0	0	0	0	0	0	0	0	0	0	0	0	0	0	0	0	0	0	0	0	0	0	0	0	1.6e-05	0
k__Bacteria; p__Bacteroidetes; c__Bacteroidia; o__Bacteroidales; f__Prevotellaceae; g__Prevotella; s__stercorea	denovo1812|Bac_Prevotellaceae	Species	0	0	0	0	0	0	0	0	0	0	0	0	0	0	0	0	0	0	0	0	0	0	0	0	0	0	0	0	0	0	0	0	0	0	0	0	0	0	0	0	0	0	0	0	0	0	0
k__Bacteria; p__Proteobacteria; c__Gammaproteobacteria; o__Enterobacteriales; f__Enterobacteriaceae; g__Trabulsiella	denovo1054|Ent_Enterobacteriaceae	Species	1.5e-05	0	2.1e-05	2.3e-05	0.000338	0	1.5e-05	2.3e-05	0	0	0	0	0	0	0	0	0	0	0.011359	0	0	0	0	0	0	0	0	0	0	0	0	0	0	0	0	0	0.000877	0	2.9e-05	0	0	0	0	0	0	0	0
k__Bacteria; p__Firmicutes; c__Clostridia; o__Clostridiales; f__Ruminococcaceae; g__Ruminococcus; s__	denovo5050|Clo_Ruminococcaceae	Species	0	0	0	0	0	0	0	0	0	0	0	0	0	0	0	0	0	0	0	0	0	0	0	0	0	0	0.000281	0	0	0	0	0	0	0	0	0	0	0	0	0	0	0	0	0	0	0	0
k__Bacteria; p__Firmicutes; c__Bacilli; o__Lactobacillales; f__Lactobacillaceae; g__Lactobacillus	denovo624|Lac_Lactobacillaceae	Species	0	0	0	0	0	0	0.001115	0	0	0	0	0.001349	0.000782	0	0	0	0	0	0	2.7e-05	3.1e-05	0	0	3.8e-05	0	0	0	5.7e-05	0	0	0	0	0	0	3.1e-05	0	0	0.035814	0	0	0	0	0	0.000154	0	0	0
k__Bacteria; p__Firmicutes; c__Clostridia; o__Clostridiales; f__Lachnospiraceae; g__; s__	denovo3933|Clo_Lachnospiraceae	Species	0	5.2e-05	0	0	0	0	0	0	0	0	0	0	0	0	0	0	0	0	0	0	0	0	0	0	0	0	0	0	0	0	0	0	0	0	0	0	0	0	0	0	0	0	0	0	0	0	8e-06
k__Bacteria; p__Firmicutes; c__Clostridia; o__Clostridiales; f__Lachnospiraceae; g__; s__	denovo5697|Clo_Lachnospiraceae	Species	0	0	0	0	0	0	0	0	0	0	0	0	0	0	0	0	0	0	0	0	0	0	0	0	0	7e-06	0	0	0	0	0	0	0	0	0	0	0	0	0	0	0	0	0	0	0	0	0
k__Bacteria; p__Firmicutes; c__Clostridia; o__Clostridiales; f__Ruminococcaceae; g__; s__	denovo2543|Clo_Ruminococcaceae	Species	0	0	0	0	0	0	0	0	0	0	0.000663	0	0	0	0	0	0	0	0	0	0.00022	0	0	0	0	0	0	0	0	0	0	0	0	0	0	0	0	0	0	0	0	0	0	0	0	0	8e-06
k__Bacteria; p__Actinobacteria; c__Actinobacteria; o__Bifidobacteriales; f__Bifidobacteriaceae; g__Bifidobacterium; s__	denovo119|Bif_Bifidobacteriaceae	Species	7e-06	7e-06	0	8e-06	0	4.9e-05	0	0.000101	0.00292	0.001362	8e-06	1.6e-05	0	0	0	0	0	0	3.9e-05	0	2.4e-05	0	0	8e-06	0.000511	0	0	1.6e-05	0	0.001154	7e-06	0.000191	8e-05	0	0	0	1.6e-05	0	0.312702	0.030121	0	0	2.2e-05	0	0.01622	0	0
k__Bacteria; p__Firmicutes; c__Clostridia; o__Clostridiales; f__Lachnospiraceae; g__Dorea; s__	denovo2444|Clo_Lachnospiraceae	Species	0	0	2.1e-05	8e-06	0	0	0	0	0	0	0	0	0	0	0	0	0	0	0	0	0	0	0	0	0	0	0	0	0	0	0	9e-06	0	0	0	0	0	0	0	0.001902	0	3.1e-05	0	0	0	0	0
k__Bacteria; p__Firmicutes; c__Clostridia; o__Clostridiales; f__[Mogibacteriaceae]; g__; s__	denovo2767|Clo_[Mogibacteriaceae]	Species	0	0	0	0	0	0	0	0	0	0	0	0	0	0	0	0	0	0	0	0	0	0	2.1e-05	0	0	0	0	0	0	0.001408	0	0	0	0	0	0	0	0	4.3e-05	0	0	0	0.000202	0	0	0	0
k__Bacteria; p__Firmicutes; c__Bacilli; o__Lactobacillales; f__Streptococcaceae; g__Streptococcus; s__	denovo7316|Lac_Streptococcaceae	Species	0	0	0	0	0	0	0	0	0	0	0	0	0	0	0.000171	0	0	0	0	0	0	0	0	0	0	0	0	0	0	0	0	0	0	0	0	0	0	0	0	0	0	0	0	0	0	0	0
k__Bacteria; p__Firmicutes; c__Clostridia; o__Clostridiales; f__Lachnospiraceae; g__; s__	denovo3920|Clo_Lachnospiraceae	Species	0	0	0	0	0	0	0	0	0	0	0	0	0	0	0	0	0	0	0	0	0	0	0	0	0	0	0	0	0	0	0	0	0	0	0	0	0	0	0	0	0	0	0	0	0	0	0
k__Bacteria; p__Bacteroidetes; c__Bacteroidia; o__Bacteroidales; f__Prevotellaceae; g__Prevotella; s__	denovo7483|Bac_Prevotellaceae	Species	0	0	0	0	0	0	0	0	0	0	0	0	0	0	0	0	0	0	0	0	0	0	0	0	0	0	0	0	0	0	0	0	0	0	0	0	0	0	0	0	0	0	0	0	0	0	0
k__Bacteria; p__Bacteroidetes; c__Bacteroidia; o__Bacteroidales; f__Prevotellaceae; g__Prevotella; s__	denovo4551|Bac_Prevotellaceae	Species	0	0	0	0	0	0	0	0	0	0	0	0	0	0	0	0	0	0	0	0.000382	0	0	0	0	0	0	0	0	0	0	0	0	0	0	0	0	0	0	0	0	0	0	0	0	0	0	0
k__Bacteria; p__Firmicutes; c__Clostridia; o__Clostridiales; f__; g__; s__	denovo4943|Clo_	Species	0	0	7e-06	0	0	0	0	0	0	0	0	0	0	0	0	0	0	0	0	0	0	0	0	0	0	0	0	0	0	0	0	0	0	0	0	0	0	0	0	0	0	0	0	0	0	0	0
k__Bacteria; p__Firmicutes; c__Clostridia; o__Clostridiales; f__Ruminococcaceae; g__Ruminococcus; s__	denovo2332|Clo_Ruminococcaceae	Species	0	0	0	0	0	0	0	0	0	0	0	0	0	0	0	0	0	0	0	0	0	0	0	0	0	0	0	0	0	0	0	0	0	0	0	0	0	0	5e-05	0	0	0	0	0	0	0	0
k__Bacteria; p__Firmicutes; c__Clostridia; o__Clostridiales; f__Ruminococcaceae; g__Ruminococcus; s__	denovo7081|Clo_Ruminococcaceae	Species	0	0	0	0	0	0	0	0	0	0	9.1e-05	0	0	0	0	0	0	0	0	0	0	0	0	0	0	0	0	0	0	0	0	0	0	0	0	0	0	0	0	0	0	0	0	0	0	0	0
k__Bacteria; p__Firmicutes; c__Clostridia; o__Clostridiales; f__Ruminococcaceae; g__; s__	denovo5266|Clo_Ruminococcaceae	Species	0	0	0	0	0	0	0	0	0	0	0	0	0	0	0	0	0	0	0	0	0	0	0	0	0	0	0	0	0	0	0	0.000282	0	0	0	0	0	0	0	0	0	0	0	0	0	0	0
k__Bacteria; p__Bacteroidetes; c__Bacteroidia; o__Bacteroidales; f__Porphyromonadaceae; g__Parabacteroides; s__	denovo4643|Bac_Porphyromonadaceae	Species	0	0	0	0	0	0	0	0	0	0	0	0	0	0	0	0	0	0	0	0	0	0	0	0	0	0	0	0	0	0	0	0	0	0	0	0	0	0	0	0	0	0	0	0	0	0	0
k__Bacteria; p__Firmicutes; c__Bacilli; o__Lactobacillales; f__Lactobacillaceae; g__Lactobacillus; s__mucosae	denovo1116|Lac_Lactobacillaceae	Species	0	0	0	0	0	0	0	0	0	0	0	0	0.00029	0	8e-06	0	0	0	0	0	0.000102	0	0	3e-05	0	0	8e-06	2.5e-05	0	0	0	2.7e-05	0	0	0	0	0.000257	0.001366	0	0	0	0	0	0	0	0	0
k__Bacteria; p__Firmicutes; c__Clostridia; o__Clostridiales; f__Ruminococcaceae; g__; s__	denovo2730|Clo_Ruminococcaceae	Species	0	7.4e-05	0	0	0	0	0	0	0	0	0	0	0	0	0	0	0	2.8e-05	0	0	0	0	0	0	0	0	0	0	0	0	0	0	0	0	0	0	0	0	0	0	0	0	0	0	0	0	0
k__Bacteria; p__Proteobacteria; c__Gammaproteobacteria; o__Pasteurellales; f__Pasteurellaceae; g__Haemophilus; s__parainfluenzae	denovo558|Pas_Pasteurellaceae	Species	0	0	0.01916	0.000233	0	0	0	0	7e-06	0	0	0	0	0	0	0	0	0	3.1e-05	0	0	0	0	0	0	0	0.004166	0	0	0	0	0	0	0	0	0	0	0	7e-06	0	0	0	0	0	0	0	0
k__Bacteria; p__Firmicutes; c__Clostridia; o__Clostridiales	denovo3338|Clo_NA	Species	0	0	0	0	0	0	0	0	0	0	0	0	0	3.2e-05	0	0	0	0	0	0	0	0	0	0	0	0	0	0	0	0	0	0	0	0.000508	0	0	0	0	0	0	0	0	0	0	0	0	0
Unassigned	denovo7833|NA_NA	Species	0	0	0	0	0	0	0	0	0	0	0	0	0	0	0	0	0	0	0	0	0	0	0	0	0	0	0	0	0	0	0	0	0	0	0	0	0	0	0	0	0	0	0	0	0	0	0
k__Bacteria; p__Actinobacteria; c__Coriobacteriia; o__Coriobacteriales; f__Coriobacteriaceae; g__Atopobium; s__	denovo3883|Cor_Coriobacteriaceae	Species	0	0	0	0	0	0	0	0	0	0	1.7e-05	8e-06	0	0	0	0	0	0	0	0.000191	8e-06	0.000175	1.4e-05	0	0	0	0	3.3e-05	0	0	0	2.7e-05	0	0	0	2e-05	0	2.1e-05	0	0	0	1.6e-05	0	0	0	0	0
k__Bacteria; p__Firmicutes; c__Clostridia; o__Clostridiales; f__Ruminococcaceae; g__; s__	denovo1155|Clo_Ruminococcaceae	Species	0	0	0	0	0	0	0	0	0	0.001071	0	0	0	0	0	0	0	0	0	0	0	0	0	0	0	0	0	0	7e-06	0	0	0	0	0	0	0	0	0	0	0	0	0	0	0	0	0	0
k__Bacteria; p__Firmicutes; c__Clostridia; o__Clostridiales; f__Lachnospiraceae; g__[Ruminococcus]; s__gnavus	denovo5014|Clo_Lachnospiraceae	Species	0	0.000103	0	0	0	0	0	0	0	0	0	0	0	0	8e-06	0	0	1.4e-05	0	0	0	0	0	0	0	0	0	0	0	0	0	0	0	0	0	0	0	0	0	0	0	0	0	0	0	0	0
k__Bacteria; p__Firmicutes; c__Clostridia; o__Clostridiales; f__; g__; s__	denovo391|Clo_	Species	0	0	0	0	0	0.000724	8e-06	0	0	3.8e-05	0.001325	8e-06	0	0	0	0	0	0	0	0.000806	0.000259	0	0	0.011673	0	0	0	2.5e-05	0	0	0	0.001326	1.6e-05	7e-06	0	0	0	2.1e-05	0	0	0	0	7e-06	0	0	0	0.001398
k__Bacteria; p__Firmicutes; c__Clostridia; o__Clostridiales; f__Clostridiaceae; g__Clostridium; s__	denovo496|Clo_Clostridiaceae	Species	1.5e-05	0	0	7.5e-05	0	0	0	0	0.002861	2.8e-05	0	0	0	0	0	0	0	0	8e-06	0	0	0	0	0	0	0	0	0	0	0	0	0	0	0	0	0	0	0	0.000144	0.006552	0.000713	0	0.028536	0	0	0	0
k__Bacteria; p__Firmicutes; c__Clostridia; o__Clostridiales; f__Lachnospiraceae; g__; s__	denovo6832|Clo_Lachnospiraceae	Species	0	0	0	0	0	0	0	0	0	0	0	0	0	0	0	0	0	0	0	0	0	0	0	0	0	0	0	0	0	0	0	0	0	0	0	0	0	0	0	0	0	0	0	0	0	0	0
k__Bacteria; p__Firmicutes; c__Bacilli; o__Lactobacillales; f__Lactobacillaceae; g__Lactobacillus; s__	denovo6231|Lac_Lactobacillaceae	Species	0	0	0	0	0	0	0	0	0	0	0	0	0	0	0	0	0	0	0	0	0	0	0	0	0	0	0	0	0	0	0	0	0	0	0	0	0	0.000142	0	0	0	0	0	0	0	0	0
k__Bacteria; p__Firmicutes; c__Clostridia; o__Clostridiales; f__Lachnospiraceae; g__Dorea; s__	denovo3840|Clo_Lachnospiraceae	Species	0	0	0	0	0	0	0	0	0	8.5e-05	0	0	0	0	0	0	0	0	0	0	0	0	0	0	0	0	0	0	0	0	0	0	0	0	0	0	0	0	0	0	0	0	0	0	0	0	0
k__Bacteria; p__Firmicutes; c__Clostridia; o__Clostridiales; f__; g__; s__	denovo4116|Clo_	Species	0	0	0	0	0	0	0	0	0	0	0	0	0	0	0	0	0	0	0	0	0	0	0	0	0	0	0	0	0	0	0	0	0	0	0	0	0	0	0	0	0	0	0	0	0	0	0
k__Bacteria; p__Firmicutes; c__Clostridia; o__Clostridiales; f__Lachnospiraceae; g__; s__	denovo4278|Clo_Lachnospiraceae	Species	0	0	0	0	0	0	0	0	0	0	0	0	0	0	0	0	0	0	0	0	0	0	0	0	0	0	0	0	0	0	0	0	0	5.7e-05	0.000103	0	0	0	0	0	0	0	0	0	0	0	0
k__Bacteria; p__Firmicutes; c__Clostridia; o__Clostridiales; f__Ruminococcaceae; g__; s__	denovo6851|Clo_Ruminococcaceae	Species	0	0	0	0	0	0	0	0	0	0	0	0	0	0	0	0	0	0	0	0	0	0	0	0	0	0	0	0	0	0	0	0	0	0	0	0	0	0	0	0	0	0	0	0	0	0	0
k__Bacteria; p__Firmicutes; c__Clostridia; o__Clostridiales; f__Ruminococcaceae; g__Oscillospira; s__	denovo3175|Clo_Ruminococcaceae	Species	0	0	0	0	0	0	0	0	0	0	0	0	0	0	0	0	0	0	0	0	0	0	0	0	0	0	0	0	0.000258	0	0	0	0	0	0	0	0	0	0	0	0	0	0	0	0	0	0
k__Bacteria; p__Bacteroidetes; c__Bacteroidia; o__Bacteroidales; f__Prevotellaceae; g__Prevotella; s__	denovo4746|Bac_Prevotellaceae	Species	0	0	0	0	0	0	0	0	0	4.7e-05	0	0	0	0	0	0	0	0	0	0	0	0	0	0	0	0	0	0	0	0	0	0	0	0	0	0	0	0	0	0	0	0	0	0	0	0	0
k__Bacteria; p__Firmicutes; c__Clostridia; o__Clostridiales; f__Lachnospiraceae; g__Dorea; s__	denovo6557|Clo_Lachnospiraceae	Species	0	0	0	8e-06	0	0	0	0	0	0	0	0	0	0	0	0	8.2e-05	0	0	0	0	0	0	0	0	0	0	0	0	0	0	0	0	0	0	0	0	0	0	0	0	0	0	0	0.000423	0	0
k__Bacteria; p__Proteobacteria; c__Gammaproteobacteria; o__Enterobacteriales; f__Enterobacteriaceae; g__; s__	denovo7156|Ent_Enterobacteriaceae	Species	0	0	0	0	0	0	0	0	0	0	0	0	0	0	0	0	0	0	0	0	0	0	0	0	0	0	0	0	0	0	0	0	0	0	0	0	0	0	0	0	0	0	0	0	0	0	0
k__Bacteria; p__Firmicutes; c__Clostridia; o__Clostridiales; f__[Tissierellaceae]; g__Anaerococcus; s__	denovo5771|Clo_[Tissierellaceae]	Species	0	0	0	0	0	0	0	0	0	0	0	0	0	0	0	0	0	0	0	0	0	0	0	0	0	0	0	0	0	0	0	0	0	0	0	0	0	0	0	0	0	0	0	0	0	0	0
k__Bacteria; p__Firmicutes; c__Clostridia; o__Clostridiales; f__Lachnospiraceae; g__Dorea; s__	denovo3389|Clo_Lachnospiraceae	Species	0	0	0	0	0	0	0	0	0	0	0	0	0	0	0	0	0	0	0	0	0	0	0	0	0	0	0	0	0	0	0	0	0	0	0	0	0	0	0	0	2.7e-05	0	0	0	0	0	0
k__Bacteria; p__Proteobacteria; c__Gammaproteobacteria; o__Enterobacteriales; f__Enterobacteriaceae; g__Proteus; s__	denovo188|Ent_Enterobacteriaceae	Species	0	0	7.2e-05	0	0	0	0	0	0	0	0	0	0	0	0	0	0	0	0	0	0	0	7.8e-05	0	0	0	8e-06	0	0	3.7e-05	0	0	0	0	0	0	0.00045	0	7e-06	0.00035	0	0	0	0	0.000174	0	0.000402
k__Bacteria; p__Firmicutes; c__Bacilli; o__Turicibacterales; f__Turicibacteraceae; g__Turicibacter; s__	denovo2679|Tur_Turicibacteraceae	Species	0.000131	0	0	0	0	0	0	0	7e-06	0	0	0	0	0	0	0	0	0	0	0	0	0	0	0	0	0	0	0	0	0	0	0	0	0	0	0	0	0	0	0	1.4e-05	0	0	0.000211	0	0	0
k__Bacteria; p__Bacteroidetes; c__Bacteroidia; o__Bacteroidales; f__Bacteroidaceae; g__Bacteroides; s__	denovo7573|Bac_Bacteroidaceae	Species	0	0	0	0	0	0	0	0	0	0	0	0	0	0	0	0	0	0	0	0	0	0	0	0	0	0	0	0	0	0	0	0	0	0	0	0	0	0	0	0	0	0	0	0	0	0	0
k__Bacteria; p__Firmicutes; c__Clostridia; o__Clostridiales; f__Veillonellaceae; g__Dialister; s__	denovo434|Clo_Veillonellaceae	Species	7e-06	0	0	0	6.1e-05	1.4e-05	4.6e-05	0	0	0	0	8e-06	0.00033	0	0	0	0	0	0	0.000355	0.002184	0	0	0	0	0	1.6e-05	0.000801	0	0	0	0	0	0	0	0	0	0.037669	0	0	0	8e-06	0	0	0.000241	0	8e-06
k__Bacteria; p__Bacteroidetes; c__Bacteroidia; o__Bacteroidales; f__Prevotellaceae; g__Prevotella; s__stercorea	denovo7806|Bac_Prevotellaceae	Species	0	0	0	0	0	0	0	0	0	0	0	0	0	0	0	0	0	6.2e-05	0	0	0	0	0	0	0	0	0	0	0	0	0	0	0	0	0	0	0	0	0	0	0	0	0	0	0	0	0
k__Bacteria; p__Bacteroidetes; c__Bacteroidia; o__Bacteroidales; f__S24-7; g__; s__	denovo6769|Bac_S24-7	Species	0	0	0	0	0	0	0	0	0	0	0	0	0	0	0	0	0	0	0	0	0	0	0	0	0	0	0	0	0	0	0	0	0	0	0	0	0	0	0	0	0	0	0	0	0	0	0
k__Bacteria; p__Lentisphaerae; c__[Lentisphaeria]; o__Victivallales; f__Victivallaceae; g__; s__	denovo6728|Vic_Victivallaceae	Species	0	0	0	0	0	0	0	0	0	0	0	0	0	0	0	0	0	0	0	0	0	0	0	0	0	0	0	0	0	0	0	0	0	0	0	0	0	0	0	0	0	0	0	0	0	0	0
k__Bacteria; p__Firmicutes; c__Clostridia; o__Clostridiales; f__Lachnospiraceae; g__Dorea; s__	denovo7206|Clo_Lachnospiraceae	Species	0	0	0	0	0	0	0	0	0	0	0	0	0	0	0	0	0	0	0	0	0	0	0	0	0	0	0	0	0	0	0	0	0	0	0	0	0	0	0	0	0	0	0	0	0	0	0
k__Bacteria; p__Bacteroidetes; c__Bacteroidia; o__Bacteroidales; f__[Paraprevotellaceae]; g__[Prevotella]; s__	denovo6882|Bac_[Paraprevotellaceae]	Species	0	0	0	0	0	0	0	0	0	0	0	0	0	0	0	0	0	0	0	0	0	0	0	0	0	0	0.000125	0	0	0	0	0	0	0	0	0	0	0	0	0	0	0	0	0	0	0	0
k__Bacteria; p__Firmicutes; c__Clostridia; o__Clostridiales; f__Ruminococcaceae; g__Ruminococcus; s__	denovo677|Clo_Ruminococcaceae	Species	0	0	0	0.003606	0.000937	7e-06	0	0	0	5.6e-05	0	0	8e-06	0	0	0	0	0.002813	9.2e-05	0	0	0	0	8.3e-05	0	0	0.002613	0	0	0	7e-06	5.4e-05	0	0	0	0	0.000153	0	1.4e-05	0	2.7e-05	8e-06	0	0	0	0.000121	0
k__Bacteria; p__Firmicutes; c__Clostridia; o__Clostridiales; f__Veillonellaceae; g__Phascolarctobacterium; s__	denovo3460|Clo_Veillonellaceae	Species	0	0	0	0	0	0	0	0	0	0	0	0	0	0	0	0	0	0	0	0	0	0	0	0	0	0	0	0	0	0	0	0	0	0	0	0	0	0	0	0	0	0	0	0	0	0	0
k__Bacteria; p__Firmicutes; c__Clostridia; o__Clostridiales; f__Lachnospiraceae; g__; s__	denovo4958|Clo_Lachnospiraceae	Species	0	0	0	0	0	0	0	0	0	0	0	0	0	0	0	0	0	0	0	0	0	0	0	0	0	0	0	0	0	0	0	0	0	0	0	0	0	0	0	0	0	0	0	0	0	0	0
k__Bacteria; p__Firmicutes; c__Bacilli; o__Lactobacillales; f__Streptococcaceae; g__Streptococcus; s__	denovo1939|Lac_Streptococcaceae	Species	0	0	0	0	0	0	0	0	0	0	0	0	0	0	0	0	0	0	0	0	0	0	0	0	0	0	0	0	0	0	0	0	0	0	0	0	0	0	0	0	0	0	0	0	0	0	0
k__Bacteria; p__Firmicutes; c__Clostridia; o__Clostridiales; f__Christensenellaceae; g__; s__	denovo7720|Clo_Christensenellaceae	Species	0	0	0	0	0	0	0	0	1.5e-05	0	0	0	0	0	0	0	0	0	0	0	0	0	0	0	0	0	0	0	0	0	0	0	0	0	0	0	0	0	0	0	0	0	0	0	0	0	0
k__Bacteria; p__Actinobacteria; c__Actinobacteria; o__Bifidobacteriales; f__Bifidobacteriaceae; g__Bifidobacterium; s__	denovo122|Bif_Bifidobacteriaceae	Species	0	0.000834	0	0	0	0.01726	0	0.041146	7e-06	0.103527	0.006204	0.009781	4.8e-05	0	8e-06	0	0	0	0	0	0.000267	0	0	0.000303	0.174762	0	0	0.00693	0.00043	0	4.4e-05	0.076666	0.017787	0	4.1e-05	0	0	0	0.00158	4.8e-05	0	0	0	0	0.000125	0	8.8e-05
k__Bacteria; p__Firmicutes; c__Clostridia; o__Clostridiales; f__; g__; s__	denovo4585|Clo_	Species	0	0	0.000294	0	0	0	0	0	0	0	0	0	0	0	0	0	0	0	0	0	0	0	0	0	0	0	0	0	0	0	0	0	0	0	0	0	0	0	0	0	0	0	0	0	0	0	0
k__Bacteria; p__Firmicutes; c__Clostridia; o__Clostridiales; f__; g__; s__	denovo6683|Clo_	Species	0	0	0	0	0	0	0	0	0	0	0	0	0	0	0	0	0	0	0	0	0	0	0	0	0	0	0	0	0	0	0	0	0	0	0	0	0	0	0	0	0	0	0	0	0	0	0
k__Bacteria; p__Firmicutes; c__Clostridia; o__Clostridiales; f__Ruminococcaceae; g__; s__	denovo6111|Clo_Ruminococcaceae	Species	0	0	0	0	0	0	0	0	0	0	0	0	0	0	0	0	0	0	0	0	0	0	0	0	0	0	0	0	0	0	0	0	0	0	0	0	0	0	0	0	0	0	0	0	0	0	0
k__Bacteria; p__Firmicutes; c__Clostridia; o__Clostridiales; f__Christensenellaceae; g__; s__	denovo3719|Clo_Christensenellaceae	Species	0	0	0	0	0	0	0	0	0	0	0	0	0	0	0	0	0	0	0	0	0	0	0	0	0	0	0	0	0	0	0	0	0	0	0	0	0	0	0	0	0	0	0	0	0	0	0
k__Bacteria; p__Firmicutes; c__Clostridia; o__Clostridiales; f__Lachnospiraceae; g__; s__	denovo1942|Clo_Lachnospiraceae	Species	0	0	0	0	0	0	0	0	0	0	0	0	0	0	0	0	0	0	0	0	0	0	0	0	0	7e-06	0	0	0	0	0	2.7e-05	0	0	0	0	0	0	0	0	0	0	0	0	0	0	0.001672
k__Bacteria; p__Firmicutes; c__Clostridia; o__Clostridiales; f__Ruminococcaceae; g__; s__	denovo7957|Clo_Ruminococcaceae	Species	0	0	0	0	0	0	0	0	0	0	0	0	0	0	0	0	0	0	0	0	0	0	0	0	0	0	0	0	0	0	0	0	0	1.4e-05	0	0	0	0	0	0	0	0	0	0	0	0	0
k__Bacteria; p__Proteobacteria; c__Deltaproteobacteria; o__Desulfovibrionales; f__Desulfovibrionaceae; g__Bilophila; s__	denovo3615|Des_Desulfovibrionaceae	Species	0	0	0	0	0	0	0	0	0	0	0	0	0	0	0	0	0	0	0	0	0	0	0	0	0	0	0	0	0	0	0	0	0	0	0	0	0	0	0	0	0	0	0	0	0	0	0
k__Bacteria; p__Firmicutes; c__Clostridia; o__Clostridiales; f__Ruminococcaceae; g__; s__	denovo2241|Clo_Ruminococcaceae	Species	0	0	0	0	0	0	0	0	0	0	0	0	0	0	0	0	0	0	0	0	0	0	0	0	0	0	0	0	0	0	0	0	0	0	0	0	0	0	0	0	0	0	0	0	0	0	0
k__Bacteria; p__Proteobacteria; c__Gammaproteobacteria; o__Enterobacteriales; f__Enterobacteriaceae; g__; s__	denovo5386|Ent_Enterobacteriaceae	Species	0	0	0	0	0	0	0	0	0	0	0	0	0	0	0	0	0	0	0	0	0	0	0	0	0	0	0	0	0	0	0	0	0	0	0	0	0	0	0	0	0	0	0	0	0	0	0
k__Bacteria; p__Actinobacteria; c__Actinobacteria; o__Actinomycetales; f__Actinomycetaceae; g__Actinomyces; s__	denovo5238|Act_Actinomycetaceae	Species	0	0	0	0	0	0	0	0	0	0	0	0	0	0	0	0	0	0	0	0	0	0	0	0	0	0	0	0	0	0	0	0	0	0	0	0	0	0	0.000101	0	0	0	0	0	8e-06	0	0
k__Bacteria; p__Firmicutes; c__Clostridia; o__Clostridiales; f__Ruminococcaceae; g__; s__	denovo7436|Clo_Ruminococcaceae	Species	0	0	0	0	0	0	0	0	0	0	0	0	0	0	0	0	0	0	0	0	0	0	0	0	0	0	0	0	0	0	0	0	0	0	0	0	0	0	0	0	9.6e-05	0	0	0	0	0	0
k__Bacteria; p__Firmicutes; c__Clostridia; o__Clostridiales; f__Ruminococcaceae; g__Oscillospira; s__	denovo7979|Clo_Ruminococcaceae	Species	0	0	0	0	0	0	0	0	0	0	0	0	0	0	8e-06	0	0	0	0	0	0	0	0	0	0	0	0	0	0	0	0	0	0	0	0	0	0	0	0	0	0	0	0	0	0	0	0
k__Bacteria; p__Firmicutes; c__Clostridia; o__Clostridiales; f__; g__; s__	denovo3502|Clo_	Species	0	0	0	0	0	0	0	0	0	0	0	0	0	0	0	0	0	0	0	0	0	0	0	0	0	0	0	0	0	0	0	0	0	0	0	0	0	0	0	0	0	0	0	0	0	0	0
k__Bacteria; p__Firmicutes; c__Erysipelotrichi; o__Erysipelotrichales; f__Erysipelotrichaceae; g__[Eubacterium]; s__biforme	denovo2372|Ery_Erysipelotrichaceae	Species	0	0	0	0	0	0	0	0	0	0	0	0	8.1e-05	0	0	0	0	7e-06	0	0	8e-06	0	0	0	0	0	0	0	0	0	0	0	0	0	0	0	0	0	0	0	0	0	0	0	0	0	0
k__Bacteria; p__Firmicutes; c__Clostridia; o__Clostridiales; f__; g__; s__	denovo2173|Clo_	Species	0	0	0	9e-05	0	0	0	0	0	0	0	0	0	0	0	0	0	0	0	0	0	0	0	0	0	0	0.002184	0	0	0	0	0	0	0	0	0	2.4e-05	0	0	0	0	0	0	0	0	0	0
k__Bacteria; p__Firmicutes; c__Clostridia; o__Clostridiales; f__Ruminococcaceae; g__; s__	denovo4825|Clo_Ruminococcaceae	Species	0	0	0	0	0	0	0	0	0	0	0	0	0	0	0	0	0	0	0	0	0	0	0	0	0	0	0	0	0	0	0	0	0	0.000386	0	0	0	0	0	0	0	0	0	0	0	0	0
k__Bacteria; p__Firmicutes; c__Clostridia; o__Clostridiales; f__Lachnospiraceae; g__; s__	denovo5561|Clo_Lachnospiraceae	Species	0	0	0	0	0	0	0	0	0	0	8e-06	0	0	0	0	0	0	0	0	0	0	0	0	0	0	0	0	0	0	0	0	0	0	0	0	0	0	0	0	0	0	0	0	0	0	0	0
k__Bacteria; p__Firmicutes; c__Clostridia; o__Clostridiales; f__Ruminococcaceae; g__; s__	denovo5837|Clo_Ruminococcaceae	Species	0	0.000207	0	0	0	0	0	0	0	0	0	0	0	0	0	0	0	0	0	0	8e-06	0	0	0	0	0	0	0	0	0	0	0	0	7e-06	0	0	0	0	0	0	0	0	0	0	0	0	0
k__Bacteria; p__Firmicutes; c__Clostridia; o__Clostridiales; f__Ruminococcaceae; g__; s__	denovo1892|Clo_Ruminococcaceae	Species	0	0	0	0	0	0	0	0	0	0	0	0	0	0	0	0	0	0.004095	0	0	0	0	0	0	0	0	0	0	0	0	0	0	0	0	0	0	0	0	0	0	0	0	0	0	0	0	0
k__Bacteria; p__Bacteroidetes; c__Bacteroidia; o__Bacteroidales; f__Porphyromonadaceae; g__Parabacteroides; s__distasonis	denovo1631|Bac_Porphyromonadaceae	Species	0	0	0	0	0	0	0	0	0	0	0	0	0	0	0	0	0	0	0	0	0	0	0	0	0	0	0	0	0	0	0	0.001535	0	0	0	0	0	0	0	0	0	0	0	0	0	0	0
k__Bacteria; p__Proteobacteria; c__Betaproteobacteria; o__Burkholderiales; f__Alcaligenaceae; g__Sutterella; s__	denovo3229|Bur_Alcaligenaceae	Species	0	0	0	0	0	0	0	0	0	0	0	0	0.000556	0	0	0	0	0	0	0	0	0	0	0	0	0	0	0	0	0	0	0.000454	0	0	0	0	0	0	0	0	0	0	0	0	0	0	0
k__Bacteria; p__Synergistetes; c__Synergistia; o__Synergistales; f__Synergistaceae	denovo2994|Syn_Synergistaceae	Species	0	0	0	0	0	0	0	0	0	0	0	0	0	0	0	0	0	0	0	0	0	0	0	0	0	0	0	0	0	0	0	0	0	0	0	0	0.001231	0	0	0	0	0	0	0	0	0	0
k__Bacteria; p__Bacteroidetes; c__Bacteroidia; o__Bacteroidales; f__Bacteroidaceae; g__Bacteroides; s__	denovo4328|Bac_Bacteroidaceae	Species	0	0	0	0	0	0	0	0	2.9e-05	0	0	0	0	0	0	0	0	0	0	0	0	0	0	0	0	0	0	0	0	0	0	0	0	0	0	0	0	0	0	0	0	0	0	0	0	0	0
k__Bacteria; p__Actinobacteria; c__Actinobacteria; o__Bifidobacteriales; f__Bifidobacteriaceae; g__; s__	denovo6151|Bif_Bifidobacteriaceae	Species	0	0	0	0	0	1.4e-05	0	0	0	0	0	0	8e-06	0	8e-06	0	0	0	0	0	0	0	0	0	0	0	1.6e-05	0	0	0	0	0	0	0	0	0	0	0	0	0	0	8e-06	0	4.9e-05	0	0	0
k__Bacteria; p__Firmicutes; c__Clostridia; o__Clostridiales; f__Lachnospiraceae; g__; s__	denovo660|Clo_Lachnospiraceae	Species	0	7e-06	0	0	0	0	0	0	0	0.001287	0	0	0	0	0	0	0	0	0	0	0	0	0	0	0	0	0	8e-06	0	0	7e-06	0	0	0	0	0	0	0	0	0	3.4e-05	0	0	0	0	0	8e-06
k__Bacteria; p__Firmicutes; c__Clostridia; o__Clostridiales; f__Lachnospiraceae; g__Dorea; s__	denovo1551|Clo_Lachnospiraceae	Species	0	0	0	0	0	0	0	0	0	0	0	0	0	0	0	0	0	0	0	0.005969	0	0	0	0	0	0	0	0	0	0	0	0	0	0	0	0	0	0.000503	0	0	0	0	0	0	0	0	0
k__Bacteria; p__Firmicutes; c__Clostridia; o__Clostridiales; f__Lachnospiraceae; g__[Ruminococcus]; s__	denovo6421|Clo_Lachnospiraceae	Species	0	0	0	0	0	0	0	0	0	0	0	0	0	0	0	0	0	0	0	0	0	0	0	0	0	0	0	0	0	0	0	0	0	0	0	0	0	0	0	0	0	0	0	0	0	0	0
k__Bacteria; p__Firmicutes; c__Clostridia; o__Clostridiales; f__Veillonellaceae; g__Dialister; s__	denovo591|Clo_Veillonellaceae	Species	7e-06	0	0	0.000158	0	0	3.1e-05	0	0	0	0	0	0	0	0	0	0	0	0	0	0	0	0	0	0	0	9.4e-05	8e-06	0	0	0	0	0	0	0	0	2.4e-05	2.1e-05	0	0.00022	0	0	7e-06	0	0.000232	0	0
k__Bacteria; p__Bacteroidetes; c__Bacteroidia; o__Bacteroidales; f__Bacteroidaceae; g__Bacteroides; s__	denovo1115|Bac_Bacteroidaceae	Species	0	0	0	0	0	0	0	0	0	0.000338	0	0	0	0	0	0	0	0	0	0	0	0	0	0	0	0	0	0	0	0	0	0	0	0	0	0	0	0.000304	0	0	0	0	0	0	0	0	0
k__Bacteria; p__Proteobacteria; c__Gammaproteobacteria; o__Enterobacteriales; f__Enterobacteriaceae; g__; s__	denovo4285|Ent_Enterobacteriaceae	Species	0	0	0	0	1.5e-05	0	0.001061	0	0	0	0.001292	0.000312	8e-06	0	0	0	0	0	0	7e-06	0.000291	8e-06	7e-06	3e-05	0	0	0	0	0	0	1.5e-05	0	8e-06	0	0	0	0	1.4e-05	0	0	2.1e-05	0.000149	0	0.000235	0	0	1.6e-05
k__Bacteria; p__Firmicutes; c__Clostridia; o__Clostridiales; f__Lachnospiraceae; g__Blautia; s__	denovo3458|Clo_Lachnospiraceae	Species	0	0	0	0	0	0	0	0	0	0	0	0	0	0	0	0	0	0	0	0	0	0	0	0	0	0	0	0	0	0	0	0	0	0	0	0	0	0	0	0	0	0	0	0	0	0	0
k__Bacteria; p__Firmicutes; c__Clostridia; o__Clostridiales; f__Lachnospiraceae; g__; s__	denovo4695|Clo_Lachnospiraceae	Species	0	0	0	0	0	0	0	0	0	0	1.7e-05	0	0	0	0	0	0	0	0	0	0	0	0	0	0	0	0	0	0	0	0	0	0	0	0	0	0	7e-06	0	0	0	0	0	0	0	0	0
k__Bacteria; p__Firmicutes; c__Clostridia; o__Clostridiales; f__Ruminococcaceae; g__; s__	denovo953|Clo_Ruminococcaceae	Species	0	0	0	0	0	0	0	0	0	0	0	0	0	0	0	0	0	7e-06	0	0	0	0	0	0	0	0	0	0	0	0	0	0	0	0	0	0	0	0	7.2e-05	0	0	0	0	0	0	0	0
k__Bacteria; p__Actinobacteria; c__Actinobacteria; o__Bifidobacteriales; f__Bifidobacteriaceae; g__Bifidobacterium; s__	denovo5867|Bif_Bifidobacteriaceae	Species	0	0	0	0	0	0	0	0	0	0	0	0	0	0	0	0	0	0	0	0	0	0	0	0	0	0	0	0	0	0	0	0	0	0	0	0	0	0	0.000108	5.5e-05	0	0	0	0	0.000116	0	0
k__Bacteria; p__Firmicutes; c__Clostridia; o__Clostridiales; f__Ruminococcaceae; g__Oscillospira; s__	denovo6085|Clo_Ruminococcaceae	Species	0	0	0	0	0	0	0	0	0	0	0	0	0	0	0	0	0	0	0	0	0	0	0	0	0	0	0	0	0	0	0	0	0	0	0	0	0	0	0.000129	0	0	0	0	0	0	0	0
k__Bacteria; p__Bacteroidetes; c__Sphingobacteriia; o__Sphingobacteriales; f__Sphingobacteriaceae; g__Sphingobacterium; s__multivorum	denovo5007|Sph_Sphingobacteriaceae	Species	0	0	0	0	0	0	0	0	0	0	8e-06	0	0	0	0	0	0	0	0	0	0	0	0	0	0	0	0	0	0	0	0	0	0	0	0	0	0	0	0	0	0	0	0	0	0	0	0
k__Bacteria; p__Bacteroidetes; c__Flavobacteriia; o__Flavobacteriales; f__Flavobacteriaceae; g__Gelidibacter; s__	denovo4813|Fla_Flavobacteriaceae	Species	0	0	0	0	0	0	0	0	0	0	0	0	0	0	0	0	0	0	0	0	0	0	0	0	0	0	0	0	0	0	0	0	0	0	0	0	0	0	0	0	0	0	0	0	0	0	0
k__Bacteria; p__Firmicutes; c__Clostridia; o__Clostridiales; f__Ruminococcaceae; g__Oscillospira; s__	denovo2336|Clo_Ruminococcaceae	Species	0	0	0	0	0	0	0	0	0	0	0	0	0	0	0	0	0	0	0	0	0	0	0	0	0	0	0	0	0	0	0	0	0	0	0	0	0	0	0	0	6.2e-05	0	0	1.6e-05	0	0	0
k__Bacteria; p__Firmicutes; c__Clostridia; o__Clostridiales; f__Lachnospiraceae; g__; s__	denovo7899|Clo_Lachnospiraceae	Species	0	0	0	0	0	0	0	0	0	0	0	0	0	3.2e-05	0	0	0	0	0	0	0	0	0	0	0	0	0	0	0	0	0	0	0	0	0	0	0	0	0	0	0	0	0	0	0	0	0
k__Bacteria; p__Actinobacteria; c__Coriobacteriia; o__Coriobacteriales; f__Coriobacteriaceae; g__; s__	denovo4237|Cor_Coriobacteriaceae	Species	0	0	0	0	0	0	0	0	0	0	5.8e-05	0	8e-06	0	0	0	0	0	0	0	3.1e-05	0	0	0	0	0	0	0	0	0	0	0.000445	0	0	0	0	0	0	0	0	0	3.1e-05	0	0	0	0	0
k__Bacteria; p__Firmicutes; c__Clostridia; o__Clostridiales; f__Lachnospiraceae; g__; s__	denovo6600|Clo_Lachnospiraceae	Species	0	0	0	0	0	0	0	0	0	0	0	0	0	0.000114	0	0	4.1e-05	0	0	0	0	0	0	0	0	0	0	0	4.3e-05	0	0	0	0	0	0	0	0	0	0	0	0	0	0	0	0	0	0
k__Bacteria; p__Proteobacteria; c__Betaproteobacteria; o__Burkholderiales; f__Alcaligenaceae; g__Sutterella; s__	denovo2021|Bur_Alcaligenaceae	Species	0	0	0	3.8e-05	0	0	0	0	0	0	0	0	0	0	0	0	0	0	0	0	0	0	0	0	0	0	0	8e-06	0	0	0	0	0	0	0	0	0	0	0	0	0	0	0	0	0	0	0
k__Bacteria; p__Firmicutes; c__Clostridia; o__Clostridiales; f__Ruminococcaceae; g__; s__	denovo6238|Clo_Ruminococcaceae	Species	0	0	0	0	0	0	0	0	0	0	0	0	0	0	0	0	0	0	0	0	0	0	0	0	0	0	0	0	0	0	0	0	0	0.000372	0	0	0	0	0	0	0	0	0	0	0	0	0
k__Bacteria; p__Firmicutes; c__Clostridia; o__Clostridiales; f__[Mogibacteriaceae]; g__Mogibacterium; s__	denovo7389|Clo_[Mogibacteriaceae]	Species	0	0	0	8e-06	0	7e-06	0	0	0	0	0	0	0	0	0	0	0	0	0	0	0	0	0	0	0	0	0	0	0	0	0	0	0	0	2.1e-05	0	0	0	0	0	0	0	0	0	0	0	0
k__Bacteria; p__Firmicutes; c__Clostridia; o__Clostridiales; f__Ruminococcaceae; g__; s__	denovo6658|Clo_Ruminococcaceae	Species	0	0	0	0	0	0	0	0	0	6.6e-05	0	0	0	0	0	0	0	0	0	0	0	0	0	0	0	0	0	0	0	0	0	0	0	0	0	0	0	0	0	0	0	0	0	0	0	0	0
k__Bacteria; p__Firmicutes; c__Clostridia; o__Clostridiales; f__Ruminococcaceae; g__Ruminococcus; s__	denovo5842|Clo_Ruminococcaceae	Species	0	0	0	0	0	0	0	0	0	0	1.7e-05	0	0	0	0	0	0	0	8e-06	0	0	0	0	0	0	0	0	0	0	0	0	0	0	5.7e-05	0	0	0	0	0	0	0	0	0	0	0	0	8e-06
k__Bacteria; p__Actinobacteria; c__Actinobacteria; o__Actinomycetales; f__Micrococcaceae; g__Rothia; s__mucilaginosa	denovo2427|Act_Micrococcaceae	Species	1.5e-05	0	0	0	0	0	0	0	0	0	0	0	0	0	8e-06	0	0	0	0	0	0	0	7e-06	0	0	0	0	0	0	0	0	0	0	0	0	0	0	0	3.6e-05	0	2.1e-05	0	7e-06	8e-06	0	0	0
k__Bacteria; p__Firmicutes; c__Clostridia; o__Clostridiales; f__Ruminococcaceae; g__; s__	denovo4577|Clo_Ruminococcaceae	Species	0	0	0	0	0	0	0	0	0	0	0	0	0	0	0	0	0	0	0	0	0	0	0	0	0	0	0	0	0	0	0	0	0	0	0	0	0	0	0	0	0	0	0	0	0	0	0
k__Bacteria; p__Firmicutes; c__Clostridia; o__Clostridiales; f__Ruminococcaceae; g__; s__	denovo4878|Clo_Ruminococcaceae	Species	0	5.9e-05	0	0	0	2.8e-05	0	0	7e-06	0	0	8e-06	8e-06	4.1e-05	8e-06	0	0	0	0	0	0	0	0	0	0	0	0	0	0	0	0	1.8e-05	0	0	0	0	0	0	2.2e-05	0	0	0	0	0	0	0	0
k__Bacteria; p__Firmicutes; c__Clostridia; o__Clostridiales; f__Ruminococcaceae; g__; s__	denovo4384|Clo_Ruminococcaceae	Species	0	0	0	0	0	0	0	0	0	0	0	0	0	0	0	0	0	0	0	0	0	0	0	0	0	0	0	0	0	0	0	0	0	0	0	0	0	0	0	0	0	0	0	0	0	0	0
k__Bacteria; p__Actinobacteria; c__Coriobacteriia; o__Coriobacteriales; f__Coriobacteriaceae; g__Collinsella; s__stercoris	denovo1869|Cor_Coriobacteriaceae	Species	0	0	0	0	0	0	0	0.004531	0	0	0	0	0	0	0	0	0	0	0	0.00015	0	0	0	0	0	0	0	0	2.2e-05	0	0	4.5e-05	0	0	0	0	0	0	0	0	0	0	0	0	0	0	0
k__Bacteria; p__Firmicutes; c__Clostridia; o__Clostridiales; f__Clostridiaceae; g__; s__	denovo7764|Clo_Clostridiaceae	Species	0	0	0	0	0	0	0	0	0	0	0	0	0	0	0	0	0	0	0	0	0	0	0	0	0	0	0	0	0	0	0	0	0	0	0	0	0	0	0	0	0	0	0	0	0	0	0
k__Bacteria; p__Firmicutes; c__Clostridia; o__Clostridiales; f__Ruminococcaceae; g__; s__	denovo4428|Clo_Ruminococcaceae	Species	0	0.000487	0	0	0	0	0	0	0	0	0	0	0	0	0	0	0	3.5e-05	0	0	0	0	0	0	0	0	0	0	0	0	0	0	0	0	0	0	0	0	0	0	0	0	0	0	0	0	0
k__Bacteria; p__Firmicutes; c__Clostridia; o__Clostridiales; f__Lachnospiraceae; g__[Ruminococcus]; s__gnavus	denovo2873|Clo_Lachnospiraceae	Species	0	0	0	0	0	0	0	0	0	4.7e-05	0	0	0	0	0	0	0	0	0	0	0	0	0	0	0	0	0	0	0	0	0	0	0	0	0	0	0	0	0	0	0	0	0	0	0	0	0
k__Bacteria; p__Firmicutes; c__Clostridia; o__Clostridiales; f__Dehalobacteriaceae; g__Dehalobacterium; s__	denovo7665|Clo_Dehalobacteriaceae	Species	0	0	0	0	0	0	0	0	0	0	8e-06	0	0	0	0	0	0	0	0	0	0	0	0	0	0	0	0	0	0	0	0	0	0	0	0	0	0	0	0	0	0	0	0	0	0	0	0
k__Bacteria; p__Firmicutes; c__Clostridia; o__Clostridiales; f__Lachnospiraceae; g__Dorea; s__	denovo895|Clo_Lachnospiraceae	Species	0	0	0	0	0	0	0	0	0	0	0	0	0	2.4e-05	1.6e-05	0	0	0	0	0	8e-06	0	0	0	0	2.8e-05	0	0	7e-06	0	0	0	0.002886	0	0	0	0	0	0	0	0	0	0	0	0	0	0
k__Bacteria; p__Bacteroidetes; c__Bacteroidia; o__Bacteroidales; f__Prevotellaceae; g__Prevotella; s__copri	denovo7061|Bac_Prevotellaceae	Species	0	0	0	0	0	0	0	0	0	0	0	0	0	0	0	0	0	0	0	0	0	0	0	0	0	0	0	0	0	0	0	0	0	0	0	0	0	0	0	0	0	0	0	0	0	0	0
k__Bacteria; p__Actinobacteria; c__Coriobacteriia; o__Coriobacteriales; f__Coriobacteriaceae; g__Slackia; s__	denovo5862|Cor_Coriobacteriaceae	Species	0	0	0	0	0	0	0	0	0	0	0	0	0	0	0	0	0	0	0	0	0	0	0	0	0	0	0	0	5e-05	0	0	0	0	0	0	0	0	0	0	0	0	0	0	0	0	0	0
k__Bacteria; p__Firmicutes; c__Clostridia; o__Clostridiales; f__Lachnospiraceae; g__; s__	denovo3238|Clo_Lachnospiraceae	Species	0	0	0	0	0	0	0	0	0	0.000498	0	0	0	0	0	0	0	0	0	0	0	0	0	0	0	0	0	0	0	0	0	0	0	0	0	0	0	0	0	0	4.1e-05	0	0	0	0	0	0
k__Bacteria; p__Bacteroidetes; c__Bacteroidia; o__Bacteroidales; f__S24-7; g__; s__	denovo4639|Bac_S24-7	Species	0	0	0	0	0	0	0	0	0	0	0	0	0	0	0	0	0	0	0	0	0	0	0	0	0	0	0	0	0	0	0	0	0	0	0	0	0	0	0	0	0	0	0	0	0	0	0
k__Bacteria; p__Firmicutes; c__Bacilli; o__Lactobacillales; f__Streptococcaceae; g__Lactococcus; s__	denovo2793|Lac_Streptococcaceae	Species	0	0	0	0	0	0	0	0	0	0	0	0	0	0	0	0	0	0	0	0	0	0.000828	0	0.000144	0	0	0	0	7e-06	0	0	0	0	0	0	0	0	0	0	0	0	0	0	0	0	0	2.4e-05
k__Bacteria; p__Firmicutes; c__Clostridia; o__Clostridiales; f__Eubacteriaceae; g__Pseudoramibacter_Eubacterium; s__	denovo3020|Clo_Eubacteriaceae	Species	0	0	0	0	0	0	0	0	0	0	0	0	0	0	0	0	0	0	0	0	0	0	0	8e-06	0	0	0	0	0	0	0	0	0	0	0	0	0	0	0	0	0	8e-06	0	0.001199	0	0	0
k__Bacteria; p__Firmicutes; c__Clostridia; o__Clostridiales; f__Ruminococcaceae; g__Ruminococcus; s__	denovo7619|Clo_Ruminococcaceae	Species	0	7e-06	0	0	0	0	0	0	0	0	0	0	0	0	1.6e-05	0	0	0	0	0	0	0	0	0	0	0	0	0	0	0	0	0	0	0	0	0	8e-06	0	0	0	0	0	0	0	0	0	0
k__Bacteria; p__Firmicutes; c__Clostridia; o__Clostridiales; f__[Tissierellaceae]; g__Anaerococcus; s__	denovo3034|Clo_[Tissierellaceae]	Species	0	0	0	0	0	0	0	0	0	0	0	0	0	0	0	0	0	0	0	0	0	0	0	0	0	0	0	0	0	0	0	0	0	0	0	0	0	0	0	0	0	0	0	0	0	0	0
k__Bacteria; p__Bacteroidetes; c__Bacteroidia; o__Bacteroidales; f__Bacteroidaceae; g__Bacteroides; s__	denovo6591|Bac_Bacteroidaceae	Species	0	0	0	0	0	0	0	0	0	0	0	0	0	0	0	0	0	0	0	0	0	0	0	0	0	0	0	0	0	0	0	0	0	0	0	0	0	0	0	0	0	0	0	0	0	0	0
k__Bacteria; p__Proteobacteria; c__Betaproteobacteria; o__Burkholderiales; f__Oxalobacteraceae; g__Oxalobacter; s__formigenes	denovo2185|Bur_Oxalobacteraceae	Species	0	0	0	0	0	0	0	0	0	1.9e-05	0	0	0	0	0	0	0	0	0	0	0	0	0	0	0	0	0	0	0	0	0	0.003033	0	0	0	0	0	0.00012	0	0	0	0	0	0	0	0	0
k__Bacteria; p__Tenericutes; c__Mollicutes; o__Anaeroplasmatales; f__Anaeroplasmataceae; g__; s__	denovo4381|Ana_Anaeroplasmataceae	Species	0	0	0	0	0	0	0	0	0	0	0	0	0	0	0	0	0	0	0	0	0	0	0	0	0	0	0	0	0	0	0	0	0	0	0	0	0	0	0	0	0	0	0	0	0	0	0
k__Bacteria; p__Firmicutes; c__Clostridia; o__Clostridiales; f__Ruminococcaceae; g__Ruminococcus; s__	denovo1846|Clo_Ruminococcaceae	Species	0	0	0	0	0	0	0	0	0	0	0	0	0	0	0	0	0	0	0	0	0	0	0	0	0	0	0	0	0	0	0	0	0	0	0	0	0	0	0	0	0	0	0	0	0	0	0
k__Bacteria; p__Firmicutes; c__Clostridia; o__Clostridiales; f__; g__; s__	denovo2803|Clo_	Species	0	0	0	0	0	0	0	0	0	0	0	0	0	0	0	0	0	0	0	0	0	0	0	0	0	0	0	0	0	0	0	0	0	0	0	0	0	0	0	0	0	0	0	0	0	0	0
k__Bacteria; p__Firmicutes; c__Clostridia; o__Clostridiales; f__; g__; s__	denovo1290|Clo_	Species	0	0	0	0	0	0	0	0	0	0	0	0	0	4.1e-05	0	0	0	0	0	0	0	0	0	0	0	0	0	1.6e-05	0	0	0	0	0.00707	0	0	0	0	0	0	0	0	0	0	0	0	0	0
k__Bacteria; p__Bacteroidetes; c__Bacteroidia; o__Bacteroidales; f__[Barnesiellaceae]; g__; s__	denovo3985|Bac_[Barnesiellaceae]	Species	0	0	7e-06	0	0	0	0	0	0	0	0	0	0	0	0	0	0	0	0	0	0	0	0	0	0	0	0	0	0	0	0	0	0	0	0	0	0	0	0	0	0	0	0	0	0	0	0
k__Bacteria; p__Proteobacteria; c__Betaproteobacteria; o__Neisseriales; f__Neisseriaceae; g__; s__	denovo6067|Nei_Neisseriaceae	Species	0	0	0	0	0	0.000155	0	0	0	0	0	7e-05	0	8e-06	0	0	0	2.8e-05	0	0	0	0	0	0	0	0	7.8e-05	0	0	0	0	0	0	0	0	0	0	0	0	0	0	0	0	0	0	0	0
k__Bacteria; p__Bacteroidetes; c__Bacteroidia; o__Bacteroidales; f__Bacteroidaceae; g__Bacteroides; s__	denovo4168|Bac_Bacteroidaceae	Species	0	0	0	0	0	0	0	0	2.2e-05	0	0	0	0	0	0	0	0	0	0	0	0	0	0	0	0	0	0	0	0	0	0	0	0	0	0	0	0	0	0	0	0	0	0	0	0	0	0
k__Bacteria; p__Lentisphaerae; c__[Lentisphaeria]; o__Victivallales; f__Victivallaceae; g__; s__	denovo5584|Vic_Victivallaceae	Species	0	0	0	0	0	0	0	0	0	0	0	0	0	0	0	0	0	0	0	0	0	0	0	0	0	0	0	0	0	0	0	0	0	0	0	0	0	0	0	0	0	0	0	0	0	0	0
k__Bacteria; p__Firmicutes; c__Erysipelotrichi; o__Erysipelotrichales; f__Erysipelotrichaceae; g__; s__	denovo5477|Ery_Erysipelotrichaceae	Species	0	0	0	0	0	0	0	0.000117	0	0	1.7e-05	0	0	0	0	0	0	0	0	0	0	0	0	0	0	4.2e-05	0	0	5.7e-05	0	0	0	0	0	0	0	0	0	0	0	0	0	0	0	0	0	0
k__Bacteria; p__Bacteroidetes; c__Flavobacteriia; o__Flavobacteriales; f__Flavobacteriaceae; g__Myroides; s__	denovo7852|Fla_Flavobacteriaceae	Species	0	0	0	0	0	0	0	0	0	0	0	0	0	0	0	0	0	0	0	0	0	0	0	0	0	0	0	0	0	0	0	0	0	0	0	0	0	0	0	0	0	0	0	0	0	0	0
k__Bacteria; p__Proteobacteria; c__Betaproteobacteria; o__Burkholderiales; f__Alcaligenaceae; g__Sutterella; s__	denovo2320|Bur_Alcaligenaceae	Species	0	0	0	0	0	0	0	0	0	0	0	0	0	0	0	0	0	0	0	0	0	0	0	0	0	0	0	0	2.2e-05	0	0	0	0	0	0	0	0	0	0	0	0	0	0	0	0	0	0
k__Bacteria; p__Firmicutes; c__Clostridia; o__Clostridiales; f__Lachnospiraceae; g__Lachnospira; s__	denovo7072|Clo_Lachnospiraceae	Species	0	0	0	0	0	0	0	0	0	0	0	0	0	0	0	0	0	0	0	0	0	0	0	0	0	0	0	0	0	0	0	0	0	0	0	0	0	0	0	0	0	0	0	0	8e-06	0	0
k__Bacteria; p__Firmicutes; c__Clostridia; o__Clostridiales; f__Ruminococcaceae; g__; s__	denovo4988|Clo_Ruminococcaceae	Species	0	0	0	0	0	0	0	0	0	0	0	0	0	0	0	0	0	0	0	0	0	0	0	0	0	0	0	0	0	0	0	0	0	0	0	0	0	0	0	0	0	0	0	0	0	0	0
k__Bacteria; p__Firmicutes; c__Clostridia; o__Clostridiales; f__Lachnospiraceae; g__[Ruminococcus]; s__	denovo3289|Clo_Lachnospiraceae	Species	0	0.000177	0	0	0	0	0	0	0	0	0	0	0	0	0	0	0	0	0	7e-06	0	0	0	0	0	0	0	0	0	0	0	9e-06	0	0	0	0	0	0	0	0	0	0	0	0	0	3.2e-05	0
k__Bacteria; p__Bacteroidetes; c__Bacteroidia; o__Bacteroidales; f__Porphyromonadaceae; g__Parabacteroides; s__	denovo2615|Bac_Porphyromonadaceae	Species	0	0	0	0	0	0	0	0	0	0.003174	0	0	0	0	0	0	0	0	0	0	0	0	0	0	0	0	0	0	0	0	0	0	0	0	0	0	0	0	0	0	6.2e-05	8e-06	0	0	0	0	0
k__Bacteria; p__Firmicutes; c__Clostridia; o__Clostridiales; f__Lachnospiraceae	denovo6019|Clo_Lachnospiraceae	Species	0	0	0	0	0	0	0	0	0	0	0	0	0	0.000187	0	0	0	0	0	0	0	0	0	0	0	0	0	0	1.4e-05	0	0	0	0	7e-06	0	0	0	0	0	0	0	0	0	0	0	0	0
k__Bacteria; p__Actinobacteria; c__Actinobacteria; o__Actinomycetales; f__Micrococcaceae; g__Rothia; s__mucilaginosa	denovo4492|Act_Micrococcaceae	Species	0	0	0	0.000361	0	0	0	0	0	0	0	0	0	0	0	0	0	0	0	0	0	0	0	0	0	0	0	0	0	0	0	0	0	0	0	0	0	0	0	0	0	0	0	8e-06	0	0	0
k__Bacteria; p__Actinobacteria; c__Coriobacteriia; o__Coriobacteriales; f__Coriobacteriaceae; g__Adlercreutzia; s__	denovo3754|Cor_Coriobacteriaceae	Species	0	0.000103	0	0	0	0	0	0	0	0.00077	8e-06	0	0	0	0	0	0	0	0	0	0	0	0	0	0	0	0	0	0	0	0	0	0	0	0	0	0	0	0	0	0	0	0	0	0	1.6e-05	0
k__Bacteria; p__Firmicutes; c__Clostridia; o__Clostridiales; f__Ruminococcaceae; g__; s__	denovo3440|Clo_Ruminococcaceae	Species	0	0	0	0	0	0	0	0	0	0	0	0	0	0	0	0	0	0	0	0	0	0	0	0	0	7e-06	0	0	1.4e-05	0	0	0	0	0	0	0	0	0	0	0	0	0	0	0	0	0	0
k__Bacteria; p__Actinobacteria; c__Actinobacteria; o__Actinomycetales; f__Actinomycetaceae; g__Actinomyces; s__	denovo2644|Act_Actinomycetaceae	Species	0	1.5e-05	0	0	0	0	0	0	0	0	0	0	0	0	0	0	0	0	0	0	0	0	0.001833	0	0	0	0	0	0	0	0	0	8e-06	0	0	0	0	0	0	0	0	0	0	1.6e-05	0	0	0
k__Bacteria; p__Firmicutes; c__Clostridia; o__Clostridiales; f__Ruminococcaceae; g__; s__	denovo5171|Clo_Ruminococcaceae	Species	0	0	0	0	0	0	0	0	7e-06	0	0	0	0	0	0	0	1.6e-05	0	0	0	0	0	0	0	0	0	0	0	0	0	0	0	0	0	0	0	0	0	0	0	0	0	0	0	0	0	0
k__Bacteria; p__Firmicutes; c__Clostridia; o__Clostridiales; f__Lachnospiraceae; g__Dorea; s__	denovo2305|Clo_Lachnospiraceae	Species	0	0	0	0	0	0	0	0	0.000404	0	0	0	0	0	0	0	0	7e-06	0	0	0	0	0	0	0	0	0	0	0	0	0	0	0	0	0	0	0	0	0.000955	0	7e-06	0	0	0	0	0	0
k__Bacteria; p__Firmicutes; c__Clostridia; o__Clostridiales; f__Lachnospiraceae; g__[Ruminococcus]; s__	denovo3905|Clo_Lachnospiraceae	Species	0	0	0	0	0	0	0	0	0	0	0	0	0	0	0	0	0	0	0	0	0	0	0	0	0	0	0	0	0	0	0	0	0	0	0	0	0	0	0	0	0	0	0	0	0	0	0
k__Bacteria; p__Firmicutes; c__Clostridia; o__Clostridiales; f__Clostridiaceae; g__; s__	denovo2623|Clo_Clostridiaceae	Species	0	0	0	0	0	0	0	0	0	0	0	0	0	0	0	0	0	0	0	0	0	0	0	0	0	0	0	0	0	0	0	0	0	0	0	0	0	0	0	0	0	0	0	0	0	0	0
k__Bacteria; p__Firmicutes; c__Bacilli; o__Bacillales; f__Staphylococcaceae; g__Staphylococcus; s__	denovo3750|Bac_Staphylococcaceae	Species	0	0	0	0	0	0	0	0	0	0	0	0	0	0	0	0	0	0	0	0	0	0	0	0	0	0	0	0	0	0	0	0	0	0	0	0	0	0	0	0	0	0	0	0	0	0	0
k__Bacteria; p__Proteobacteria; c__Alphaproteobacteria; o__RF32; f__; g__; s__	denovo3435|RF3_	Species	0	0	0	0	0	0	0	0	0	0	0	0	0	0	0	0	0	0	0	0	0	0	0	0	0	0	0	0	0	0	0	0	0	0	0	0	0	0	0	0	0	0	0	0	0	0	0
k__Bacteria; p__Proteobacteria; c__Gammaproteobacteria; o__Aeromonadales; f__Aeromonadaceae; g__; s__	denovo8117|Aer_Aeromonadaceae	Species	0	0	0	0	0	0	0	0	0	0	0	0	0	0	0	0	0	0	0	0	0	0	0	0	0	0	0	0	0	0	0	0	0	0	0	0	0	0	0	0	0	0	0	0	0	0	0
k__Bacteria; p__Firmicutes; c__Clostridia; o__Clostridiales; f__Eubacteriaceae; g__Pseudoramibacter_Eubacterium; s__	denovo1770|Clo_Eubacteriaceae	Species	0	6.6e-05	0.000172	0	0	2.1e-05	5.4e-05	0	0	0	0	0	0	0	0.001798	0	0	0	2.3e-05	0	2.4e-05	0	0	6.8e-05	0	0	0	0	0	0	0	1.8e-05	0	0	1e-05	0	0.00222	0	0	0	0	8e-06	1.5e-05	0	0	1.6e-05	0
k__Bacteria; p__Firmicutes; c__Clostridia; o__Clostridiales; f__Lachnospiraceae; g__; s__	denovo5777|Clo_Lachnospiraceae	Species	0	0	0	0	0	0	0	0	0	0	0	0	0	0	0	0	0	0	0	0	0	0	0	0	0	0	0	0	0	0	0	0	0	0	0	0	0	0	0	0	0	0	0	0	0	0	0
k__Bacteria; p__Firmicutes; c__Clostridia; o__Clostridiales; f__Lachnospiraceae; g__; s__	denovo1769|Clo_Lachnospiraceae	Species	0	0	0	0	1.5e-05	8.4e-05	0.000823	0	0	0	0	8e-06	0.001692	1.6e-05	8e-06	0	2.5e-05	0	0	2e-05	0	0	0	0	0	0	0	0	0	0	0	0	0	0	0	0	0	4.2e-05	0	0	0	0.000259	0	0	0	0	8.8e-05
k__Bacteria; p__Firmicutes; c__Clostridia; o__Clostridiales; f__Ruminococcaceae; g__; s__	denovo2895|Clo_Ruminococcaceae	Species	0	0	0	0	0	0	0	0	0	0	0	0	0	0	0	0	0	0	0	0	0	0	0	0	0	0	0	0	0	0	0	0	0	0	2.1e-05	0	0	0	0	0	0	0	0	0	0	0	1.6e-05
k__Bacteria; p__Firmicutes; c__Clostridia; o__Clostridiales; f__Lachnospiraceae; g__Lachnospira; s__	denovo3402|Clo_Lachnospiraceae	Species	0	0	0	0	0	0	0	0	0	0	0	0	0	0	0	0	8e-06	0	0	0	0	0	0	0	0	0	0	0	0	0	0	0	0	0	0	0	0	0	0	0	0	0	0	0	0	0	0
k__Bacteria; p__Firmicutes; c__Clostridia; o__Clostridiales; f__Lachnospiraceae; g__Coprococcus; s__	denovo7694|Clo_Lachnospiraceae	Species	0	0	0	0	0	0	0	0	0	0	0	0	0	0	0	0	0	0	0	0	0	0	0	0	0	0	0	0	0	0	0	0	0	0	0	0	0	0	0	0	0	0	0	0	0	8e-06	0
k__Bacteria; p__Actinobacteria; c__Actinobacteria; o__Actinomycetales; f__Actinomycetaceae; g__Actinomyces; s__	denovo3033|Act_Actinomycetaceae	Species	0	0	0	0	0	0	0	0	0	0	0	0	0	2.4e-05	0	0	0	0	0	0	0	0.001154	0	0	0	0	0	0	0	0	0	0	0	7.2e-05	0	6.1e-05	0	0	0	0	0	0	0	0	0	0	0
k__Bacteria; p__Firmicutes; c__Clostridia; o__Clostridiales; f__Lachnospiraceae; g__Coprococcus; s__	denovo4159|Clo_Lachnospiraceae	Species	0	0	0	0	0	0	0	0	0	0	3.3e-05	0	0	0	3.1e-05	0	0	0	0	3.4e-05	0	0	0	0	0	0	0	0	0	0	0	0	0	0	0	0	0	0	0	0	0	0	0	0	0	0	0
k__Bacteria; p__Actinobacteria; c__Actinobacteria; o__Actinomycetales; f__Micrococcaceae; g__Rothia; s__dentocariosa	denovo5950|Act_Micrococcaceae	Species	0	0	0	1.5e-05	0	0	0	0	0	0	0	0	0	0	0	0	0	2.1e-05	0	7e-06	0	0	0	0	0	0	0	0	0	0	0	0	0	0	0	0	0	1.4e-05	0	0	0	0	0	0	0	0	0
k__Bacteria; p__Firmicutes; c__Clostridia; o__Clostridiales; f__Ruminococcaceae; g__Oscillospira; s__	denovo1587|Clo_Ruminococcaceae	Species	0	7e-06	0	0	0	0	0	0.001368	0	0	0	0	0	0	0	0	0	0	0	0	0	0	0	0	0	0	0	0	0	0	0	0	0	0	0	0	0	0	0	0	7e-06	0	0	0	0	0	0
k__Bacteria; p__Firmicutes; c__Clostridia; o__Clostridiales; f__; g__; s__	denovo4257|Clo_	Species	0	0	0	0	0	0	0	0	0	0	0	0	0	0	0	0	0	0	0	0	0	0	0	0	0	0	0	0	0	0	0	0	0	0	0	0	0	0	0	0	0	0	0	0	0	0	0
k__Bacteria; p__Firmicutes; c__Clostridia; o__Clostridiales; f__; g__; s__	denovo2158|Clo_	Species	0	0	0	0	0	0	0	0	0	0	0	0	0	0	0	0	0	0	0	0	0	0	0	0	0	0	0	0	0	0	0	0	0	0	0	0	0	0	0	0	0	0	2.2e-05	0	0	1.6e-05	2.4e-05
k__Bacteria; p__Bacteroidetes; c__Bacteroidia; o__Bacteroidales; f__Prevotellaceae; g__Prevotella; s__	denovo7815|Bac_Prevotellaceae	Species	0	0	0	0	0	0	0	0	0	0	0	0	0	0	0	0	0	0	0	0	0	0	0	0	0	0	0	0	0	0	0	0	0	0	0	0	0	0	0	0	0	0	0	0	0	0	0
k__Bacteria; p__Bacteroidetes; c__Bacteroidia; o__Bacteroidales; f__Bacteroidaceae; g__Bacteroides; s__fragilis	denovo7546|Bac_Bacteroidaceae	Species	0	1.5e-05	0	0	0	0	0	0	0	0	0	0	0	0	0	0	0	1.4e-05	0	0	0	0	0	0	0	0	0	2.5e-05	0	0	0	0	0	0	0	0	0.000169	0	0	0	0	0	0	0	0.001237	0	0
k__Bacteria; p__Bacteroidetes; c__Bacteroidia; o__Bacteroidales; f__[Odoribacteraceae]; g__Butyricimonas; s__	denovo2696|Bac_[Odoribacteraceae]	Species	0	0	0	0	0	0	0	0	0	0	0	3.1e-05	0	0	0	0	0	0	0	0	0	0	0	0	0	0	0	0	0	0	0	0	0	0	0	0	0	0	0	0	0	0	0	0	0	0	0
k__Bacteria; p__Firmicutes; c__Clostridia; o__Clostridiales; f__Veillonellaceae; g__Megasphaera; s__	denovo2536|Clo_Veillonellaceae	Species	0	0	0	0	0	0	0	0	0	0	0	0	0	0.000146	0	0	0	0	0	0	0	0	0	0	0	0	0	0	0	0	0	0	0	0	0	0	1.6e-05	0	0	0	0	0	0	0	0	0	0
k__Bacteria; p__Bacteroidetes; c__Bacteroidia; o__Bacteroidales; f__[Odoribacteraceae]; g__Butyricimonas; s__	denovo5878|Bac_[Odoribacteraceae]	Species	0	0	0	0	0	0	0	0	0	0	0	0	0	0	0	0	0	0	0	0	0	0	0	0	0	0	0	0	0	0	0	0	0	0	0	0	0	0	0	0	0	0	0	0	0	0	0
k__Bacteria; p__Bacteroidetes; c__Bacteroidia; o__Bacteroidales; f__[Paraprevotellaceae]; g__Paraprevotella; s__	denovo3491|Bac_[Paraprevotellaceae]	Species	0	0	0	0	0	0	0	0	0	0	0	0	0	0	0	0	0	0	0	0	0	0	0	0	0	0	0	0	0	0	0	0	0	0	0	0	0	0	0	0	0	0	0	0	0	0	0
k__Bacteria; p__Firmicutes; c__Clostridia; o__Clostridiales; f__[Mogibacteriaceae]; g__; s__	denovo6337|Clo_[Mogibacteriaceae]	Species	0	0	0	0	0	0	0	0	0	0	0	0	0	0	0	0	0	0	0	0	0	0	0	0	0	7e-06	0	0	2.9e-05	0	0	0	0	0	0	0	0	0	0	0	0	0	0	0	0	0	0
k__Bacteria; p__Firmicutes; c__Clostridia; o__Clostridiales; f__Lachnospiraceae; g__Lachnospira; s__	denovo5650|Clo_Lachnospiraceae	Species	0	7e-06	0	0	0	0.000667	0	0	0	0	0	0	0	0	0	0	0	0	0	0	8e-06	0	0	0	0	0	0	1.6e-05	7e-06	0	0	0	0	0	0	0	0	0	0	0	0	0	0	0	0	0	2.4e-05
k__Bacteria; p__Bacteroidetes; c__Bacteroidia; o__Bacteroidales; f__Bacteroidaceae; g__Bacteroides; s__	denovo5764|Bac_Bacteroidaceae	Species	0	0	0	0	0	0	0	0	0	0	0	0	0	0	0	0	8e-06	0	0	0	0	0	0	0	0	0	0	0	0	0	0	0	0.000425	0	0	0	0	0	0	0	0	0	0	0	0	0	0
k__Bacteria; p__Firmicutes; c__Clostridia; o__Clostridiales; f__Clostridiaceae; g__Clostridium; s__	denovo2131|Clo_Clostridiaceae	Species	0	0	0	0	0	0	0	0	0	1.9e-05	8e-06	0	0	0	0	0	0	0	0	0	0	0	0	0	0	0	0	0	0	0	0	0	0	0	0	0	0	4.2e-05	0	0	0	0	0	0	0	0	0
k__Bacteria; p__Firmicutes; c__Clostridia; o__Clostridiales; f__Lachnospiraceae; g__Coprococcus; s__	denovo4245|Clo_Lachnospiraceae	Species	0	0	0	0	0	0	0	0	0	0	8e-06	0	5.6e-05	0	0	0	0	0	0	0	3.9e-05	0	0	0	0	0	0	0	0	0	0	0	0	0	0	0	0	0	0	0	0	0	0	0	0	0	0
k__Bacteria; p__Firmicutes; c__Clostridia; o__Clostridiales; f__Ruminococcaceae; g__; s__	denovo6072|Clo_Ruminococcaceae	Species	0	0	0	0	0	0	0	0	0	0	0	0	0	0	0	0	0	0	0	0	0	0	0	0	0	0	0	0	0	0	0	0	0	0	0	0	0	0	0	0	0	0	0	0	0	0	0
k__Bacteria; p__Bacteroidetes; c__Bacteroidia; o__Bacteroidales; f__Bacteroidaceae; g__Bacteroides; s__	denovo234|Bac_Bacteroidaceae	Species	0	0.001351	0	0	0	0	0	0	0	0	0	0	0	0	7.8e-05	0	0	0	0	0	0.000346	0	0	0	0	0	0	0	0	0	0	0	0	0	0	0	0.000467	0	0	0	0	0	0	0	0	8e-06	0.000362
k__Bacteria; p__Firmicutes; c__Clostridia; o__Clostridiales; f__Ruminococcaceae; g__; s__	denovo187|Clo_Ruminococcaceae	Species	0	0	0	0	0	0	0	0	0	0	0	0	0	0.002087	0	0	0	0	0	0	0	2.3e-05	0	0	0	7e-06	0	0	0.000301	0	0	9e-06	0	0.004921	0	0	0	0	0	0	0	8e-06	0	0	0	1.6e-05	0
k__Bacteria; p__Proteobacteria; c__Betaproteobacteria; o__Burkholderiales; f__Alcaligenaceae; g__Sutterella; s__	denovo2348|Bur_Alcaligenaceae	Species	0	0	0	0	0	0	0	0	0	0	0	0	0	0	0	0	0	0	0	0	0	0	0	0	0	0	0	0	0.000143	0	0	0	0	0	0	0	0	0	0	0	0	0	0	0	0	0	0
k__Bacteria; p__Firmicutes; c__Clostridia; o__Clostridiales; f__Clostridiaceae; g__; s__	denovo744|Clo_Clostridiaceae	Species	0	0	0	0	0	7e-06	0.002852	0	0	0	0.000116	0	0	0	0	0	0	0	0	0	0	0	0	2.3e-05	0	0	0	0	0	0	0	0.0001	0	0	0	0	0	7e-06	0	0	0	0	0	0	0	0	0
k__Bacteria; p__Firmicutes; c__Clostridia; o__Clostridiales; f__[Tissierellaceae]; g__; s__	denovo4773|Clo_[Tissierellaceae]	Species	0	0	0	0	0	0	0	0	0	0	0	0	0	0	0.000442	0	0	0	0	0	0	0	0	0	0	0	0	0	0	0	0	0	0	0	0	0	0	0	0	0	0	0	0	0	0	0	0
k__Bacteria; p__Firmicutes; c__Bacilli; o__Lactobacillales; f__Streptococcaceae; g__Streptococcus; s__	denovo1395|Lac_Streptococcaceae	Species	0	0	0	0	0	0.001159	0	0	0	0	8e-06	0.003245	0.000201	0.001575	0	5.4e-05	5.8e-05	0	0	0.000458	0	0.000516	0	0.000129	1.5e-05	1.4e-05	0	0.000286	0	6e-05	0	1.8e-05	8e-06	5.7e-05	0.000164	7e-06	0	2.8e-05	0	0	0	0.000603	0	0	0	0	9.6e-05
k__Bacteria; p__Firmicutes; c__Clostridia; o__Clostridiales; f__Ruminococcaceae; g__; s__	denovo5807|Clo_Ruminococcaceae	Species	0	0	0	0	0	0	0	0	0	0	0	0	0	0	0	0	0	0	0	0	0	0	0	0	0	0	0	0	0	0	0	0	0	0	0	0	0	0	0	0	0	0	0	0	0	0	0
k__Bacteria; p__Firmicutes; c__Clostridia; o__Clostridiales	denovo5174|Clo_NA	Species	0	0	0	0	0	0	0	0	0	0	0	0	0	0	0	0	0	0	0	0	0	0	0	0	0	0	0	0	0	0	0	0	0	0	0	0	0	0	0	0	0	0	0	0	0	0	0
k__Bacteria; p__Firmicutes; c__Clostridia; o__Clostridiales; f__Clostridiaceae; g__Clostridium; s__	denovo4312|Clo_Clostridiaceae	Species	0	0	0	0	0	0	0	0	0	0	0	0	0	0	0	0	0	0	0	0	0	0	0	0	0	0	0	0	0	0	0	0	0	0	0	0	0	0	0	0	0	0	0	0	0	0	0
k__Bacteria; p__TM7; c__TM7-3; o__; f__; g__; s__	denovo1692|_	Species	0	0	0	0	0	0	0	0	0	0	0	0	0	0	0	0	0	0	0	0	0	0	0	0	0	0	0	0	0	0	0	0	0	0	0	0	0	0	0	2.7e-05	0	0	0	8e-06	0	0	0
k__Bacteria; p__Firmicutes; c__Clostridia; o__Clostridiales; f__[Tissierellaceae]; g__Anaerococcus; s__	denovo2846|Clo_[Tissierellaceae]	Species	0	0	0	0	0	0	0	0	0	0	0	0	0	0	0	0	0	0	0	0	0	0	0	0	0	0	0	0	0	0	0	0	0	0	0	0	0	0	0	0	0	0	0	0	0	0	0
k__Bacteria; p__Firmicutes; c__Clostridia; o__Clostridiales; f__Ruminococcaceae; g__Oscillospira; s__	denovo1860|Clo_Ruminococcaceae	Species	0	0	0	0	0	0	0	0.000132	0	0	0	0	0	0	0	0	0	0	0	0	0	0	0	0	0	0	0	0	0	0	0	0	0	0	0	0	0	0	0	0	0	0	0	8e-06	0	0	0
k__Bacteria; p__Firmicutes; c__Clostridia; o__Clostridiales; f__Ruminococcaceae; g__Oscillospira; s__	denovo3508|Clo_Ruminococcaceae	Species	0	0	0	0	0	0	0	0	0	0	0	0	0	0	0	0	0	0	0	0	0	0	0	0	0	0	0	0	0	0	0	0	0	0	0	0	0	0	0	0	0	0	0	0	0	0	0
k__Bacteria; p__Bacteroidetes; c__Bacteroidia; o__Bacteroidales; f__Prevotellaceae; g__Prevotella; s__	denovo2825|Bac_Prevotellaceae	Species	0	0	0	0	0	0	0	0	0	0	0	0	0	0	0	0	0	0	0	0	0	0	0	0	0	0	0	0	0	0	0	0	0	0	0	0	0	0	0	0	0	0	0	0	0	0	0
k__Bacteria; p__Firmicutes; c__Clostridia; o__Clostridiales; f__Ruminococcaceae; g__; s__	denovo5585|Clo_Ruminococcaceae	Species	0	0	0	0	0	0	0	0	0	0	0	0	0	0	0	0	0	0	0	0	0	0	0	0	0	0	0	0	0	0	0	0	0	0	0	0	0	0	0	0	0	0	0	0	0	0	0
k__Bacteria; p__Firmicutes; c__Clostridia; o__Clostridiales; f__Clostridiaceae; g__Clostridium; s__	denovo7388|Clo_Clostridiaceae	Species	0	0	0	3e-05	0	0	0	0	0	0	0	0	0	0	0	0	0	0	0	0	0	0	0	0	0	0	0	0	0	0	0	0	0	0	0	0	0	0	0	7e-06	0	0	0	0	0	0	0
k__Bacteria; p__Firmicutes; c__Clostridia; o__Clostridiales; f__; g__; s__	denovo3084|Clo_	Species	0	0	0	0	0	0	0	0	0	0	0	0	0	0	0	0	0	0	0	0	0	0	0	0	0	0	0	0	0	0	0	0	0	0	0	0	0	0	0	0	0	0	0	0	0	0	0
k__Bacteria; p__Firmicutes; c__Clostridia; o__Clostridiales; f__Ruminococcaceae; g__; s__	denovo1130|Clo_Ruminococcaceae	Species	0	0	0	0	0	0	8e-06	0	0	0	0	0	8e-06	8e-06	0	0	0	0	0	0	0	0	0	0	0	0	0	0	0	0	0	0	0	0	0.000338	0	0	0	0	0	0	0	0	0	0	0	0
k__Bacteria; p__Bacteroidetes; c__Bacteroidia; o__Bacteroidales; f__[Paraprevotellaceae]; g__[Prevotella]; s__	denovo5522|Bac_[Paraprevotellaceae]	Species	0	0	0	0	0	0	0	0	0	0	0	0	0	0	0	0	0	0	0	0	0	0	0	0	0	0	0	0	0	0	0	0	0	0	0	0	0	0	0	0	0	0	0	0	0	0	0
k__Bacteria; p__Bacteroidetes; c__Bacteroidia; o__Bacteroidales; f__Bacteroidaceae; g__Bacteroides; s__	denovo6624|Bac_Bacteroidaceae	Species	0	0	0	0	0	0	0	0	7e-06	0	0	0	0	0	0	0	0	0	0	0	0	0	0	0	0	0	0	0	0	0	0	0	0	0	0	0	4e-05	0	0	0	0	0	0	0	0	0	0
k__Bacteria; p__Firmicutes; c__Clostridia; o__Clostridiales; f__Lachnospiraceae; g__; s__	denovo288|Clo_Lachnospiraceae	Species	0	7e-06	0	0	0	0	0	0	7e-06	0.000883	0	0	0	0	0	0	0	0	0	0	0	0	0	0	0	0	0	4.9e-05	0	0	0	0	0	0	0	0	0	0	0.000373	0	0	0	0	2.4e-05	0	0	0
k__Bacteria; p__Firmicutes; c__Clostridia; o__Clostridiales; f__Lachnospiraceae; g__; s__	denovo2550|Clo_Lachnospiraceae	Species	0	0	0	0	0	0	0	0	0	0	0	0	0	0	0	0	0	2.1e-05	8e-06	0	0	0	0	0	0	0	0	0	0	0	0	0	0	0	0	0	0	0	0	0	0	0	0	0	0	0	0
k__Bacteria; p__Bacteroidetes; c__Bacteroidia; o__Bacteroidales; f__Prevotellaceae; g__Prevotella; s__	denovo1383|Bac_Prevotellaceae	Species	0	0	0	0	0	0	0	0	0	0	0	0	0	0	0	0	0	0	0	7e-06	0	0	0	0	0	2.8e-05	0	0	0	0	0	0	0	0	0	0	0	0	0	0	0	0	0	0	0	0	0
k__Bacteria; p__Bacteroidetes; c__Bacteroidia; o__Bacteroidales; f__[Paraprevotellaceae]; g__Paraprevotella; s__	denovo700|Bac_[Paraprevotellaceae]	Species	0	0	0	0	0	0	0	0	0	0	0	0	0	0	0	0	0	0	0	0	0	0	0	0	0	0	0	0	0	0	1.5e-05	0	0	0	0	0	0	0	0	0	0	0	0	0	0	0	0
k__Bacteria; p__Firmicutes; c__Clostridia; o__Clostridiales; f__Veillonellaceae; g__Veillonella; s__parvula	denovo245|Clo_Veillonellaceae	Species	0	0	7e-06	0	0	2.8e-05	0	0	0	0	0	0	8e-06	0	0	0.091163	0.00974	0	0	0	0	0	0	0	0	0	0	8e-06	7e-06	0	0	0	0	0	0	0	0	0	0	0	0	0	0	0	8e-06	0	8e-06
k__Bacteria; p__Bacteroidetes; c__Bacteroidia; o__Bacteroidales; f__Porphyromonadaceae; g__Parabacteroides; s__distasonis	denovo2689|Bac_Porphyromonadaceae	Species	0	7.4e-05	0	0	0	0	0	0	0	0	0	0	0	0	0	0	0	0	0	0	0	0	0	0	0	0	0	0	0	0	0	0	0	0	0	0	0	0	0	0	0	0	0	0	0	0	0
k__Bacteria; p__Firmicutes; c__Clostridia; o__Clostridiales; f__Peptostreptococcaceae; g__; s__	denovo7975|Clo_Peptostreptococcaceae	Species	2.2e-05	0	0	0	0	0	0	0	0	0	8e-06	0	0	8e-06	0	0	1.6e-05	0	0	7e-06	8e-06	0	1.4e-05	0	0	0	0	0	1.4e-05	0	7e-06	0	0	0	0	0	0	0	0	0	0	0	0	1.6e-05	0	0	0
k__Bacteria; p__Firmicutes; c__Clostridia; o__Clostridiales; f__Lachnospiraceae; g__Lachnospira; s__	denovo7589|Clo_Lachnospiraceae	Species	0	0	0	0	0	0	0	0	0	0	0	0	0	0	0	0	0	0	0	0	0	0	0	0	0	0	0	0	0	0	0	0	0	0	0	0	0	0	0	0	0	0	0	0	0	0	0
k__Bacteria; p__Bacteroidetes; c__Bacteroidia; o__Bacteroidales; f__Prevotellaceae; g__Prevotella; s__	denovo1418|Bac_Prevotellaceae	Species	0	0	0	0	0	0	0	0	0.003588	0	0	0	0	0	0	0	0	0	0	0	0	0	0	0	0	0	0	0	0	0	0	0	0	0	0	0	0	0	0.005084	0	0	0	0	0	0	0	0
k__Bacteria; p__Firmicutes; c__Clostridia; o__Clostridiales; f__Ruminococcaceae; g__; s__	denovo5334|Clo_Ruminococcaceae	Species	0	0	0	0	0	0	4.6e-05	0	0	0	0	0	0	0	0	0	0	0	0	0	1.6e-05	0	0	0	0	0	0	0	0	0	0	8.2e-05	0	0	0	0	0	0	0	0	0	0	0	0	0	0	0
k__Bacteria; p__Bacteroidetes; c__Bacteroidia; o__Bacteroidales; f__[Barnesiellaceae]; g__; s__	denovo2435|Bac_[Barnesiellaceae]	Species	0	0	0	0	0	0	0	0	0	0	0	0	0	0	0	0	0	0	0	0	0	0	0	0	0	0	0	0	0	0	0	0	0	0	0	0	0	0	0	0	0	0	0	0	0	0	8e-06
k__Bacteria; p__Bacteroidetes; c__Bacteroidia; o__Bacteroidales; f__Porphyromonadaceae; g__Porphyromonas; s__	denovo3099|Bac_Porphyromonadaceae	Species	0	0	0	0	0	0	0	0	0	0	0	0	0	0	0	0	0	0	0	0	0	0	0	0	0	0	0	0	0	0	0	0	0	0	0	0	0	0.000106	0	0	0	0	0	0	0	0	8e-06
k__Bacteria; p__Firmicutes; c__Clostridia; o__Clostridiales; f__Ruminococcaceae; g__; s__	denovo5854|Clo_Ruminococcaceae	Species	0	0	0	0	0	0.000126	0	0	0	0	8e-06	0	0	0	0	0	1.6e-05	0	0	0	0	0	0	0	0	0	0	1.6e-05	2.9e-05	0	0	1.8e-05	0	1.4e-05	0	0	0	0	0	7e-06	0	0	0	0	0	0	8e-06
k__Bacteria; p__Proteobacteria; c__Betaproteobacteria; o__Burkholderiales; f__Alcaligenaceae; g__Sutterella; s__	denovo1460|Bur_Alcaligenaceae	Species	0	0	7e-06	0	0	0	0	0	0	0	0	0	1.6e-05	0	0	0	0	0.00722	0	0	0	0	0	0	0	0	0	0	0	0	0	0	0	0	0	0	0	0	0	0	0	0	0	0	0	0	0
k__Bacteria; p__Firmicutes; c__Clostridia; o__Clostridiales; f__Lachnospiraceae	denovo2634|Clo_Lachnospiraceae	Species	0	0	0	0	0	0	0	0	0	0	0	0	0	0	0	0	0	0	0	0	0	0	0	0	0	2.1e-05	0	0	2.2e-05	0	0	0	0	0	0	0	0	0	0	0	0	8e-06	0	0	0	0	0
k__Bacteria; p__Firmicutes; c__Clostridia; o__Clostridiales; f__Veillonellaceae; g__Megasphaera; s__	denovo8018|Clo_Veillonellaceae	Species	1.5e-05	0	0	0	0.000638	8.4e-05	0	0	0	0	0	4.7e-05	0.000137	0	0	1.4e-05	8e-06	0	0	0.000225	0	0	0	0	0	0	4.7e-05	0	0	0	7e-06	0	0	0	0	0	0	0	0	0	0.000103	0	0	0	0.006832	0	0
k__Bacteria; p__Firmicutes; c__Clostridia; o__Clostridiales; f__Lachnospiraceae; g__; s__	denovo3779|Clo_Lachnospiraceae	Species	0	0	0.000136	0	0	0	0	0	0	0	0	0	0	0	0	0	0	3.5e-05	1.5e-05	0	0	0	0	0	0	0	0	0	0	0	0	0	0	0	0	0	0	0	0	0	0	0	0	0	0	8e-06	0
k__Bacteria; p__Bacteroidetes; c__Bacteroidia; o__Bacteroidales; f__Porphyromonadaceae; g__Parabacteroides; s__distasonis	denovo174|Bac_Porphyromonadaceae	Species	7e-06	0	0	0	0	0	0	0	0	0	0	0	0	0	0	0	0	0	0	0	0	0	0	0	0	0	0	0	0	0	0	0	0	0	0	0	0	0	0.000323	0	2.1e-05	0	0	0	0.01578	0	0
k__Bacteria; p__Firmicutes; c__Bacilli; o__Lactobacillales; f__Lactobacillaceae; g__Lactobacillus; s__	denovo590|Lac_Lactobacillaceae	Species	0	0	0	0	0	0	0	0	0	0	0	0	8e-06	0	0	7e-06	0	0	0	0	0	0	0	0	0	0	0	0	0	0	0	0	0	0	0	0	0	0	0	0	0	0	0	0	0	0	0
k__Bacteria; p__Firmicutes; c__Clostridia; o__Clostridiales; f__Ruminococcaceae; g__Ruminococcus; s__	denovo7994|Clo_Ruminococcaceae	Species	0	0	0	0	0	0	0	0	0	0	0	0	0	0	0	0	0	0	0	7e-06	8e-06	0	0	0	0	0	0	0	0	0	0	9e-06	0	0	0	0	0	0	0	0	0	0	0	0	0	0	0
k__Bacteria; p__Bacteroidetes; c__Bacteroidia; o__Bacteroidales; f__Prevotellaceae; g__Prevotella; s__	denovo4015|Bac_Prevotellaceae	Species	0	0	0	0	0	0	0	0	0	0	0	0	0	0	0	0	0	0	0	0	0	0	0	0	0	0	0	0	0	0	0	0	0	0	0	0	0	0	0	0	0	0	0	0	0	0	0
k__Bacteria; p__Bacteroidetes; c__Bacteroidia; o__Bacteroidales; f__Prevotellaceae; g__Prevotella; s__stercorea	denovo200|Bac_Prevotellaceae	Species	0	0	0	0	0	0	0	0	0	0	0	0	0	0	0	0	0	7e-06	0	0	0	0	0	0	0	0	0	0	0	0	0	0	0	0	0	0	0	0	0	0	0	0	0	0	0	0	0
k__Bacteria; p__Firmicutes; c__Clostridia; o__Clostridiales; f__Ruminococcaceae; g__; s__	denovo6980|Clo_Ruminococcaceae	Species	0	0	0	0	0	0	0	0	0	0	0	0	0	0	0	0	0	0	0	0	0	0	0	0	0	0	0	0	0	0	0	0	0	0	0	0	0	0	0	0	0	0	0	0	0	0	0
k__Bacteria; p__Firmicutes; c__Clostridia; o__Clostridiales; f__Ruminococcaceae; g__Ruminococcus; s__	denovo4846|Clo_Ruminococcaceae	Species	0	0	0	0	0	0	0	0	0	0	0	0	0	0	0	0	0	0	0	0	0	0	0	0	0	0	0	0	2.9e-05	0	0	0	0	0	0	0	0	0	0	0	0	0	0	0	0	0	0
k__Bacteria; p__Firmicutes; c__Erysipelotrichi; o__Erysipelotrichales; f__Erysipelotrichaceae; g__Holdemania; s__	denovo3170|Ery_Erysipelotrichaceae	Species	0	0	0	0	0	0	0	0	5.9e-05	0	0	0	0	0	0	0	0	0	0	0	0	0	0	0	0	0	0	0	0	0	0	0	0	0	0	0	0	0	0	0	0.000233	0	0	0	0	0	0
k__Bacteria; p__Firmicutes; c__Clostridia; o__Clostridiales; f__Lachnospiraceae; g__; s__	denovo7714|Clo_Lachnospiraceae	Species	0	0	0	0	0	0	0	0	0	0	0	0	0	0	0	0	0	7e-06	3.9e-05	0	0	0	0	0	0	0	0	0	0	0	0	0	0	0	0	0	0	0	0	0	0	0	0	0	0	0	0
k__Bacteria; p__Firmicutes; c__Clostridia; o__Clostridiales; f__Clostridiaceae; g__; s__	denovo1797|Clo_Clostridiaceae	Species	0	0	0	0	0	0	0	0	0	0	0	0	0	8e-06	0	0	0.000164	0	0	0	0	0	0	0	0	0.001817	0	0	0.001478	0	0	0	0	7e-06	0	0	0	0	0	0	0	0	0	0	0	0	0
k__Bacteria; p__Firmicutes; c__Clostridia; o__Clostridiales; f__Ruminococcaceae; g__Oscillospira; s__	denovo5752|Clo_Ruminococcaceae	Species	0	0	0	0	0	0	0	0	3.7e-05	0	0	0	0	0	0	0	0	0	0	0	0	0	0	0	0	0	0	0	0	0	0	0	0	0	0	0	0	0	2.2e-05	0	0	0	0	0	0	0	0
k__Bacteria; p__Firmicutes; c__Clostridia; o__Clostridiales; f__; g__; s__	denovo4602|Clo_	Species	0	0	0	0	0	0	0	0	0	0	0	0	0	0	0	0	0	0	0	0	0	0	0	0	0	0	0	0	0	0	0	0	0	0	0	0	0	0	0	0	0	0	0	0	0	0	0
k__Bacteria; p__Firmicutes; c__Clostridia; o__Clostridiales; f__Ruminococcaceae; g__; s__	denovo8029|Clo_Ruminococcaceae	Species	0	0	0	0	0	0	0	0	1.5e-05	0	0	0	0	0	0	0	0	0	0	0	0	0	0	0	0	0	0	0	0	0	0	0	0	0	0	0	0	0	0	0	0	0	0	0	0	0	0
k__Bacteria; p__Fusobacteria; c__Fusobacteriia; o__Fusobacteriales; f__Fusobacteriaceae; g__Fusobacterium; s__	denovo5622|Fus_Fusobacteriaceae	Species	0	0	0	0	0	0	8e-06	0.000148	0	0	0	0	0	0	0	0	0	0	0	0	0	0	0	0	0	0	0	0	7e-06	0	0	0	0	0	0	0	0	0	0	0	0	8e-06	0	0	0	0	0
k__Bacteria; p__Firmicutes; c__Clostridia; o__Clostridiales; f__Lachnospiraceae; g__Blautia; s__producta	denovo1011|Clo_Lachnospiraceae	Species	0	0	0	0	0	0	0	0	0	0	0	0	0	0	0	0.015186	8e-06	0	0	0	0	0	0	0	0	0.000472	0	0	0	0	0	0	0	2.1e-05	0	0	0	0	0	0	0	0	0	0	8e-06	0	0
k__Bacteria; p__Firmicutes; c__Clostridia; o__Clostridiales; f__Clostridiaceae; g__; s__	denovo3129|Clo_Clostridiaceae	Species	9.5e-05	0	0	0	0	0	0	0	0	0	0	0	0	0	0	0	0	0	0	0	0	0	0	0	0	0	0	0	0	0	0	0	0	0	0	0	0	0	0	2.1e-05	0	0	0	0	0	0	0
k__Bacteria; p__Bacteroidetes; c__Bacteroidia; o__Bacteroidales; f__Bacteroidaceae; g__Bacteroides; s__uniformis	denovo551|Bac_Bacteroidaceae	Species	0	0.001492	0.006067	8e-06	8e-06	0	0	0	7e-06	0	0	0	2.4e-05	0	0	0	0	7e-06	0.000331	0	8e-06	0	9.9e-05	1.5e-05	0	0	0	0	0	0	0	0	2.4e-05	0	0	0	0.008775	0	0	0	0	0	0	0	0	0.00021	0
k__Bacteria; p__Bacteroidetes; c__Bacteroidia; o__Bacteroidales; f__Bacteroidaceae; g__Bacteroides; s__	denovo4923|Bac_Bacteroidaceae	Species	0	0	0	0	0	1.4e-05	0.000676	0	0	0	3.3e-05	6.2e-05	8.9e-05	0	0	0	0	0	0	7e-06	0	0	0	3.8e-05	0	0	0	0	0	0	0	5.4e-05	8e-06	0	0	0	0	1.4e-05	0	0	0	0	0	0	0	0	8.8e-05
k__Bacteria; p__Firmicutes; c__Clostridia; o__Clostridiales; f__Ruminococcaceae; g__; s__	denovo4243|Clo_Ruminococcaceae	Species	0	0	0	0	0	0	0	0	0	0	0	0	0	0	0	0	0	0	0	0	0	0	0	0	0	0	0	0	0	0	0	0	0	0	0	0	0	0	0	0	0	0	0	0	0	0	0
k__Bacteria; p__Firmicutes; c__Clostridia; o__Clostridiales; f__Ruminococcaceae; g__; s__	denovo3097|Clo_Ruminococcaceae	Species	0	0	0	0	0	0	0	0	0	6.6e-05	0	0	0	0	0	0	0	0	0	0	0	0	0	0	0	0	0	0	0	0	0	0	0	0	0	0	0	0	0	0	0.000966	0	0	4.1e-05	0	0	0
k__Bacteria; p__Bacteroidetes; c__Bacteroidia; o__Bacteroidales; f__Rikenellaceae; g__; s__	denovo2315|Bac_Rikenellaceae	Species	0	1.5e-05	0	0	0	0	0	0	0	0	0	0	0	0	0	0	0	0.000298	0	0	0	0	0	0	0	0	0	0	0	0	0	0	0	0	0	0	0	0	0	0	0	0	0	0	0	0	0
k__Bacteria; p__Proteobacteria; c__Gammaproteobacteria; o__Pasteurellales; f__Pasteurellaceae; g__Aggregatibacter; s__	denovo7256|Pas_Pasteurellaceae	Species	0	0	0	0	0	0	0	0	0	0	0	0	0	0	0	0	0	0	0	0	0	0	0	0	0	0	0	0	0	0	0	0	0	0	0	0	0	0	0	0	0	0	0	0	0	0	0
k__Bacteria; p__Firmicutes; c__Clostridia; o__Clostridiales; f__; g__; s__	denovo1139|Clo_	Species	0	0	2.9e-05	0	0	0	8e-06	0	0	0	0	0	0	0	0	0	0	0	0	0	0	0	0	0	0	0	0	0	0	0	0	0	0	0	0	0	0	0	7e-06	0	0	0	7e-06	1.6e-05	0	0	0
k__Bacteria; p__Firmicutes; c__Clostridia; o__Clostridiales; f__Ruminococcaceae; g__; s__	denovo2723|Clo_Ruminococcaceae	Species	0	0	0	0	0	0	0	0	0	0	0	0	0	0	0	0	0	0	0	0	0	0	0	0	0	0	0	0	0	0	0	0	0	0	0	0	0	0	0	0	0	0	0	0	0	0	0
k__Bacteria; p__Firmicutes; c__Clostridia; o__Clostridiales; f__Lachnospiraceae; g__Roseburia; s__	denovo422|Clo_Lachnospiraceae	Species	0	0	0.001633	0.011172	0	0	0	0	0	0	0	0	0	0	0	0	0	0	8e-06	0	0	0	0	0	0	0	0.003604	0	0	0	0	0	0	0	0	0	0	0	0	7e-06	0	0	0	0	0	0	8e-06
k__Bacteria; p__Firmicutes; c__Clostridia; o__Clostridiales; f__; g__; s__	denovo2308|Clo_	Species	0	0	0	0	0	0	0	0	0.000198	0.000291	0	0	0	0	0	0	0	0	0	0	0	0	0	0	0	0	0	0	0	0	0	0	0	0	0	0	0	0	0.00028	0	0	0	0	0	0	0	0
k__Bacteria; p__Firmicutes; c__Clostridia; o__Clostridiales; f__Ruminococcaceae; g__Oscillospira; s__	denovo6397|Clo_Ruminococcaceae	Species	0	0	0	0	0	0	0	0	0	0	0	0	2.4e-05	8e-06	0	0	0	0	0	0	0	0	0	0	0	0	0	8e-06	0	0	0	0	0	0	0	0	0	1.4e-05	0	0	0	0	0	0	0	0	0
k__Bacteria; p__Proteobacteria; c__Gammaproteobacteria; o__Pseudomonadales; f__Pseudomonadaceae; g__Pseudomonas	denovo57|Pse_Pseudomonadaceae	Species	0	0	0	0	0	0	0	0	0	0	0	0	0	0	8e-06	0	0	0	0	0	0	0.000615	0	0	0	0	8e-06	0	0	0	0	0	0	0	0.000523	7e-06	0	0	0	0	7e-06	0	0	0	0	0	0
k__Bacteria; p__Firmicutes; c__Clostridia; o__Clostridiales; f__Ruminococcaceae; g__; s__	denovo1269|Clo_Ruminococcaceae	Species	0	0	0	0	0	0	1.5e-05	0	0	0	8e-06	0	0	0	0	0	2.5e-05	0	0	0	0	0	0	0	0	2.1e-05	0	0	0	0	0	0	0	0	0	0	0	0	0	7e-06	0	0	0	0	0	0	0
k__Bacteria; p__Bacteroidetes; c__Bacteroidia; o__Bacteroidales; f__Porphyromonadaceae; g__Porphyromonas; s__	denovo3087|Bac_Porphyromonadaceae	Species	0	0	0	0	0	0	0	0	0	0	0	0	0	0	0	0	8e-06	0	0	0	0	0	0	0	0	0	0	0	0	0	0	0	0	7e-06	2.1e-05	0	0	0	0	0	0	0	0	0	0	0	0
k__Bacteria; p__Bacteroidetes; c__Bacteroidia; o__Bacteroidales; f__[Odoribacteraceae]; g__Butyricimonas; s__	denovo3834|Bac_[Odoribacteraceae]	Species	0	0	0	0	0	0	0	0	0	0	0	0	0	0	0	0	0	0	0	0	0	0	0	0	0	0	0	0	0	0	0	0	0	0	0	0	0	0	0	0	0	0	0	0	0	0	0
k__Bacteria; p__Bacteroidetes; c__Bacteroidia; o__Bacteroidales; f__Bacteroidaceae; g__Bacteroides; s__	denovo103|Bac_Bacteroidaceae	Species	0	2.2e-05	7e-06	0	0	0	0	0.003435	0	1.9e-05	0	0	3.2e-05	0	8e-06	0	5.8e-05	0	0	0	1.6e-05	0	0	8e-06	9.1e-05	4.2e-05	0	0.020619	0	0	0	0	0	0.0002	1e-05	0	0	0	0	0	0	6.3e-05	0	0	8e-06	8e-06	2.4e-05
k__Bacteria; p__Firmicutes; c__Clostridia; o__Clostridiales; f__Lachnospiraceae; g__Coprococcus; s__	denovo5046|Clo_Lachnospiraceae	Species	0	0	2.1e-05	0	0	0	0	0	0	0	0	0	0	0	0	0	0	0	0	0	0	0	0	0	0	0	0	0	0	0	0	0	0	0	0	0	0	0	0	0	0	0	0	0	0	0	0
k__Bacteria; p__Firmicutes; c__Clostridia; o__Clostridiales; f__Ruminococcaceae; g__Ruminococcus; s__	denovo444|Clo_Ruminococcaceae	Species	0	0	0	0	0	2.8e-05	0	0	0	0.000667	0.000232	0	0	0	0	0	0	0	0	0	8.6e-05	0	0	0	0	0	0	0	0	0	0	0.000708	0	0	0	0	0	0	0	0	0.001069	0.002477	3e-05	0	0	0	7.2e-05
k__Bacteria; p__Bacteroidetes; c__Bacteroidia; o__Bacteroidales; f__Rikenellaceae; g__; s__	denovo2521|Bac_Rikenellaceae	Species	0	0	1.4e-05	0	0	0	0	0	0	0	0	0	0	0	0	0	0	0	0	0	0	0	0	0	0	0	0	0	0	0	0	0	0	0	0	0	0	1.4e-05	0	0	0	0	0	0	0	0	0
k__Bacteria; p__Firmicutes; c__Bacilli; o__Lactobacillales; f__Streptococcaceae; g__Streptococcus; s__	denovo3128|Lac_Streptococcaceae	Species	0	0	7e-06	3e-05	0	7e-06	0	0	0	0	0	0	0	0	0	0	0	6.9e-05	0	0	0	0	2.8e-05	0	0	0	0.000382	0	0	6e-05	0	0	0	0	0	0	0	0	0	0	0	0	0	0	0	0	0
k__Bacteria; p__Firmicutes; c__Clostridia; o__Clostridiales; f__Ruminococcaceae; g__; s__	denovo5460|Clo_Ruminococcaceae	Species	0	0	0	0	0	0	0	0	0	0	0	0	0	0	3.1e-05	0	0	0	0	0	0	0	0	0	0	0	0	0	0	0	0	0	0	0	0	0	8e-06	0	0	0	0	0	0	0	0	0	0
k__Bacteria; p__Proteobacteria; c__Epsilonproteobacteria; o__Campylobacterales; f__Campylobacteraceae; g__Campylobacter; s__	denovo4935|Cam_Campylobacteraceae	Species	0	0	0	0	0	0	0	0	0	0	0	0	0	0	0	0	0	0	0	0	0	0	0	0	0	0	0	0	0	0	0	0	0	0	0	0	0	0	0	0	0	0	0	0	0	0	0
k__Bacteria; p__Firmicutes; c__Clostridia; o__Clostridiales; f__Clostridiaceae; g__; s__	denovo6316|Clo_Clostridiaceae	Species	0	2.2e-05	0	0	0	0	0	0	0	0	0	0	0	0	0	0	0	0	0	0	8e-06	0	0	0	0	0	0	0	0	0	0	0	0	0	0	0	0	0	0	0	0	0	0	0	0	0	0
k__Bacteria; p__Firmicutes; c__Clostridia; o__Clostridiales; f__Ruminococcaceae; g__; s__	denovo2906|Clo_Ruminococcaceae	Species	0	0	0	0	0	0	0	0	0	0	1.7e-05	0	0	0	0	0	0	0	0	0	0	0	0	0	0	0	0	0	7e-06	0	0	9e-06	0	0	0	0	0	7e-06	0	0	0	8e-06	0	0	0	0	0
k__Bacteria; p__Firmicutes; c__Clostridia; o__Clostridiales; f__Lachnospiraceae; g__Blautia; s__	denovo684|Clo_Lachnospiraceae	Species	0	0	0	0	0	0.001644	0	0	0	0	0.000828	1.6e-05	0.014813	0	0	0	0	0	0	0.002582	0.000895	0	0	0	0	0	0	8e-06	0	0	0	0.001871	0	0	1e-05	0	0	0.000319	0	0	0	0.001207	0	0	0	0	6.4e-05
k__Bacteria; p__Firmicutes; c__Clostridia; o__Clostridiales; f__Lachnospiraceae; g__; s__	denovo1427|Clo_Lachnospiraceae	Species	0	2.2e-05	0	0	0.002559	0	8e-06	0	0	0	0	0	4.8e-05	8e-06	0.003666	0	0	0	0	0	0	0	0.000127	0	0	0	0	0	0	0	0	0	0	0	0	0	0	0	0	0	0	0	0	0	1.7e-05	0	0
k__Bacteria; p__Firmicutes; c__Clostridia; o__Clostridiales; f__Ruminococcaceae; g__; s__	denovo4712|Clo_Ruminococcaceae	Species	0	0	0	0	0	0	0	0	0	0	0.000348	0	0	0	0	0	0	0	0	0	0	0	0	0	0	0	0	0	0	0	0	0	0	0	0	0	0	0	0	0	0	0	0	0	0	0	0
k__Bacteria; p__Bacteroidetes; c__Bacteroidia; o__Bacteroidales; f__Prevotellaceae; g__Prevotella; s__copri	denovo1592|Bac_Prevotellaceae	Species	0	0	0	0	0	0	0	0	0	0	0	0	0	0	0	0	0	0	0	0	0	0	0	0	0	0	0	0	0	0	0	0	0	0	0	0	0	0	0	0	0	0	0	0	0	0	0
k__Bacteria; p__Actinobacteria; c__Actinobacteria; o__Actinomycetales; f__Actinomycetaceae; g__Actinomyces; s__	denovo5924|Act_Actinomycetaceae	Species	0	0	0	0	0	0	0	0	0	0	0	0	0	0	0	0	0	0	0	0	0	0	0	0	0	0	0	0	0	0	0	0	0	0	0	0	0	0	0	0	0	0	0	4.9e-05	0	0	0
k__Bacteria; p__Firmicutes; c__Clostridia; o__Clostridiales; f__Lachnospiraceae; g__Dorea; s__	denovo5800|Clo_Lachnospiraceae	Species	0	0	0	0	0	0	0	0	0	0	0	0	0	0	0	0	0	0	0	0	0	0	0	0	0	0	0	0	0	0	0	0	0	7e-06	0	0	0	0	0	0	0	0	0	0	0	0	0
k__Bacteria; p__Firmicutes; c__Clostridia; o__Clostridiales; f__Clostridiaceae; g__; s__	denovo3652|Clo_Clostridiaceae	Species	0	0	0	0	0	0	0	0	0	0	3.3e-05	0	0	0	0	0	0	0	0	0	0	0	0	0	0	0	0	0	0	0	0	0	0	2.9e-05	0	0	0	0	0	0	0	0	0	0	0	0	0
k__Bacteria; p__Firmicutes; c__Clostridia; o__Clostridiales; f__Lachnospiraceae; g__; s__	denovo6384|Clo_Lachnospiraceae	Species	0	0	0	0	0	0	0	0	0	0	0	0	0	0	0	0	0	0	0	0	0	0	0	0	0	0	0	0	0	0	0	0	0	0	0	0	0	0	0	0	7e-06	0	0	0	0	0	0
k__Bacteria; p__Firmicutes; c__Clostridia; o__Clostridiales; f__Peptostreptococcaceae; g__; s__	denovo3092|Clo_Peptostreptococcaceae	Species	0	0	0	0	0	0	0	0	0	0	0	0	0.001024	0	0	0	0	0	0	0	0	0	0	0	0	0	0	0	0	0	0	0	0	0	0	0	0	0	0	0	0	8e-06	0	0	0	0	0
k__Bacteria; p__Firmicutes; c__Clostridia; o__Clostridiales; f__Lachnospiraceae; g__[Ruminococcus]; s__	denovo4512|Clo_Lachnospiraceae	Species	0	0	0	0	0	0	0	0	0	0	5e-05	0	0	0	0	0	0	0	0	0	8.6e-05	0	0	0	0	0	0	0	0	0	0	0	0	0	0	0	0	0	0	0	0	0	0	0	0	0	0
k__Bacteria; p__Firmicutes; c__Clostridia; o__Clostridiales; f__Lachnospiraceae; g__; s__	denovo5231|Clo_Lachnospiraceae	Species	0	0	0	0	0	0	0	0	0	0	0	0	0	0	0	0	0	0	0	0	0	0	0	0	0	0	0	0	0	0	0	0	0	0	0	0	0	0	0	0	0	0	0	0	0	0	0
k__Bacteria; p__Firmicutes; c__Clostridia; o__Clostridiales; f__Ruminococcaceae; g__; s__	denovo3040|Clo_Ruminococcaceae	Species	0	0	0	0	0	0	0	0	0	0	0	0	0	0	0	0	0	0	0	0	8e-06	0	0	0	0	0	0	0	0	0	0	0	6.4e-05	0	0.000523	0	0	0	0	0	0	0	0	0	0	0	0
k__Bacteria; p__Firmicutes; c__Clostridia; o__Clostridiales; f__Lachnospiraceae; g__Coprococcus; s__	denovo6212|Clo_Lachnospiraceae	Species	0	0	0	0	0	0	0	0	0	0	0	0	0	0	0	0	0	0	0	0	0	0	0	0	0	0	0	0	0	0	7e-06	0	0	0	0	0	0	0	0	0	0	0	0	0	0	0	0
k__Bacteria; p__Bacteroidetes; c__Bacteroidia; o__Bacteroidales; f__Porphyromonadaceae; g__Parabacteroides; s__	denovo4518|Bac_Porphyromonadaceae	Species	0	0	0	0	0	0	0	0	0	0	0	0	0	0	0	0	0	0	0	0	0	0	0	0	0	0	0	0	0	0	0	0	0	0	0	0	0	0	0	0	0	0	0	0	0	0	0
k__Bacteria; p__Firmicutes; c__Clostridia; o__Clostridiales; f__Lachnospiraceae; g__Lachnospira; s__	denovo316|Clo_Lachnospiraceae	Species	0	6.6e-05	0.000408	0	0	0	0	0	9.5e-05	4.7e-05	0	0	0	0	0	0	0	0	0	0	0	0	0	0	0	0	8e-06	0	0	0	0	0	0	0	0	0	0	0	0	0	0	0	0	0	0	0	0
k__Bacteria; p__Bacteroidetes; c__Bacteroidia; o__Bacteroidales; f__Porphyromonadaceae; g__Parabacteroides; s__	denovo3006|Bac_Porphyromonadaceae	Species	0	0	0.000702	0	0	0	0	0	0	0	0	0	0	0	0	0	0	0	0	0	0	0	0	0	0	0	0	0	0	0	0	0	0	0	0	0	0.000627	0	0	0	0	0	0	0	0	0	0
k__Bacteria; p__Firmicutes; c__Clostridia; o__Clostridiales; f__Ruminococcaceae; g__; s__	denovo7281|Clo_Ruminococcaceae	Species	0	0	0	0	0	0	0	0	0	0	0	0	0	0	0	0	0	0	0	0	0	0	0	0	0	0	0	0	0	0	0	0	0	0	0	0	0	0	0	0	0	0	0	0	0	0	0
k__Bacteria; p__Firmicutes; c__Erysipelotrichi; o__Erysipelotrichales; f__Erysipelotrichaceae; g__[Eubacterium]; s__	denovo4759|Ery_Erysipelotrichaceae	Species	0	0	1.4e-05	0	0	0	0	0	0	0	0	0	0	0	0	0	0	0	0	0	0	0	0	0	0	0	0	0	0	0	0	0	0	0	0	0	0	0	0	0	0	0	7e-06	0	0	0	0
k__Bacteria; p__Synergistetes; c__Synergistia; o__Synergistales; f__Synergistaceae; g__; s__	denovo1255|Syn_Synergistaceae	Species	0	0	0	0	0	7e-06	0	0	0	0	0	0	0	0	0	0	0	0	0	0	0	0	0	0	0	0	0	0	0	0	0	0	0	0	0	0	0	0	0	0	0	0	0	0	0	0	0
k__Bacteria; p__Firmicutes; c__Clostridia; o__Clostridiales; f__Ruminococcaceae; g__Ruminococcus; s__	denovo4209|Clo_Ruminococcaceae	Species	0	0	0	0	0	0	0	0	0	0	0	0	0	0	0	0	0	0	0	0	0	0	0	0	0	0	0	0	0	0	0	0	0	0	0	0	0	0	0	0	0	0	0	0	0	0	0
k__Bacteria; p__Firmicutes; c__Clostridia; o__Clostridiales; f__Lachnospiraceae; g__Coprococcus; s__	denovo7433|Clo_Lachnospiraceae	Species	0	0	0	0	0	0	0	0	0	0	0	0	0	0	0	0	0	0	0	0	0	0	0	0	0	0	0	0	0	0	0	0	0	0	0	0	0	0	0	0	0	0	0	0	0	0	0
k__Bacteria; p__Proteobacteria; c__Betaproteobacteria; o__Burkholderiales; f__Alcaligenaceae; g__Sutterella; s__	denovo1541|Bur_Alcaligenaceae	Species	0	0	0	0	0	0	0	0	0	0	0	0	0	0	0	0	0	0	0	0	0	0	0	0	0	0	0	0	0	0	0	0	0	0	0	0	0	0	0	0	0	0	0	0	0	0	0
k__Bacteria; p__Firmicutes; c__Clostridia; o__Clostridiales; f__Ruminococcaceae; g__Oscillospira; s__	denovo7771|Clo_Ruminococcaceae	Species	0	0	0	0	0	0	0	0	0	0	0	0	0	0	0	0	0	0	0	0	0	0	0	0	0	0	0	0	0	0	0	0	0	0	0	0	0	0	0	0	0	0	0	0	0	0	0
k__Bacteria; p__Firmicutes; c__Clostridia; o__Clostridiales; f__Ruminococcaceae; g__; s__	denovo5746|Clo_Ruminococcaceae	Species	0	0	0	0	0	0	0	0	0	0	0	0	0	0	0	0	0	0	0	0	0	0	0	0	0	0	0	0	0	0	0	0	0	0	0	0	0	0	0	0	0	0	0	0	0	0	0
k__Bacteria; p__Firmicutes; c__Bacilli; o__Lactobacillales; f__Lactobacillaceae; g__Lactobacillus; s__mucosae	denovo8122|Lac_Lactobacillaceae	Species	0	0	0	0	0	0	0	0	0	0	0	0	0	0	0	0	0	0	0	0	0	0	0	0	0	0	0	0	0	0	0	0	0	0	0	0	0	0	0	0	0	0	0	7.3e-05	0	0	0
k__Bacteria; p__Firmicutes; c__Clostridia; o__Clostridiales; f__Lachnospiraceae; g__Dorea; s__	denovo4475|Clo_Lachnospiraceae	Species	0	0	0	0	0	0	0	0	0	0	0	0	0	0	0	0	0	0	0	0	0	0	0	0	0	0	0	0	0	0	0	0	0	0	0	0	0	0	0	0	0	0	0	0	0	0	0
k__Bacteria; p__Firmicutes; c__Clostridia; o__Clostridiales; f__Christensenellaceae; g__; s__	denovo6326|Clo_Christensenellaceae	Species	0	0	0	0	0	0	0	0	0	0	0	0	0	0	0	0	0	0	0	0	0	0	0	0	0	0	0	0	0	0	0	0	0	0	0	0	0	0	0	0	0	0	0	0	0	0	0
k__Bacteria; p__Bacteroidetes; c__Bacteroidia; o__Bacteroidales; f__Bacteroidaceae; g__Bacteroides; s__	denovo12|Bac_Bacteroidaceae	Species	0	3.7e-05	5e-05	0	0	0	5.4e-05	3.1e-05	8.1e-05	1.9e-05	5.8e-05	0.000491	0.000419	2.4e-05	7e-05	0	0.000115	0.000111	0	7e-06	6.3e-05	8e-06	0	0.000113	0.376654	0	5.5e-05	4.1e-05	2.2e-05	1.5e-05	2.2e-05	0.000218	0.000321	0.000107	6.2e-05	0	0	2.8e-05	0	1.4e-05	7e-06	0.001411	0	1.6e-05	0.000382	0	7.2e-05
k__Bacteria; p__Bacteroidetes; c__Bacteroidia; o__Bacteroidales; f__[Odoribacteraceae]; g__Butyricimonas; s__	denovo3990|Bac_[Odoribacteraceae]	Species	0	0	0	0	0	0	0	0	0	0	0	0	0	0	0	0	0	0	0.000593	0	0	0	0	0	0	0	0	0	0	0	0	0	0	0	0	0	0	0	0	0	0	0	0	0	0	0	0
k__Bacteria; p__Bacteroidetes; c__Bacteroidia; o__Bacteroidales; f__Bacteroidaceae; g__Bacteroides; s__uniformis	denovo4897|Bac_Bacteroidaceae	Species	0	0	0	0	0	0	0	0	0	0	0	0	0	0	0	0	0	0	0	0	0	0	0	0	0	0	0	0	0	0	0	0	0	0	0	0	0	0	0	0	0	0	0	0	0	0	0
k__Bacteria; p__Firmicutes; c__Clostridia; o__Clostridiales; f__; g__; s__	denovo4839|Clo_	Species	0	0	0	0	0	0	0	0	0	0	0	0	0	0	0	0	0	0	0	0	0	0	0	0	0	0	0	0	0	0	0	0	8e-06	0	0	0	0	0	0	0	0	0	0	0	0	8e-06	0
k__Bacteria; p__Proteobacteria; c__Gammaproteobacteria; o__Enterobacteriales; f__Enterobacteriaceae; g__Citrobacter; s__freundii	denovo6651|Ent_Enterobacteriaceae	Species	0	0	0	0	0	0	0	0	0	0	0	0	0	0	0	0	0	0	0	0	0	0	0	0	0	0	0	0	0	0	0	0	0	0	0	0	0	6.4e-05	0	0	0	0	0	0	0	0	0
k__Bacteria; p__Proteobacteria; c__Gammaproteobacteria; o__Pseudomonadales; f__Pseudomonadaceae; g__; s__	denovo6849|Pse_Pseudomonadaceae	Species	0	0	0	0	0	0	0	0	0	0	0	0	0	0	0	0	0	0	0	0	0	0	0	0	0	0	0	0	0	0	0	0	0	0	0	0	0	0	0	0	0	0	0	0	0	0	0
k__Bacteria; p__Bacteroidetes; c__Bacteroidia; o__Bacteroidales; f__Prevotellaceae; g__Prevotella; s__copri	denovo1165|Bac_Prevotellaceae	Species	0	0	0	0	0	0	0	0	0	0	0	0	0	0	0	0	0	0	0	0	0	0	0	0	0	0	0	0	0	7e-06	0	0	0	0	0	0	0	0	0	0	0	0	0	0	0	0	0
k__Bacteria; p__Proteobacteria; c__Betaproteobacteria; o__Burkholderiales; f__Comamonadaceae; g__; s__	denovo905|Bur_Comamonadaceae	Species	0	7e-06	0	0	0.0001	0	6.1e-05	0	0	0	0	0	0	0	0	0	0	0	0	0	1.6e-05	0	0	0	0	0	0	0	0	0	0	0	0	0	0	0	0	0	0	0	0	0	0	0	0	0	0
k__Bacteria; p__Firmicutes; c__Clostridia; o__Clostridiales; f__Lachnospiraceae	denovo7541|Clo_Lachnospiraceae	Species	0	0	0	0	0	0	0	0	0	0	0	0	0	0	0	0	0	0	0	0	0	0	0	0	0	0	0	0	7e-06	0	0	0	0	0	0	0	0	0	0	0	0	0	0	0	0	0	0
k__Bacteria; p__Firmicutes; c__Clostridia; o__Clostridiales; f__[Tissierellaceae]; g__Anaerococcus; s__	denovo5443|Clo_[Tissierellaceae]	Species	0	0	0	0	0	0	0	0	0	0	0	0	0	0	0	0	0	0	0	0	0	0	0	0	0	0	0	0	0	0	0	0	0	0	0	0	0	0	0	0	0	0	0	0	0	0	0
k__Bacteria; p__Firmicutes; c__Erysipelotrichi; o__Erysipelotrichales; f__Erysipelotrichaceae; g__; s__	denovo5011|Ery_Erysipelotrichaceae	Species	0	0	0	0	0	0	0	0	0	0	0	0	0	0	0	0	0	0	0	0	0	0	0	0	0	0	0	0	0	0	0	0	0	0	0	0	0	0	0	0	1.4e-05	0	0	0	0	0	0
k__Bacteria; p__Proteobacteria; c__Gammaproteobacteria; o__Pseudomonadales; f__Pseudomonadaceae; g__; s__	denovo4430|Pse_Pseudomonadaceae	Species	0	0	0	0	0	0	0	0	0	0	0	0	0	0	0	0	0	0	0	0	0	0	0	0	0	0	0	0	0	0	0	0	0	0	0	0	0	0	0	0	0	0	0	0	0	0	0
k__Bacteria; p__Firmicutes; c__Clostridia; o__Clostridiales; f__Ruminococcaceae; g__; s__	denovo6710|Clo_Ruminococcaceae	Species	0	0	0	0	0	0	0	0	0	0	0	0	0	0	0	0	0	0	0	0	0	0	0	0	0	0	0	0	3.6e-05	7e-06	0	9e-06	0	2.9e-05	0	0	0	0	0	0	0	0	0	0	0	0	0
k__Bacteria; p__Proteobacteria; c__Gammaproteobacteria; o__Pseudomonadales; f__Pseudomonadaceae; g__; s__	denovo6675|Pse_Pseudomonadaceae	Species	0	0	0	0	0	0	0	0	0	0	0	0	0	0	0	0	0	0	0	0	0	0	0	0	0	0	0	0	0	0	0	0	0	0	0	0	0	0	0	0	0	0	0	0	0	0	0
k__Bacteria; p__Bacteroidetes; c__Bacteroidia; o__Bacteroidales; f__Prevotellaceae; g__Prevotella; s__stercorea	denovo4303|Bac_Prevotellaceae	Species	0	0	0	0	0	0	0	0	0	0	0	0	0	0	0	0	1.6e-05	0	0	0	0	0	0	0	0	0	0	0	0	0	0	0	0	0	0	0	0	0	0	0	0	0	0	0	0	8e-06	0
k__Bacteria; p__Firmicutes; c__Clostridia; o__Clostridiales; f__Lachnospiraceae; g__; s__	denovo3449|Clo_Lachnospiraceae	Species	0	0	0	0	0	0	0	0	0	0	0	0	0	0	0	0	2.5e-05	0	0	0	0	0	0	0	0	2.1e-05	0	0	5.7e-05	0	0	0	0	0	0	0	0	0	0	0	0	0	0	0	0	0	0
k__Bacteria; p__Firmicutes; c__Clostridia; o__Clostridiales; f__Ruminococcaceae; g__; s__	denovo5493|Clo_Ruminococcaceae	Species	0	0	0	0	0	0	0	0	0	0	0	0	0	8e-06	0	0	0	0	0	0	0	0	0	0	0	7e-06	0	0	6.5e-05	0	0	0	0	4.3e-05	0	0	0	0	0	0	0	3.1e-05	0	0	0	0	0
k__Bacteria; p__Proteobacteria; c__Deltaproteobacteria; o__Desulfovibrionales; f__Desulfovibrionaceae; g__Desulfovibrio; s__	denovo5433|Des_Desulfovibrionaceae	Species	0	0	0	0	0	0	6.1e-05	0	0	0	0	0	0	0	0	0	0	0	0	0	0	0	0	0	0	0	0	0	0	0	0	0	0	0	0	0	0	0	0	0	0	0	0	0	0	0	0
k__Bacteria; p__Firmicutes; c__Clostridia; o__Clostridiales; f__Lachnospiraceae; g__Oribacterium; s__	denovo5393|Clo_Lachnospiraceae	Species	0	0	0	3e-05	0	0	0	0	0	0	0	0	0	0	0	0	0	0	0	0	0	0	0	0	0	0	0.000211	0	0	0	0	0	0	0	0	0	0	0	0	0	0	0	0	0	0	0	0
k__Bacteria; p__Bacteroidetes; c__Bacteroidia; o__Bacteroidales; f__Prevotellaceae; g__Prevotella; s__	denovo1736|Bac_Prevotellaceae	Species	0	0	0	0	0	0	0	0	0	0	0	0	0	0	0	0	0	0	0	0	0	0	0	0	0	0	0	0	0	0	0	0	0	0	0	0	0	0	0	0	0	0	0	4.9e-05	0	0	0
k__Bacteria; p__Actinobacteria; c__Coriobacteriia; o__Coriobacteriales; f__Coriobacteriaceae; g__; s__	denovo864|Cor_Coriobacteriaceae	Species	0	0	0	0	0	5.6e-05	0	0	2.9e-05	0	0	0	0	0.000211	0	0	0	0	0	0	0.001233	0	0	0	0	0	0	0	0	0	0	0	0	0	1e-05	0	0	7e-06	0	0	0	0.023043	0	0	0	0	0
k__Bacteria; p__Firmicutes; c__Clostridia; o__Clostridiales; f__Lachnospiraceae; g__Lachnospira; s__	denovo4231|Clo_Lachnospiraceae	Species	0	0	0	0	0	0	0	0	0	0	0	0	0	0	0	0	0	0	0	0	0	0	0	0	0	0	0	0	0	0	0	0	0	0	0	0	0	0	0	0	0	0	0	0	0	0	0
k__Bacteria; p__Bacteroidetes; c__Bacteroidia; o__Bacteroidales; f__Bacteroidaceae; g__Bacteroides; s__fragilis	denovo161|Bac_Bacteroidaceae	Species	0	3.7e-05	0	0	0	7e-06	0.002245	0	0	0.000103	7.5e-05	0.073277	0.000169	3.2e-05	1.6e-05	7e-06	0	0	0	7e-06	0	0	7e-06	3e-05	0	0	0	0.000302	0	0	0	0	0.000216	0	2.1e-05	0	0	7e-06	0	0	0	8e-06	0	0	0	0	0.003022
k__Bacteria; p__Bacteroidetes; c__Bacteroidia; o__Bacteroidales; f__Bacteroidaceae; g__Bacteroides; s__uniformis	denovo7890|Bac_Bacteroidaceae	Species	0	0	0	0	0	0	0	0	0	0	0	0	8e-06	0	0	0	0	0	0	0	0	0	0	8e-06	0	0	0	0	3.6e-05	0	0	0	0	7e-06	0	0	0	7e-06	0	0	0	0	0	0	2.5e-05	0	8e-06
k__Bacteria; p__Firmicutes; c__Clostridia; o__Clostridiales; f__; g__; s__	denovo3074|Clo_	Species	0	0	0	0	0	0	0	0	0	0	0	0	0	0	0	0	8e-06	0	0	0	0	0	0	0	0	0	0	0	0	0	0	0	0	0	0	0	0	0	0	0	0	0	0	0	0	0	0
k__Bacteria; p__Bacteroidetes; c__Bacteroidia; o__Bacteroidales; f__[Odoribacteraceae]; g__Butyricimonas; s__	denovo3388|Bac_[Odoribacteraceae]	Species	0	0	0	0	0	0	0	0	0	0	0	0	0	0	0	0	0	0	0	0	0	0	0	0	0	0	0	0	0	0	0	0	0	0	0	0	0	0	0	0	0.000117	0	0	0	0	0	0
k__Bacteria; p__Firmicutes; c__Clostridia; o__Clostridiales	denovo1699|Clo_NA	Species	0	0	0	0	0	0	0	0	0	0	0	0	0	0	0	0	0	0	0	0	0	0	0	0	0	0	0	0	0	0	0	0	0	0	0	0	0	0	0	0	0	0	0	0.000178	0	8e-06	0
k__Bacteria; p__Firmicutes; c__Clostridia; o__Clostridiales; f__Ruminococcaceae; g__; s__	denovo4348|Clo_Ruminococcaceae	Species	0	0	0	0	0	0	0	0	0	0	0	0	0	0	0	0	0	0	0	0	0	0	0	0	0	0	0	0	7e-06	0	0	0	0	0	0	0	0	0	0	0	0	0	0	0	0	0	0
k__Bacteria; p__Firmicutes; c__Clostridia; o__Clostridiales; f__Lachnospiraceae; g__; s__	denovo5255|Clo_Lachnospiraceae	Species	0	0	0	0	0	0	0	0	0	0	0	0	0	0	0	0	0	0	0	0	0	0	0	0	0	0	0	0	7.9e-05	0	0	0	0	0	0	0	0	0	0	0	0	0	0	0	0	0	0
k__Bacteria; p__Firmicutes; c__Clostridia; o__Clostridiales; f__Veillonellaceae; g__Dialister; s__	denovo669|Clo_Veillonellaceae	Species	0	0	0	0	0.004902	0	0	0	0	0	0	0	0	3.2e-05	8e-06	0	0	0	0	0	0	0	0	0	0	0	3.1e-05	0	0	0	0	0	1.6e-05	0.000336	2.1e-05	0	0	0	0	0	0	0	0	0	1.7e-05	0	0
k__Bacteria; p__Proteobacteria; c__Betaproteobacteria; o__Neisseriales; f__Neisseriaceae; g__Eikenella; s__	denovo4164|Nei_Neisseriaceae	Species	0	0	6.4e-05	0	0	0	0	0	0	0	0	0	0	0	0	0	0	0	0	0	0	0	0	0	0	0	1.6e-05	0	0	0	0	0	0	0	0	0	0	0	0	0	0	0	0	0	4.2e-05	0	0
k__Bacteria; p__Bacteroidetes; c__Bacteroidia; o__Bacteroidales; f__Prevotellaceae; g__Prevotella; s__	denovo5086|Bac_Prevotellaceae	Species	0	0	0	0	0	0	0	0	0	0	0	0	0	0.000219	0	0	0	0	0	0	0	1.5e-05	0	0	0	0	0	0	0	0	0	0	0	0	0	0	0	0	0	0	0	0	0	0	0	0	0
k__Bacteria; p__Bacteroidetes; c__Bacteroidia; o__Bacteroidales; f__Bacteroidaceae; g__Bacteroides; s__	denovo6434|Bac_Bacteroidaceae	Species	0	7.4e-05	0	0	0	0	0	0	0	0	0	0	0	0	0	0	0	0	0	0	0	0	0	0	0	0	0	0	0	0	0	0	0	0	0	0	0	0	0	0	0	0	0	0	0	0	8e-06
k__Bacteria; p__Firmicutes; c__Clostridia; o__Clostridiales; f__; g__; s__	denovo5444|Clo_	Species	0	0	0	0	0	0	0	0	0	0	0	0	0	0	0	0	0	0	0	0	0	0	0	0	0	0	0	0	0	0	0	0	0	0	0	0	0	0	0	0	0	0	0	0	0	0	0
k__Bacteria; p__Actinobacteria; c__Actinobacteria; o__Bifidobacteriales; f__Bifidobacteriaceae; g__Bifidobacterium; s__adolescentis	denovo67|Bif_Bifidobacteriaceae	Species	0	0	0	8e-06	0	4.9e-05	0	0	1.5e-05	0	8e-06	0	4.8e-05	8.1e-05	0	0	0	0	0	0	0.029156	0	0	0.000182	0	0	0	0.001201	0	0	0	0.002125	0	0	2.1e-05	0	0	1.4e-05	0	0	0	0	0	0	0	0	0.000297
k__Bacteria; p__Firmicutes; c__Clostridia; o__Clostridiales; f__Lachnospiraceae; g__Dorea; s__	denovo2136|Clo_Lachnospiraceae	Species	0	0	0.000301	0.002802	0	0	0	0	0	0	0	0	0	0	0	0	0	7e-06	0	0	0	0	0	0	0	0	0	0	0	0	0	0	0	0	0	0	0	0	0	0	0	0	0	0	0	0	0
k__Bacteria; p__Firmicutes; c__Clostridia; o__Clostridiales; f__Ruminococcaceae; g__; s__	denovo7509|Clo_Ruminococcaceae	Species	0	0	0	0	0	0	0	0	0	0	0	0	0	0	0	0	0	0	0	0	0	0	0	0	0	0	0	0	0	0	0	0	0	0	0	0	0	0	0	0	0	0	0	0	0	0	0
k__Bacteria; p__Firmicutes; c__Clostridia; o__Clostridiales; f__Ruminococcaceae; g__; s__	denovo3381|Clo_Ruminococcaceae	Species	0	0	0	0	0	0	0	0	0	0	0	0	0	0	0	0	0	0	0	0	0	0	0	0	0	0	0	0	0.000122	0	0	0	0	0	0	0	0	0	0	0	0	0	0	0	0	0	0
k__Bacteria; p__Firmicutes; c__Clostridia; o__Clostridiales; f__Ruminococcaceae; g__Ruminococcus; s__	denovo2388|Clo_Ruminococcaceae	Species	0	0	0	0	0	0	0	0	0	0	0	0	0	0	0	0	0	0	0	0	0	0	0	0	0	0.00025	0	0	0.001219	0	0	0	8e-06	0	0.000461	0	0	0	0	0	0	0	0	0	0	0	0
k__Bacteria; p__Proteobacteria; c__Gammaproteobacteria; o__Pseudomonadales; f__Pseudomonadaceae; g__; s__	denovo5384|Pse_Pseudomonadaceae	Species	0	0	0	0	0	0	0	0	0	0	0	0	0	0	0	0	0	0	0	0	0	0	0	0	0	0	0	0	0	0	0	0	0	0	0	0	0	0	0	0	0	0	0	0	0	0	0
k__Bacteria; p__Bacteroidetes; c__Bacteroidia; o__Bacteroidales; f__[Paraprevotellaceae]; g__; s__	denovo5037|Bac_[Paraprevotellaceae]	Species	0	0	0	0	0	0	0	0	0	0	0	0	0	0	0	0	0	0	0	0	0	0	0	0	0	0	0	0	0	0	0	0	0	0	0	0	0	0	0	0	0	0	0	0	0	0	0
k__Bacteria; p__Firmicutes; c__Clostridia; o__Clostridiales; f__Lachnospiraceae; g__; s__	denovo1615|Clo_Lachnospiraceae	Species	0	0	0	0	0	0	0	0	0	0	0	0	0	0	0	0	0	0	0	0	0	0	0	0	0	0	0	0	0	0	0	0	0	0	0	0	0	0	0	0	0	0	0	0	0	0	0
k__Bacteria; p__Firmicutes; c__Bacilli; o__Lactobacillales; f__Streptococcaceae; g__Streptococcus; s__	denovo345|Lac_Streptococcaceae	Species	0	7e-06	0	0	0	0.004187	5.4e-05	0	0	0	0.00024	0.036338	0.002764	0.017547	5.4e-05	7e-06	0	1.4e-05	8e-06	0.002233	4.7e-05	0.003046	1.4e-05	0.000386	0.00096	0	2.3e-05	0.005091	0	0.000268	0	0.000636	0	0.000451	0.000892	2.7e-05	0	0.000772	0	0	0	0.003488	1.5e-05	8e-06	8e-06	0	0.000514
k__Bacteria; p__Bacteroidetes; c__Bacteroidia; o__Bacteroidales; f__Prevotellaceae; g__Prevotella; s__	denovo5305|Bac_Prevotellaceae	Species	0	0	0	0	0	0	0	0	0	0	0	0	0	0	0	0	0	0	0	0	0	0	0	0	0	0	0	0	0	0	0	0	0	0	0	0	0	0	0	0	0	0	0	0	0	0	0
k__Bacteria; p__Bacteroidetes; c__Bacteroidia; o__Bacteroidales; f__[Barnesiellaceae]; g__; s__	denovo1819|Bac_[Barnesiellaceae]	Species	0	0	0	0	0	0	0	0	0	0	0	0	0	0	0	0	0	0	0	0	0	0	0	0	0	0	0	0	0	0	0	0	0	0	0	0	0	0	0	0	1.4e-05	0	0	0	0	0	0
k__Bacteria; p__Bacteroidetes; c__Bacteroidia; o__Bacteroidales; f__Porphyromonadaceae; g__Parabacteroides; s__distasonis	denovo636|Bac_Porphyromonadaceae	Species	0	0.000761	0	0	0	0	0	0	0	0	0	2.3e-05	0	0	0	0	0	0.000402	0	0	0	0	0	0	0	0	0	0	0	0	0	4.5e-05	0	0	0	0	0	0	0	0	0	0	0	0	5e-05	0	0
k__Bacteria; p__Firmicutes; c__Clostridia; o__Clostridiales; f__Ruminococcaceae; g__Ruminococcus; s__	denovo5229|Clo_Ruminococcaceae	Species	0	0	0	0	0	0	0	0	0	0	0	0	0	0.00026	0	0	0	0	0	0	0	0	0	0	0	0	0	0	0	0	0	0	0	0	0	0	0	0	0	0	0	0	0	0	0	0	0
k__Bacteria; p__Firmicutes; c__Clostridia; o__Clostridiales; f__Lachnospiraceae; g__; s__	denovo1442|Clo_Lachnospiraceae	Species	0	0	0	0	0	0	0	0	0.005847	0	0	0	0	0	0	0	0	0	0	0	0	0	0	0	0	0	0	0	0	0	0	0	0	0	0	0	0	0	0	0	0	0	0	0	0	0	0
k__Bacteria; p__Firmicutes; c__Clostridia; o__Clostridiales; f__Veillonellaceae; g__Dialister; s__	denovo3461|Clo_Veillonellaceae	Species	0	0	0	0	0	0	0	0	0	0	0	0	0	0	0	0	0	0	0	0	0	0	0	0	0	0	0	0	0	0	0	0	0	0	0	0	0	0	0	0	0	0	0	0	0.001195	0	0
k__Bacteria; p__Bacteroidetes; c__Bacteroidia; o__Bacteroidales; f__S24-7; g__; s__	denovo5710|Bac_S24-7	Species	0	0	0	0	0	0	0	0	0	0	0	0	0	0	0	0	0	0	0	0	0	0	0	0	0	0	0	0	0	0	0	0	0	0	0	0	0	0	0	0	0	0	0	0	0	0	0
k__Bacteria; p__Firmicutes; c__Clostridia; o__Clostridiales; f__Lachnospiraceae; g__; s__	denovo7416|Clo_Lachnospiraceae	Species	0	1.5e-05	0	0	0	0	0	0	0	0	0	0	0	0	0	0	0	0	0	0	0	0	0	0	0	0	0	1.6e-05	0	0	0	0	0	0	0	0	0	0	7e-06	0	0	0	0	0	5.8e-05	0	0
Unassigned	denovo5631|NA_NA	Species	0	0	0	0	0	0	0	0	0	0	0	0	0	0	0	0	0	0	0	0	1.6e-05	0	0	0	0	0	0	0	0	0	0	0	0	0	0	0	0	0	0	0	0	0	0	0	0	0	0
k__Bacteria; p__Bacteroidetes; c__Bacteroidia; o__Bacteroidales; f__Bacteroidaceae; g__Bacteroides; s__	denovo5298|Bac_Bacteroidaceae	Species	0	0	0	0	0	0	0	0	0	0	0	0	0.000218	0	0	0	0.00014	0	0	0	8e-06	0	0	0	0	3.5e-05	0	0	7e-06	0	0	0	0	0	0	0	0	7e-06	0	0	0	0	0	0	0.000108	0	8e-06
k__Bacteria; p__Firmicutes; c__Bacilli; o__Lactobacillales; f__Streptococcaceae; g__Streptococcus; s__	denovo952|Lac_Streptococcaceae	Species	0	0	0	1.5e-05	8e-06	0.000407	0	0	0	0	0	8.6e-05	9.7e-05	2.4e-05	0	0.000298	0.000452	0	0	0.00013	0	6.8e-05	1.4e-05	3e-05	8e-06	0.001505	0	0.000139	7e-06	0	0	1.8e-05	0	0	2.1e-05	2.7e-05	0	0.000113	0	0	0	7.1e-05	0	0	0	0	0
k__Bacteria; p__Bacteroidetes; c__Bacteroidia; o__Bacteroidales; f__[Odoribacteraceae]; g__Butyricimonas; s__	denovo4487|Bac_[Odoribacteraceae]	Species	0	0	0	0	0	0	0	0	0	0	0	0	0	0	0	0	0	0	0	0	0	0	0	0	0	0	0	0	0	0	0	0	0	0	0	0	0	0	0	0	0	0	0	0	0	0	0
k__Bacteria; p__Firmicutes; c__Clostridia; o__Clostridiales; f__Peptococcaceae; g__; s__	denovo1927|Clo_Peptococcaceae	Species	0	0	0	0	0	0	0	0	0	0	0	0	0	0	0	0	0	0	0	0	0	0	0	0	0	0	0	0	0	0	0	0	0	0	0	0	0.00374	0	0	0	0	0	0	0	0	0	0
k__Bacteria; p__Actinobacteria; c__Actinobacteria; o__Actinomycetales; f__Actinomycetaceae; g__Actinomyces; s__	denovo5518|Act_Actinomycetaceae	Species	0	0	0	6.8e-05	0	0	0	0	0	0	0	0	0	0	0	0	0	0	0	0	0	0	0	0	0	0	0.000117	0	0	0	0	0	0	0	0	0	0	0	0	0	0	0	0	0	0	0	0
k__Bacteria; p__Bacteroidetes; c__Bacteroidia; o__Bacteroidales; f__[Paraprevotellaceae]; g__[Prevotella]; s__	denovo1027|Bac_[Paraprevotellaceae]	Species	0	0	2.9e-05	0	0	0	0	0	0	0	0	0	0	0	0	0	0	0	0	0	0	0	0	8e-06	0	0	0	0	0	0	0	0	0	0	0	0	0	0	0	0	0	0	0	0	0	0.023261	0
k__Bacteria; p__Bacteroidetes; c__Bacteroidia; o__Bacteroidales; f__Prevotellaceae; g__Prevotella; s__	denovo7978|Bac_Prevotellaceae	Species	0	0	0	0	0	0	0	0	0	0	0	0	0	0	0	0	0	0	0	0	0	0	0	0	0	0	0	0	0	0	0	0	0	0	0	0	0	0	0	0	0	0	0	0	0	0	0
k__Bacteria; p__Firmicutes; c__Erysipelotrichi; o__Erysipelotrichales; f__Erysipelotrichaceae; g__Bulleidia; s__p-1630-c5	denovo7791|Ery_Erysipelotrichaceae	Species	0	0	0	0	0	0	0	0	0	0	0	0	0	0	0	0	0	0	0	0	0	0	0	0	0	0	0	0	0	0	0	0	0	0	0	0	0	0	0	0	0	0	0	0	0	0	0
k__Bacteria; p__Firmicutes; c__Clostridia; o__Clostridiales; f__Lachnospiraceae; g__; s__	denovo1104|Clo_Lachnospiraceae	Species	0	0	0	0	0	4.2e-05	0	0	0	3.8e-05	0.005185	0	0	0	0	0	0	0	0	0	0.00011	0	0	0	0	0	0	0	0	0	0	0.000599	0	0	1e-05	0	0	0	0	0	0	8e-06	0	0	0	0	4e-05
k__Bacteria; p__Bacteroidetes; c__Bacteroidia; o__Bacteroidales; f__[Barnesiellaceae]; g__; s__	denovo2036|Bac_[Barnesiellaceae]	Species	0	0	0	0	0	0	0	0	0	0	0	0	0	0	0	0	0	0	0	0	0	0	0	0	0	0	0	0	0	0	0	0	0	0	0	0	0	0	0	0	0.000713	0	0	0	0	0	0
k__Bacteria; p__Firmicutes; c__Erysipelotrichi; o__Erysipelotrichales; f__Erysipelotrichaceae; g__[Eubacterium]; s__dolichum	denovo5470|Ery_Erysipelotrichaceae	Species	0	0	0.000122	0	0	0	0	0	0	0	0	0	0	0	0	0	0	5.5e-05	0	0	0	0	0	0	0	0	0	0	0	0	0	0	0	0	0	0	0	0	0	0	0	0	0	0	0	0	0
k__Bacteria; p__Firmicutes; c__Clostridia; o__Clostridiales; f__Lachnospiraceae; g__Lachnospira; s__	denovo7036|Clo_Lachnospiraceae	Species	0	0	0	0	0	0	0	0	0	0	0	0	0	0	0	0	0	0	0	0	0	0	0	0	0	0	0	0	0	0	0	0	0	0	0	0	0	0	0	0	0	0	0	0	0	0	0
k__Bacteria; p__Firmicutes; c__Clostridia; o__Clostridiales; f__Ruminococcaceae; g__; s__	denovo4807|Clo_Ruminococcaceae	Species	0	0	0	0	0	0	0	0	0	0	0	0	0	0	0	0	3.3e-05	0	0	0	0	0	0	0	0	0	0	0	0	0	0	0	0	0	0	0	0	0	0	0	0	0	0	0	0	0	0
k__Bacteria; p__Actinobacteria; c__Coriobacteriia; o__Coriobacteriales; f__Coriobacteriaceae; g__; s__	denovo5552|Cor_Coriobacteriaceae	Species	0	0	0.000201	0	0	0	0	0	0	0	0	0	0	0	0	0	0	0	0	0	0	0	0	0	0	0	0	0	0	0	0	0	0	0	0	0	0	0	0	0	0	0	0	0	0	0	0
k__Bacteria; p__Firmicutes; c__Bacilli; o__Lactobacillales; f__Lactobacillaceae; g__Lactobacillus; s__	denovo1577|Lac_Lactobacillaceae	Species	0	0	0	0	0	0	0	0	0	0	0	0	1.6e-05	0	0	0	8e-06	0	0	0	0	8e-06	0	0	0	0	0	0	0	0	0	0	0	0	0	0	0	0.00012	0	0	0	0	0	0	0	0	0
k__Bacteria; p__Firmicutes; c__Clostridia; o__Clostridiales; f__Ruminococcaceae; g__Faecalibacterium; s__prausnitzii	denovo535|Clo_Ruminococcaceae	Species	0	3e-05	0	1.5e-05	0	0	0	0	0	9e-06	0	0.000156	0	1.6e-05	0	7e-06	0.014063	4.2e-05	0	0	2.4e-05	0	0	0	0	2.1e-05	0	0	0.003199	0	0	3.6e-05	4.8e-05	1.4e-05	0	0	0	0	2.2e-05	0	0	0	0	0	0	0	0
k__Bacteria; p__Bacteroidetes; c__Bacteroidia; o__Bacteroidales; f__Rikenellaceae; g__; s__	denovo2161|Bac_Rikenellaceae	Species	0	0	0	0	0	0	0	0	7e-06	0	0	0	0	0	0	0	0	0	0	0	0	0	0	0	0	0	0	0	0	0	0	9e-06	0	0	0	0	0	0	0	0	7e-06	0	0	0	0	0	0
k__Bacteria; p__Bacteroidetes; c__Bacteroidia; o__Bacteroidales; f__Prevotellaceae; g__Prevotella; s__	denovo7376|Bac_Prevotellaceae	Species	0	0	0	2.3e-05	0	0	0	0	0	0	0	0	0	0	0	0	0	0	0	0	0	0	0	0	0	0	0	0	0	0	0	0	0	0	0	0	0	0	0	0	0	0	0	0	0	0	0
k__Bacteria; p__Bacteroidetes; c__Bacteroidia; o__Bacteroidales; f__Prevotellaceae; g__Prevotella; s__	denovo4470|Bac_Prevotellaceae	Species	0	0	0	0	0	0	0	0	0	0	0	0	0	0	0	0	0	0	0	0	0	0	0	0	0	0	0	0	0	0	0	0	0	0	0	0	0	0	0	0	0	0	0	0	0	0	0
k__Bacteria; p__Firmicutes; c__Clostridia; o__Clostridiales; f__Ruminococcaceae; g__; s__	denovo6482|Clo_Ruminococcaceae	Species	0	0	0	0	0	0	0	0	0	0	0	0	0	0	0	0	0	0	0	0	0	0	0	0	0	0	7.8e-05	0	0	0	0	0	0	0	0	0	0	0	0	0	0	0	0	0	0	0	0
k__Bacteria; p__Bacteroidetes; c__Bacteroidia; o__Bacteroidales; f__Bacteroidaceae; g__Bacteroides; s__	denovo5821|Bac_Bacteroidaceae	Species	0	0	0	0	0	0	0	0	0	0	0	0	0	0	0	0	0	0	0	0	0	0	0	0	0	0	0	0	0	0	0	0	0	0	0	0	0	0	0	0	0	0	0	0	0	0	0
k__Bacteria; p__Firmicutes; c__Clostridia; o__Clostridiales; f__Lachnospiraceae; g__; s__	denovo3138|Clo_Lachnospiraceae	Species	0	0	0	0	0	0	0	0	0	0	0.000282	0	0	0	0	0	0	0	0	4.1e-05	5.5e-05	0	0	0	0	0	0	0	0	0	0	0	0	0	0	0	0	0	0	0	0	0	0	0	0	0	0
k__Bacteria; p__Bacteroidetes; c__Bacteroidia; o__Bacteroidales; f__Bacteroidaceae; g__Bacteroides; s__plebeius	denovo165|Bac_Bacteroidaceae	Species	0	1.5e-05	0	0	0	0	0	0	0	0	0	0	0	0	0	7e-06	0	0	0	0	0	0	0	0	0	0.00779	0	0	1.4e-05	0	0	0	0	0	0	0	0	0	0	0	4.1e-05	0	0	0	0	0	0
k__Bacteria; p__Bacteroidetes; c__Bacteroidia; o__Bacteroidales; f__Bacteroidaceae; g__Bacteroides; s__	denovo381|Bac_Bacteroidaceae	Species	0	0.000495	0	0	0	0	0	0	5.9e-05	0.008208	0	0	0	0	0	0	0	3.5e-05	0	0	0	0	0	0	0	0	0	0	0	0	0	0	0	7e-06	0	0	0	0	0	0	0.002282	3.1e-05	7e-06	0	0	0	0
k__Bacteria; p__Bacteroidetes; c__Bacteroidia; o__Bacteroidales; f__Bacteroidaceae; g__Bacteroides; s__	denovo1409|Bac_Bacteroidaceae	Species	0	0	0	0	0	0	0	0	0	0	0	0	0.009469	0	0	0	0	0	0	0	0	0	0	0	0	0	0	0	0	0	0	0	0	0	0	0	0	0	0	0	0	0	0	0	0	0	0
k__Bacteria; p__Firmicutes; c__Clostridia; o__Clostridiales; f__Ruminococcaceae; g__Ruminococcus; s__	denovo7680|Clo_Ruminococcaceae	Species	0	0	0	0	0	0	0	0	0	0	0	0	0	0	0	0	0	0	0	0	0	0	0	0	0	0	0	0	0	0	0	0	0	0	0	0	0	0	0	0	0	0	0	0	0	0	0
k__Bacteria; p__Proteobacteria; c__Gammaproteobacteria; o__Pseudomonadales; f__Pseudomonadaceae; g__; s__	denovo4824|Pse_Pseudomonadaceae	Species	0	0	0	0	0	0	0	0	0	0	0	0	0	0	0	0	0	0	0	0	0	0	0	0	0	0	0	0	0	0	0	0	0	0	0	0	0	0	0	0	0	0	0	0	0	0	0
k__Bacteria; p__Proteobacteria; c__Deltaproteobacteria; o__Desulfovibrionales; f__Desulfovibrionaceae; g__Bilophila; s__	denovo3232|Des_Desulfovibrionaceae	Species	0	0	0	0	0	0	0	0	0	0	0	0	0	0	0	0	0	0	0	0	0	0	0	0	0	0	0	0	0	0	0	0	0	0	0	0	0	0	0	0	0	0	0	0	0	0	0
k__Bacteria; p__Firmicutes; c__Clostridia; o__Clostridiales	denovo4138|Clo_NA	Species	0	0	0	8e-06	0	0	0	0	0	0	0	0	0	0	0	0	0	0	0	0	0	0	0	0	0	0	0.00053	0	0	0	0	0	0	0	0	0	0	0	0	0	0	0	0	1.6e-05	0	0	0
k__Bacteria; p__Proteobacteria; c__Deltaproteobacteria; o__Desulfovibrionales; f__Desulfovibrionaceae; g__Desulfovibrio; s__	denovo1621|Des_Desulfovibrionaceae	Species	0	0	0	0	0	0	0	0	0	0	0	0	0	0	0	0	0	0	0	0	0	0	0	0	0	0	0	0	0	0	0	0	0	0	0	0	0	0	0	0	0	0	0	0	0	0	0
k__Bacteria; p__Firmicutes; c__Clostridia; o__Clostridiales; f__Veillonellaceae; g__Phascolarctobacterium; s__	denovo2936|Clo_Veillonellaceae	Species	0	0	0	0	0	0	0	0	0	0	0	0	0.001741	8e-06	0	0	0	0	0	0	0	0	0	0	0	0	0	0	0	0	0	0	0	0	0	0	0	0	0	0	0	0	0	0	0	0	0
k__Bacteria; p__Firmicutes; c__Clostridia; o__Clostridiales; f__Lachnospiraceae; g__; s__	denovo4466|Clo_Lachnospiraceae	Species	0	0	0	0	0	0	0	0	0	0	0	0	0	0	0	0	0	0	0	0	0	0	0	0	0	0	0	0	0	0	0	0	0	0	0	0	0	0	0	0.000391	0	0	0	0	0	0	0
k__Bacteria; p__Bacteroidetes; c__Bacteroidia; o__Bacteroidales; f__Bacteroidaceae; g__Bacteroides; s__	denovo305|Bac_Bacteroidaceae	Species	0	0	0	0	0	0	0	0	0	0	0	1.6e-05	0	0	0	2e-05	0.005754	0	0	0	0	0	1.4e-05	0	0	0.001318	0	0	0.009813	0	0	1.8e-05	0	7e-06	2.1e-05	0	0	4.2e-05	0	0	7e-06	1.6e-05	0	0	0	0	0
k__Bacteria; p__Firmicutes; c__Clostridia; o__Clostridiales; f__Ruminococcaceae; g__Oscillospira; s__	denovo3892|Clo_Ruminococcaceae	Species	0	0	0	0	0	0	0	0	0	0	0	0	0	8e-06	0	0	1.6e-05	0	0	0	0	0	0	0	0	0	0	0	0	0	0	0	0	0	2.1e-05	0	0	0	0	0	0	0	0	0	0	0	0
k__Bacteria; p__Firmicutes; c__Clostridia; o__Clostridiales; f__Lachnospiraceae; g__; s__	denovo2756|Clo_Lachnospiraceae	Species	0.000889	0	0	0	0	0	0	0	3.7e-05	0	0	0	0	0	0	0	0	0	0	0	0	0	0	0	0	0	0	0	0	0	0	0	0	0	0	0	0	0	0	0	0	0	0	0	0	0	0
k__Bacteria; p__Firmicutes; c__Clostridia; o__Clostridiales; f__Peptococcaceae; g__; s__	denovo4338|Clo_Peptococcaceae	Species	0	0	0	0	0	0	0	0	0	0	0	0	0	0	0	0	0	0	0	0	0	0	0	0	0	0	0	0	0	0	0	0	0	0	0	0	0	0	0	0	0	0	0	0	0	0	0
k__Bacteria; p__Actinobacteria; c__Actinobacteria; o__Actinomycetales; f__Micrococcaceae; g__Rothia; s__mucilaginosa	denovo1916|Act_Micrococcaceae	Species	0	1.5e-05	0	0	0	0	0	0	0	9e-06	0	0	0	0	0.000194	0	0	0	0	7e-06	0	0	0.002481	0	0	0	0	0	0	0.00114	0	0	0	0	0	0	0	0	7e-06	0	0	0	7e-06	0	0	0	0
k__Bacteria; p__Bacteroidetes; c__Bacteroidia; o__Bacteroidales; f__Porphyromonadaceae; g__Parabacteroides; s__	denovo6501|Bac_Porphyromonadaceae	Species	0	0	0	0	0	0	0	0	0	0	0	0	0	0	0	0	0	0	0	0	0	0	0	0	0	0	0	0	0	0	0	0	0	0	0	0	0.000121	0	0	0	0	0	0	0	0	0	0
k__Bacteria; p__Firmicutes; c__Clostridia; o__Clostridiales; f__Lachnospiraceae; g__; s__	denovo4609|Clo_Lachnospiraceae	Species	0	0	0	0	0	0	0	0	0	0	0	0	0	0	0	0	0	0	0	0	0	0	0	0	0	0	0	0	0	0	0	0	0	0	0	0	0	0	0	0	0	0	0	0	0	0	0
k__Bacteria; p__Firmicutes; c__Clostridia; o__Clostridiales; f__Ruminococcaceae; g__; s__	denovo6864|Clo_Ruminococcaceae	Species	0	0	0	0	0	0	0	0	0	0	0	0	0	0	0	0	0	0	0	0	0	0	0	0	0	0	0	0	0	0	0	0	0	0	0	0	0	0	0	0	0	0	0	0	0	0	0
k__Bacteria; p__Firmicutes; c__Clostridia; o__Clostridiales; f__Ruminococcaceae; g__Oscillospira; s__	denovo1976|Clo_Ruminococcaceae	Species	0	3e-05	7e-06	6e-05	0	0	0	0	0	0	0	0	0	0	0	0	0	5.5e-05	0	0	0	0	0	0	0	0	0	0	0	0	0	0	0	0	0	0	0	0	7e-06	0	0	0	0	0	0	6.5e-05	8e-06
k__Bacteria; p__Proteobacteria; c__Gammaproteobacteria; o__Pseudomonadales; f__Pseudomonadaceae; g__Pseudomonas; s__	denovo7960|Pse_Pseudomonadaceae	Species	0	0	0	0	0	0	0	0	0	0	0	0	0	0	0	0	0	0	0	0	0	0	0	0	0	0	0	0	0	0	0	0	0	0	0	0	0	0	0	0	0	0	0	0	0	0	0
k__Bacteria; p__Firmicutes; c__Clostridia; o__Clostridiales; f__Ruminococcaceae; g__; s__	denovo2971|Clo_Ruminococcaceae	Species	0	0	0	0	0	0	0	0	0	0	0	0	0	0	0	0	0	0	0	0	0	0	0	0	0	0	0	0	0	0	0	0	0	0.00083	0	0	0	0	0	0	0	0	0	0	0	0	0
k__Bacteria; p__Firmicutes; c__Clostridia; o__Clostridiales; f__Lachnospiraceae; g__; s__	denovo6297|Clo_Lachnospiraceae	Species	0	0	0	0	0	0	0	0	0	0	0	0	0	0	0	0	0	0	0	0	0	0	0	0	0	0	0	0	0	0	0	0	0	0	0	0	0	0	0	0	0	0	0	0	0	8e-06	8e-06
k__Bacteria; p__Firmicutes; c__Clostridia; o__Clostridiales; f__Lachnospiraceae; g__Blautia; s__producta	denovo1094|Clo_Lachnospiraceae	Species	0	7.4e-05	0.001762	0.000421	0	0	0	0	0	1.9e-05	0	0	0	0	0	0	0	0	0.000131	0	0	0	0	0	0	0	0.002348	0	0	0	0	0	0	0	0	0	7.2e-05	0	0	0	0	0	0	0	8.3e-05	0	8e-06
k__Bacteria; p__Firmicutes; c__Clostridia; o__Clostridiales; f__Veillonellaceae; g__Veillonella; s__	denovo3564|Clo_Veillonellaceae	Species	0	0	0	0	0	0.000878	0	0	0	0	0	0	0	0	0	0	2.5e-05	0	0	0	0	0	0	0	0	0	8e-06	0	0	0	0	0	0	0	0	0	0	0	0	0	0	0	0	0	0	0	0
k__Bacteria; p__Bacteroidetes; c__Bacteroidia; o__Bacteroidales; f__S24-7; g__; s__	denovo2498|Bac_S24-7	Species	0	0	0	0	0	0	0	0	0	0	0	0	0	0	0	0	0	0	0	0	0	0	0	0	0	0	0	0	0	0	0	0	0	0	0	0	0	0	0	0	0	0	0	0	0	0	0
k__Bacteria; p__Firmicutes; c__Clostridia; o__Clostridiales; f__Lachnospiraceae; g__Coprococcus; s__	denovo2755|Clo_Lachnospiraceae	Species	0	0	0	0	0	0	0	0	0	0	0	0	0	0	0	0	0	0.000132	0	0	0	0	0	0	0	0	0	0	0	0	0	0	0	0	0	0	0	0	5e-05	0	0	0	0	0	0	0	0
k__Bacteria; p__Bacteroidetes; c__Bacteroidia; o__Bacteroidales; f__Bacteroidaceae; g__Bacteroides; s__	denovo3722|Bac_Bacteroidaceae	Species	0	0	0	0	0	0	0	0	7e-06	0	0	0	2.4e-05	0	0	0	0.00014	0	0	0	0	0	0	0	0	1.4e-05	0	0	7e-06	0	0	0	0	0	0	0	8e-06	0	0	0	0	8e-06	0	0	0	0	0
k__Bacteria; p__Bacteroidetes; c__Bacteroidia; o__Bacteroidales; f__S24-7; g__; s__	denovo7248|Bac_S24-7	Species	0	0	0	0	0	0	0	0	0	0	0	0	0	0	0	0	0	0	0	0	0	0	0	0	0	0	0	0	0	0	0	0	0	0	0	0	0	0	0	0	0	0	0	0	0	0	2.4e-05
k__Bacteria; p__Bacteroidetes; c__Bacteroidia; o__Bacteroidales; f__Rikenellaceae; g__; s__	denovo6532|Bac_Rikenellaceae	Species	0	0	0	0	0	0	0	0	0	0	0	0	0	0	0	0	0	0	0	0	0	0	0	0	0	0	0	0	0	0	0	0	0	0	0	0	0	0	0	0	0	0	0	0	0	0	0
k__Bacteria; p__Firmicutes; c__Clostridia; o__Clostridiales; f__Lachnospiraceae; g__; s__	denovo3274|Clo_Lachnospiraceae	Species	0	0	0	0	0	0	0	0	0	0	0	0	0	3.2e-05	0	0	0	0	0	0	0	0	0	0	0	0	0	0	0	0	0	0	0	0	0	0	0	0	0	0	0	0	0	0	0	0	0
k__Bacteria; p__Bacteroidetes; c__Bacteroidia; o__Bacteroidales; f__Prevotellaceae; g__Prevotella; s__	denovo3152|Bac_Prevotellaceae	Species	0	0	0	0	0	0	0	0	0	0.000103	0	0	0	0	0	0	0	0	0	0	0	0	0	0	0	0	0	0	0	0	0	0	0	0	0	0	0	0	0	0	0	0	0	0	0	0	0
k__Bacteria; p__Firmicutes; c__Clostridia; o__Clostridiales; f__Ruminococcaceae; g__; s__	denovo1958|Clo_Ruminococcaceae	Species	0	0.000148	0	0	0	0	0	0	0	0	0	0	0	0	1.6e-05	0	0	2.8e-05	0	0	0	0	0	0	0	0	0	0	0	0	0	0	0	0	0	0	0	7e-06	0	0	0	0	0	0	0	0	0
k__Bacteria; p__Firmicutes; c__Clostridia; o__Clostridiales; f__Lachnospiraceae; g__Coprococcus; s__eutactus	denovo1947|Clo_Lachnospiraceae	Species	0	0	0	0	0	0	0	0	0	0	0	0	0	0	0	0	0	0	0	0	0	0	0	0	0	0	0	0	0	0	0	0	0	0	0	0	0	0	1.4e-05	0	0	0	0	0	0	0	0
k__Bacteria; p__Bacteroidetes; c__Bacteroidia; o__Bacteroidales; f__Bacteroidaceae; g__Bacteroides; s__	denovo7676|Bac_Bacteroidaceae	Species	0	0	0	0	0	0	0	0	1.5e-05	0	0	0	0	0	0	0	0	7e-06	0	0	0	0	0	0	0	0	0	0	0	0	0	0	0	0	0	0	8e-06	0	0	0	0	0	0	0	0	0	0
k__Bacteria; p__Firmicutes; c__Clostridia; o__Clostridiales; f__Lachnospiraceae; g__Blautia; s__	denovo4091|Clo_Lachnospiraceae	Species	0	0	0.000236	0	0	0	0	0	0	0	0	0	0	0	0	0	0	0	0	0	0	0	0	0	0	0	0	0	0	0	0	0	0	0	0	0	7.2e-05	0	0	0	0	0	1.5e-05	0	0	0	0
k__Bacteria; p__Firmicutes; c__Erysipelotrichi; o__Erysipelotrichales; f__Erysipelotrichaceae; g__Catenibacterium; s__	denovo1722|Ery_Erysipelotrichaceae	Species	0	0	0	0	0	0	0	0	0	0	0	0	0	0	0	0	0	0	0	0	0	0	0	0	0	0	0	0	0	0	0	0	0	0	0	0	0	0	0	0	0	0	0	0	0	0	0
k__Bacteria; p__Firmicutes; c__Clostridia; o__Clostridiales; f__Ruminococcaceae; g__; s__	denovo5379|Clo_Ruminococcaceae	Species	0	0	0	0	0	0	0	0	0	0	0	0	0	0	0	0	0	0	0	0	0	0	0	0	0	0	0	0	0	0	0	0	0	0	0	0	0	0	0	0	0	0	0	0	0	0	0
k__Bacteria; p__Firmicutes; c__Clostridia; o__Clostridiales; f__; g__; s__	denovo2821|Clo_	Species	0	0	0	0	0	0	0	0	0	0	0	0	0.001531	0	0	0	0	0	0	0	0	0	0	0	0	0	0	0	0	0	0	0	0	0	3.1e-05	0	0	0	0	0	0	0	0	0	0	0	0
k__Bacteria; p__Firmicutes; c__Clostridia; o__Clostridiales; f__Lachnospiraceae; g__Dorea; s__	denovo1873|Clo_Lachnospiraceae	Species	0	0	0	0	0	0	0	0	0	0	0	0	0	7.3e-05	0	0	0	0	0	0	0	0	0	0	0	0.001984	0	0	0.000925	0	0	0	0	0	0	0	0	0	0	0	0	0	0	0	0	0	0
k__Bacteria; p__Proteobacteria; c__Betaproteobacteria; o__Burkholderiales; f__Alcaligenaceae; g__Sutterella; s__	denovo363|Bur_Alcaligenaceae	Species	0	0.000702	0	0	0	0.000162	0	0	0	1.9e-05	0	0	0	0	0.00014	0	8e-06	4.2e-05	0	0	0.00011	0	7e-06	0	0	7e-06	0	0	0	0	0	0	0	2.1e-05	0	0	0	0	2.2e-05	0	0	8e-06	0	0	0.000257	0.000815	0.000137
k__Bacteria; p__Actinobacteria; c__Actinobacteria; o__Actinomycetales; f__Actinomycetaceae; g__Actinomyces; s__	denovo3797|Act_Actinomycetaceae	Species	2.2e-05	0	0	0	0	0	0	0	0	0	0	8e-06	0	0	0	0	0	0	0	0	0	0	0	0	0	0	0	0	0	0	0	0	0	0	0	0	0	0	0	7e-06	0	0	9.7e-05	0	5e-05	0	0
k__Bacteria; p__Firmicutes; c__Clostridia; o__Clostridiales; f__Lachnospiraceae	denovo6888|Clo_Lachnospiraceae	Species	0	0	0	0	0	0	0	0	0	0	0	0	0	0	0	0	0	0	0	0	0	0	0	0	0	0	0.000172	0	0	0	0	0	0	0	0	0	8e-06	1.4e-05	0	0	0	0	0	0	0	0	0
k__Bacteria; p__Bacteroidetes; c__Bacteroidia; o__Bacteroidales; f__Bacteroidaceae; g__Bacteroides	denovo1922|Bac_Bacteroidaceae	Species	0	0	0	0	0	0	0	0	0.00391	0	0	0	0	0	0	0	0	0	0	0	0	0	0	0	0	0	0	0	0	0	0	0	0	0	0	0	0	0	0	0	0	0	0	0	0	0	0
k__Bacteria; p__Firmicutes; c__Clostridia; o__Clostridiales; f__; g__; s__	denovo7866|Clo_	Species	0	0	0	0	0	0	0	0	0	0	0	0	0	0	0	0	0	0	0	0	0	0	0	0	0	0	0	0	0	0	0	0	0	0	0	0	0	0	0	0	0	0	0	0	0	0	0
k__Bacteria; p__Firmicutes; c__Clostridia; o__Clostridiales; f__Veillonellaceae; g__Megasphaera; s__	denovo1717|Clo_Veillonellaceae	Species	0	0	0	0	0	0	0	0	0	0	0	0	0	0	0	0	0	0	0	0	0	0	0	0	0	0	0	0	0	0	0	0	0	0	0	0	0	0	0	0	0	0	0	0	0	0	0
k__Bacteria; p__Bacteroidetes; c__Bacteroidia; o__Bacteroidales; f__Bacteroidaceae; g__Bacteroides; s__	denovo1708|Bac_Bacteroidaceae	Species	0	0	0	0	0	0	0	0	0	0	0	0	0	0	0	0	8e-06	0	0	0	0	0	0	0	0	0.000173	0	0	0.00076	0	0	0	0	7e-06	0	0	0	0	0	0	0	0	0	0	0	0	0
k__Bacteria; p__Bacteroidetes; c__Bacteroidia; o__Bacteroidales; f__Bacteroidaceae; g__Bacteroides; s__	denovo3994|Bac_Bacteroidaceae	Species	0	0	0	0	0	0	0	0	7e-06	0	0	0	1.6e-05	0	0	0	0	0	0	0	0	0	0	0	0	0	0	0	0	0	0	0	0	7e-06	0	0	0	0	0	0	0	0	0	0	2.5e-05	0	0
k__Bacteria; p__Firmicutes; c__Clostridia; o__Clostridiales; f__Lachnospiraceae; g__Blautia; s__	denovo2965|Clo_Lachnospiraceae	Species	0	0	0	0	0	0	0	0	0.000227	0	8e-06	0	0	0	0	0	0	0	0	0	0	0	0	0	0	0	0	0	0	0	0	0	0	0	0	0	0	0	6.5e-05	0	0	0	4.5e-05	0	6.6e-05	0	0
k__Bacteria; p__Firmicutes; c__Clostridia; o__Clostridiales; f__Lachnospiraceae; g__; s__	denovo4674|Clo_Lachnospiraceae	Species	0	0	0	0	0	0	0	8e-06	0	0	0	0	0	0	0	0	0	0	0	0	0	8e-06	0	0	0	0	0	0	2.9e-05	0	0	0	0	0	0	0	1.6e-05	0	0	0	0	3.9e-05	0	0	0	0	0
k__Bacteria; p__Firmicutes; c__Clostridia; o__Clostridiales; f__Lachnospiraceae; g__; s__	denovo7494|Clo_Lachnospiraceae	Species	0	0	0	0	0	0	0	0	0	0	0	0	0	0	0	0	0	0	0	0	0	0	0	0	0	0	0	0	0	0	0	0	0	0	0	0	0	0	0	0	0	0	0	0	0	0	0
k__Bacteria; p__Firmicutes; c__Clostridia; o__Clostridiales; f__; g__; s__	denovo3547|Clo_	Species	0	0	0	0	0	2.1e-05	0	8e-06	0	0	0	0	1.6e-05	0	0	0	0	0	0	0	0	0	0	1.5e-05	0	0	0	0	0	0	0	0	0	0	0	0	0	0	0	0	0	0	0	0	0	0	0
k__Bacteria; p__Firmicutes; c__Clostridia; o__Clostridiales; f__Lachnospiraceae; g__; s__	denovo3557|Clo_Lachnospiraceae	Species	0	7e-06	0	0	0	0	0	0	0	0	0	0	0	0	0	0	0	0	0	0	0	0	0	0	0	0	0	0	0	0	0	0	0	0	0	0	0	0	0	0	0	0	0	0	0	0	0.000587
k__Bacteria; p__Firmicutes; c__Clostridia; o__Clostridiales; f__Lachnospiraceae; g__Dorea; s__	denovo3570|Clo_Lachnospiraceae	Species	0	0	0	0	0	0	0	0	0	0	0	0	0	0	0	0	0	0	0	0	0	0	0	0	0	0	0	0	0	0	0	0	0.000128	0	0.000882	0	0	0	0	0	0	0	0	0	0	0	0
k__Bacteria; p__Bacteroidetes; c__Bacteroidia; o__Bacteroidales; f__Bacteroidaceae; g__Bacteroides; s__uniformis	denovo2776|Bac_Bacteroidaceae	Species	0	0	0	0	0	1.4e-05	0	0	0	0	0	1.6e-05	8.9e-05	0	0	0	0	0	0	0	0	0	0	0	0	0	0	0	0	0	0	0	0	0	0	0	0	0	0	0	0	0	0	0	0	0	0
k__Bacteria; p__Actinobacteria; c__Actinobacteria; o__Actinomycetales; f__Actinomycetaceae; g__Actinomyces; s__	denovo4063|Act_Actinomycetaceae	Species	0	0	0	0	0	0	0	0	0	0	0	0	0	0	0	0	0	0	0	0	0	1.5e-05	0	8e-06	0	0	0	0	0	0	0	0	0	0.000129	0	7.5e-05	0	0	0	0	0	0	0	0	0	0	0
k__Bacteria; p__Firmicutes; c__Clostridia; o__Clostridiales; f__Ruminococcaceae; g__; s__	denovo754|Clo_Ruminococcaceae	Species	0	0.00305	0	0	0	0	0	0	0	0	8e-06	0	0	0	0.000109	0	0	0	0	0	8e-06	0	0	0	0	0	0	0	0	0	0	9.1e-05	0	0	0	0	0	0	0	0	0	0	0	0	0	0.001566	0
k__Bacteria; p__Proteobacteria; c__Gammaproteobacteria; o__Pasteurellales; f__Pasteurellaceae; g__Aggregatibacter; s__	denovo2503|Pas_Pasteurellaceae	Species	0	0	0	0	8e-06	2.1e-05	0	0	0	0	0	0	0	0	0	0	0	0	0	0	0	0	0	0	0	0	0	0	0	0	0	0	0	0	0	0	0	0	0	0	0	0	0	0	0	1.6e-05	0
k__Bacteria; p__Firmicutes; c__Erysipelotrichi; o__Erysipelotrichales; f__Erysipelotrichaceae; g__; s__	denovo1750|Ery_Erysipelotrichaceae	Species	0	0	0	0	8e-06	0	0	0	1.5e-05	0	0	0	0	0	0	0	0	0	0	0	0	0	0	0	0	0	0	0	0	0	0	0	0	0	0	0	0	0	0	0	0	0	0	0.003777	0	0	0
k__Bacteria; p__Bacteroidetes; c__Bacteroidia; o__Bacteroidales; f__Prevotellaceae; g__Prevotella; s__	denovo7335|Bac_Prevotellaceae	Species	0	0	0	0	0	0	0	0	0	0	0	0	0	0	0	0	0	0	0	0	0	0	0	0	0	0	0	0	0	0	0	0	0	0	0	0	0	0	0	0	0	0	0	0	0	0	0
k__Bacteria; p__Firmicutes; c__Clostridia; o__Clostridiales; f__Ruminococcaceae; g__; s__	denovo6550|Clo_Ruminococcaceae	Species	0	0	0	0	0	0	0	0	0	0	0	0	0	0	0	0	0	0	0	0	0	0	0	0	0	0	0	0	0	0	0	0	0	0	0	0	0	0	0	0	0	0	0	0	0	0	0
k__Bacteria; p__Firmicutes; c__Bacilli; o__Gemellales; f__Gemellaceae; g__; s__	denovo846|Gem_Gemellaceae	Species	0	0	0	0	0	0	0	0	0	0	0	0	0	0	0	0	0.024411	0	0	0	0	8e-06	0	0	0	5.5e-05	0	0	0	2.2e-05	0	0	0	3.6e-05	0	0	0	0	0	0	0	0	0	0	0	0	0
k__Bacteria; p__Firmicutes; c__Clostridia; o__Clostridiales; f__Lachnospiraceae; g__; s__	denovo7847|Clo_Lachnospiraceae	Species	0	0	0	0	0	0	0	0	0	0	0	0	0	0	0	0	0	0	0	0	0	0	0	0	0	0	0	0	0	0	0	0	0	0	0	0	0	0	0	0	0	0	0	0	0	0	0
k__Bacteria; p__Firmicutes; c__Clostridia; o__Clostridiales; f__Ruminococcaceae; g__; s__	denovo7704|Clo_Ruminococcaceae	Species	0	0	0	0	0	0	0	0	0	0	0	0	0	0	0	0	0	0	0	0	0	0	0	0	0	0	0	0	0	0	0	0	0	0	0	0	0	0	0	0	0	0	0	0	0	0	0
k__Bacteria; p__Firmicutes; c__Clostridia; o__Clostridiales	denovo6494|Clo_NA	Species	0	2.2e-05	0	0	0	0	0	0	0	0	0	0	0	0	0	0	0	0	0	0	0	0	0	0	0	0	0	0	0	0	0	0	0	0	0	0	0	0	1.4e-05	0	0	0	0	0	0	0	0
k__Bacteria; p__Firmicutes; c__Clostridia; o__Clostridiales; f__Lachnospiraceae; g__Lachnospira; s__	denovo453|Clo_Lachnospiraceae	Species	0	0.000576	0	0	0	0.000112	0	0.000544	2.9e-05	0.001897	0	0	0	0	0.002038	0	8e-06	7e-06	0	7e-06	0	0	0	0	0.001372	0	0	8e-06	0	0	0	0	0	0	0	0	0	0	7e-06	0	0	0	0	0	0	0.00025	4.8e-05
k__Bacteria; p__Bacteroidetes; c__Bacteroidia; o__Bacteroidales; f__Porphyromonadaceae; g__Porphyromonas; s__	denovo2876|Bac_Porphyromonadaceae	Species	0	0	0	0	0	0	0	0	0	0	0	0	0	0	0	0	0	0	0	0	0	0	0	0	0	0	0	0	0	0	0	0	0	0	3.1e-05	0	0	0	0	0	0	0	0	0	0	0	0
k__Bacteria; p__Firmicutes; c__Clostridia; o__Clostridiales; f__Lachnospiraceae; g__Dorea; s__	denovo7612|Clo_Lachnospiraceae	Species	0	0	0	0	0	0	0	0	0	0	0	0	0	0	8e-06	0	0	0	0	0	0	0	0	0	0	0	0	0	0	0	0	0	0	0	0	0	0	0	0	0	0	0	0	0	0	0	0
k__Bacteria; p__Bacteroidetes; c__Bacteroidia; o__Bacteroidales; f__Rikenellaceae; g__; s__	denovo4508|Bac_Rikenellaceae	Species	0	0	0	0	0	0	0	0	0	0	0	0	0	0	0	0	0	0	0	0	0	0	0	0	0	0	0	0	0	0	0	0	0	0	0	0	0	0	0	0	0	0	0	0	0	0	0
k__Bacteria; p__Actinobacteria; c__Actinobacteria; o__Bifidobacteriales; f__Bifidobacteriaceae; g__Scardovia; s__	denovo2205|Bif_Bifidobacteriaceae	Species	0	1.5e-05	0	0	0	0	1.5e-05	0	0	0	0	0	0	0	8e-06	0	0	0	0	0	0	0	0.000331	0	0	0	0	0	0	0	0	0	0	0	0	0	0	0	0	0	0.000144	0	0	0.002172	0	0	0
k__Bacteria; p__Proteobacteria; c__Gammaproteobacteria; o__Xanthomonadales; f__Xanthomonadaceae; g__Stenotrophomonas; s__	denovo5859|Xan_Xanthomonadaceae	Species	0	0	0	0	0	0	0	0	0	0	0	0	0	0	0	0	0	0	0	0	0	0	0	0	0	0	0	0	0	0	0	0	0	0	0	0	0	0	0	0	0	0	0	0	0	0	0
k__Bacteria; p__Firmicutes; c__Clostridia; o__Clostridiales; f__Lachnospiraceae; g__Dorea; s__	denovo3865|Clo_Lachnospiraceae	Species	0	0	0	0	0	0	0	0	0	0	0	0	0	0	0	0	0	0	0	0	0	0	0	0	0	0	0	0	0	0	0	0	0	0	0	0	0	0	0	0	0.000555	0	0	0	0	0	0
k__Bacteria; p__Actinobacteria; c__Coriobacteriia; o__Coriobacteriales; f__Coriobacteriaceae; g__; s__	denovo5189|Cor_Coriobacteriaceae	Species	0	0	0	0	0	0	0	0	0	0.000376	0	0	0	0	0	0	0	0	0	0	0	0	0	0	0	0	0	0	0	0	0	0	0	0	0	0	0	0	0	0	0	0	0	0	0	0	0
k__Bacteria; p__Bacteroidetes; c__Bacteroidia; o__Bacteroidales; f__Prevotellaceae; g__Prevotella; s__	denovo6568|Bac_Prevotellaceae	Species	0	0	0	0	0	0	0	0	0	0	0	0	0	0	0	0	0	0	0	0	0	0	0	0	0	0	0	0	0	0	0	0	0	0	0	0	0	0	0	0	0	0	0	0	0	0	0
k__Bacteria; p__Bacteroidetes; c__Bacteroidia; o__Bacteroidales; f__[Barnesiellaceae]; g__; s__	denovo2473|Bac_[Barnesiellaceae]	Species	0	0	7e-06	0	0	0	0	0	0	0	0	0	0	0	0	0	0	0	0	0	0	0	0	0	0	0	0	0	0	0	0	0	0	0	0	0	0	0	0	0	0	0	0	0	0	0	0
k__Bacteria; p__Firmicutes; c__Clostridia; o__Clostridiales; f__Lachnospiraceae; g__; s__	denovo6733|Clo_Lachnospiraceae	Species	0	0	0	0	0	0	0	0	0	0	0	0	0	0	0	0	0	0	0	0	0	0	0	0	0	0	0	0	0	0	0	0	0	0	0	0	0	0	0	0	0	0	0	0	4.2e-05	0	0
k__Bacteria; p__Bacteroidetes; c__Bacteroidia; o__Bacteroidales; f__[Barnesiellaceae]; g__; s__	denovo4346|Bac_[Barnesiellaceae]	Species	0	0	0	0	0	0	0	0	0	0	0	0	0	0	0	0	0	0	0	0	0	0	0	0	0	0	0	0	0	0	0	9e-06	0	0	0	0	0	0	0	0	0	0	0	0	0	0	0
k__Bacteria; p__Firmicutes; c__Clostridia; o__Clostridiales; f__Veillonellaceae; g__Phascolarctobacterium; s__	denovo228|Clo_Veillonellaceae	Species	0	0.000598	3.6e-05	0	0	0.00026	0.002091	0.024366	7e-06	0.000507	0.00048	9.4e-05	0.039594	0	1.6e-05	0	0	0	0	0	0.003802	0.001458	4.9e-05	0.000333	4.6e-05	0	0	1.6e-05	6.5e-05	0	0.000155	0.002316	2.4e-05	8.6e-05	0	0	8e-06	7e-06	0	0	0.000164	0.000878	0	8e-06	0	4.8e-05	4e-05
k__Bacteria; p__Firmicutes; c__Clostridia; o__Clostridiales; f__Lachnospiraceae; g__; s__	denovo7501|Clo_Lachnospiraceae	Species	0	0	0	0	0	0	0	0	0	0	0	0	0	0	0	0	0	0	0	0	0	0	0	0	0	0	0	0	0	0	0	0	0	0	0	0	0	0	0	0	0	0	0	0	0	0	0
k__Bacteria; p__Firmicutes; c__Clostridia; o__Clostridiales; f__Veillonellaceae; g__Phascolarctobacterium; s__	denovo1572|Clo_Veillonellaceae	Species	0	0	0	0	0	0	0	0	0	0	0	0	0	0	0	0	0	0	0	0	0	0	0	0	0	0	0	0	0	0	0	0	0	0	0	0	0	0	0	0	0	0	0	0	0	0	0
k__Bacteria; p__Bacteroidetes; c__Bacteroidia; o__Bacteroidales; f__Prevotellaceae; g__Prevotella; s__copri	denovo47|Bac_Prevotellaceae	Species	0	1.5e-05	0	0	0	0	0	0	0	0	0	0	0	0.001884	0	0	0	0	0	0	0	0	0	0	9.9e-05	0	0	0	7e-06	0	0	0	0	0	4.1e-05	2.7e-05	0	0	0	0	0	0	0	0	0	5.7e-05	0.000193
k__Bacteria; p__TM7; c__TM7-3; o__; f__; g__; s__	denovo4726|_	Species	0	0	0	0	0	0	0	0	0	0	0	0	0	0	0	0	0	0	0	0	0	0	0	0	0	0	0	0	0	0	0	0	0	0	0	0	0	0	0	0	0	0	0	0.000332	0	0	0
k__Bacteria; p__Firmicutes; c__Clostridia; o__Clostridiales; f__Lachnospiraceae; g__; s__	denovo659|Clo_Lachnospiraceae	Species	0	0	0	0	0	0	0	0	3.7e-05	0	0	0	0	0	0	0	0	0	0	0	0	0	0	0	0	0	0	0	0	0	0	0	0	0	0	0	0	0	0	0	0	0	2.2e-05	0	0.003785	8e-06	0
k__Bacteria; p__Firmicutes; c__Clostridia; o__Clostridiales; f__Ruminococcaceae; g__Ruminococcus; s__	denovo2459|Clo_Ruminococcaceae	Species	0	0	0	0	0	0	0	0	0	0	0	0	0	0	0	0	0	0	0	0	0	0	0	0	0	0	0	0	0	0	0	0	0	0.001524	0	0	0	0	0	0	0	0	0	0	0	0	0
k__Bacteria; p__Bacteroidetes; c__Bacteroidia; o__Bacteroidales; f__Bacteroidaceae; g__Bacteroides; s__	denovo519|Bac_Bacteroidaceae	Species	0	0	1.4e-05	0	0	0	0	0	0	0	0	0	0	0.000934	0	0	0	0	0	0	0	0	0	0	0	6.2e-05	0	0	0	0	0	0	0	0.008462	0	0	8e-06	0	0	0	0	0	0	0	0	0	0
k__Bacteria; p__Firmicutes; c__Clostridia; o__Clostridiales; f__Lachnospiraceae; g__; s__	denovo1985|Clo_Lachnospiraceae	Species	0	0	0	0	0	0	0	0	0	0	0	0	1.6e-05	0	0	0	0	0	0	0	0	0	0	0	0	0	0	0	0	0	0	0	0	0	0	0	0	0	7e-06	0	0	0	0	0	0	0	0.000956
k__Bacteria; p__Firmicutes; c__Clostridia; o__Clostridiales; f__Ruminococcaceae; g__; s__	denovo1565|Clo_Ruminococcaceae	Species	0	0	0.000165	0	0	0	0	0	3.7e-05	9e-06	0	0	0	0	0	0	0	0	6.2e-05	0	0	0	0	0	0	0	1.6e-05	0	0	0	0	0	0	0	0	0	0	0	0	0	0	0	0	0	0	0	0
k__Bacteria; p__Synergistetes; c__Synergistia; o__Synergistales; f__Dethiosulfovibrionaceae; g__Pyramidobacter; s__piscolens	denovo1908|Syn_Dethiosulfovibrionaceae	Species	9.5e-05	0	0	0	0	0	8e-06	0	0	0	0	0	1.6e-05	0	0	0	0.00157	7e-06	0	0	0	0	0	0	0	1.4e-05	0.000398	0	0	7e-06	0	0	0	0	0	0	0	7.1e-05	0	0	0	0	0	0	0	0	0
k__Bacteria; p__Firmicutes; c__Clostridia; o__Clostridiales; f__Ruminococcaceae; g__; s__	denovo1880|Clo_Ruminococcaceae	Species	0	0	0	0	0	0	0	0	0	0	8e-06	0	0	0	0	0	0	0	0	0	8e-06	0	0	0	0	0	8e-06	0	0	0	0	0	0	0	2.1e-05	0	0	0	0	0	0	0	0	0	0	0	0
k__Bacteria; p__Fusobacteria; c__Fusobacteriia; o__Fusobacteriales; f__Fusobacteriaceae; g__Fusobacterium; s__	denovo110|Fus_Fusobacteriaceae	Species	1.5e-05	0	0	0	0	0	0	0	0	0	0	0	0	0	0	0	0	0	0	0	0	0	0	0	0	0	0	0	0	0	0	9e-06	0	0.000229	0	0	0	0	0	0	0	0	7.5e-05	8e-06	0	0	0
k__Bacteria; p__Firmicutes; c__Clostridia; o__Clostridiales; f__; g__; s__	denovo5683|Clo_	Species	0	0	0	0	0	0	0	0	0	0	0	0	0	0.000179	0	0	0	0	0	0	0	0	0	0	0	0	0	0	0	0	0	0	0	0	0	0	0	0	0	0	0	0	0	0	0	0	0
k__Bacteria; p__Firmicutes; c__Bacilli; o__Lactobacillales	denovo914|Lac_NA	Species	0.000139	0	0	0	0	0	0	0	1.5e-05	1.9e-05	0	0	0	0	0	0	0	2.1e-05	0	0	0	0	0	0	0	0	8e-06	0	0	0.006465	0	0	0	0	0	0	0	0	0.000101	0.000151	0	0	0.002759	1.6e-05	0.002042	0	0
k__Bacteria; p__Firmicutes; c__Clostridia; o__Clostridiales; f__Ruminococcaceae; g__Oscillospira; s__	denovo2604|Clo_Ruminococcaceae	Species	0	0	0	0	0	0	0	0	0.001886	0	0	0	0	0	0	0	0	0	0	0	0	0	0	0	0	0	0	0	0	0	0	0	0	0	0	0	0	0	0.000151	0	0	0	0	0	0	0	0
k__Bacteria; p__Firmicutes; c__Clostridia; o__Clostridiales; f__; g__; s__	denovo3105|Clo_	Species	0	0	0	0	0	0	0	0	0	0	0.001284	0	0	0	0	0	0	0	0	0	0	0	0	0	0	0	0	0	0	0	0	0	0	0	0	0	0	0	0	0	0	0	0	0	0	0	0
k__Bacteria; p__Firmicutes; c__Clostridia; o__Clostridiales; f__Lachnospiraceae; g__; s__	denovo7458|Clo_Lachnospiraceae	Species	0	7e-06	0	0	0	0	0	0	0	0	0	0	0	0	0	0	0	0	0	0	0	0	0	0	0	0	0	0	0	0	0	0	0	0	0	0	0	0	0	0	0	0	0	0	0	0	0
k__Bacteria; p__Firmicutes; c__Clostridia; o__Clostridiales; f__Lachnospiraceae; g__; s__	denovo6406|Clo_Lachnospiraceae	Species	0	0	0	0	0	0	0	0	0	0	0	0	0	0	0	0	3.3e-05	0	0	0	0	0	0	0	0	0	0	0	5.7e-05	0	0	0	0	0	0	0	0	0	0	0	0	0	0	0	0	0	0
k__Bacteria; p__Bacteroidetes; c__Bacteroidia; o__Bacteroidales; f__[Odoribacteraceae]; g__Butyricimonas; s__	denovo3263|Bac_[Odoribacteraceae]	Species	0	0	0	0	0	0	0	0	0	0	0	0	0	0	0	0	0	0	0	0	0	0	0	0	0	0	0	0	0	0	0	0	0	0.000787	0	0	0	0	0	0	0	0	0	0	0	0	0
k__Bacteria; p__Firmicutes; c__Clostridia; o__Clostridiales; f__Ruminococcaceae; g__Ruminococcus; s__	denovo1529|Clo_Ruminococcaceae	Species	0	0.00065	0.000945	0	0	0	0	0	0	0	0	0	0	0	1.6e-05	0	0	0.000236	0.000447	1.4e-05	0	0	0	0	0	0	0	0	0	0	0	0.000336	0	7e-06	1e-05	0	0	0	0	0	0	0	0	0	0	0	0
k__Bacteria; p__Firmicutes; c__Clostridia; o__Clostridiales; f__Lachnospiraceae; g__; s__	denovo4028|Clo_Lachnospiraceae	Species	0	0	0	0	0	0	8e-06	0	0	0	0	0	0	0	0	0	0	0	0	0	0	0	0	0	0	0	0	0	0	0	0	0	0	0	0	0	0	0	0	0	0	0	0	0	0	0	0
k__Bacteria; p__Firmicutes; c__Clostridia; o__Clostridiales; f__Ruminococcaceae; g__Ruminococcus; s__	denovo934|Clo_Ruminococcaceae	Species	0	7e-06	0	0	0	0	0	0	0	2.8e-05	0	0	0	0	0	0	0	0	0	0	0	0	0	0	0	0	0	0	0	0	7e-06	0	0	0	0	0	0	0	0	0	0	0	0	0	0	0	0
k__Bacteria; p__Actinobacteria; c__Coriobacteriia; o__Coriobacteriales; f__Coriobacteriaceae; g__Atopobium; s__	denovo3103|Cor_Coriobacteriaceae	Species	0	0	0	0	0	7e-06	0	0	0	0	0	0	0	4.1e-05	0	0.000393	8.2e-05	0	0	0	0	2.3e-05	0	0	0	4.2e-05	8e-06	0	1.4e-05	0	0	0	0	0	0	0	0	0	0	0	0	0	0	0	0	0	0
k__Bacteria; p__Firmicutes; c__Clostridia; o__Clostridiales; f__[Tissierellaceae]; g__Peptoniphilus; s__	denovo3749|Clo_[Tissierellaceae]	Species	0	0	0	0	0	0	0	0	0	0	0	0	0	0	0	0	0	0	0	0	0	0	0	0	0	0	0	0	0	0	0	0	0	0	0	0	0	0	0	0	0	0	0	0	0	0	0
k__Bacteria; p__Bacteroidetes; c__Bacteroidia; o__Bacteroidales; f__Porphyromonadaceae; g__Parabacteroides; s__	denovo4840|Bac_Porphyromonadaceae	Species	0	0	0	0	0	0	0	0	0	0	0	0	0	0	0	0	0	0	0	0	0	0	0	0	0	0	0	0	0	0	0	0	0	0	0	0	0	0	0	0	0	0	0	0	0	0	0
k__Bacteria; p__Firmicutes; c__Clostridia; o__Clostridiales; f__Veillonellaceae; g__Acidaminococcus; s__	denovo1284|Clo_Veillonellaceae	Species	0	0	0	0	0	0	0	0	0	0	0	0	0.011718	0	0	0	0	0	0	7e-06	0	0	0	0	0	0	0	0	0	0	0	0	0	0	0	0	0	0	0	0	0	0	0	0	0	0	0
k__Bacteria; p__Firmicutes; c__Clostridia; o__Clostridiales; f__Lachnospiraceae; g__Roseburia; s__	denovo873|Clo_Lachnospiraceae	Species	0	0	2.9e-05	0	0	0	0	0	0	0	0	0	0	0	0	0	0	0	0	0	0	0	0	0	0	0	0	0	0	0	0	0	0	0	0	0	0	0	0	0	0	0	0	0	4.2e-05	0	8e-06
k__Bacteria; p__Bacteroidetes; c__Bacteroidia; o__Bacteroidales; f__Bacteroidaceae; g__Bacteroides; s__	denovo6587|Bac_Bacteroidaceae	Species	0	0	0	0	0	0	0	0	0	0	0	0	0	0	0	0	0	0	0	0	0	0	0	0	0	0	0	0	0	0	0	0	0	0	0	0	0	0	0	0	0	0	0	0	0	0	0
k__Bacteria; p__Firmicutes; c__Clostridia; o__Clostridiales; f__Ruminococcaceae; g__Ruminococcus; s__	denovo1772|Clo_Ruminococcaceae	Species	0	0	0	0	0	0	0	0	0	0	0	0	0.000467	0	0	0	0	0	0	0	0	0	0	0	0	0	0	0	0	0	0	0.003424	0	0	1e-05	0	0	0	0	0	0	0	0	0	0	0	0
k__Bacteria; p__Bacteroidetes; c__Bacteroidia; o__Bacteroidales; f__Bacteroidaceae; g__Bacteroides; s__	denovo6441|Bac_Bacteroidaceae	Species	0	7e-06	1.4e-05	0	0	0	0	0	0	0	0	0	0	0	0	0	0	0	0	0	0	0	0	0	0	0	0	0	0	0	0	0	0	0	0	0	1.6e-05	0	0	0	0	0	0	0	0	0	0
k__Bacteria; p__Proteobacteria; c__Betaproteobacteria; o__Burkholderiales; f__Alcaligenaceae; g__Sutterella; s__	denovo989|Bur_Alcaligenaceae	Species	0	0	0	0	0	0	0	0	0	0	0	0	0	0	0	0	0	7e-06	0	0	0	0	0	1.5e-05	0	0	0	0	0	0	0	0	0	0	0	0	0	0	0	0	0	0	3e-05	0	0	0	0
k__Bacteria; p__Firmicutes; c__Clostridia; o__Clostridiales; f__Ruminococcaceae; g__Oscillospira; s__	denovo3620|Clo_Ruminococcaceae	Species	0	0	0	0	0	0	0	0	0	0	0	0	0	0	0	0	0	0	0	0	0	0	0	0	0	0	0	0	0	0	0	0	0	0	0	0	0	0	0	0	0	0	0	0	0	0	0
k__Bacteria; p__Firmicutes; c__Clostridia; o__Clostridiales; f__Lachnospiraceae; g__; s__	denovo6618|Clo_Lachnospiraceae	Species	0	0	0	0	0	0	0	0	0	0	0	0	0	1.6e-05	0	0	0	0	0	0	0	0	0	0	0	0	0	0	0	0	0	0	0	0	0	0	0	0	0	0	0	0	0	0	0	0	0
k__Bacteria; p__Bacteroidetes; c__Bacteroidia; o__Bacteroidales; f__[Paraprevotellaceae]; g__[Prevotella]; s__	denovo388|Bac_[Paraprevotellaceae]	Species	0	0	0	0	0	0	0	0	0	0	0	0	0	0	0	0	0	0	0	0	0	0	0	0	0	0	0	0	0	0	0	0	0	0	0	0	0	0	0	0	0	0	0	0	0	0	0
k__Bacteria; p__Firmicutes; c__Clostridia; o__Clostridiales; f__Ruminococcaceae; g__; s__	denovo2605|Clo_Ruminococcaceae	Species	0	0	0	0	0	0	0	0	0	0	1.7e-05	0	0	0	0	0	0	0	0	0	1.6e-05	0	0	0	0	7e-06	0	0	0	0	0	0	0	0	0	0	0	0	0	0	1.4e-05	0	0	0	0	0	0
k__Bacteria; p__Actinobacteria; c__Coriobacteriia; o__Coriobacteriales; f__Coriobacteriaceae; g__Collinsella; s__	denovo6009|Cor_Coriobacteriaceae	Species	0	3.7e-05	2.9e-05	0	0	0	0	0	0	0	0	0.000242	0	0	0	0	0	0	8e-06	0	8e-06	0	0	0	0	0	0	0	0	0	0	4.5e-05	0	0	0	0	1.6e-05	0	0	0	0	0	0	0	0	0	0
k__Bacteria; p__Firmicutes; c__Clostridia; o__Clostridiales; f__Lachnospiraceae; g__; s__	denovo7713|Clo_Lachnospiraceae	Species	0	0	0	0	0	0	0	0	0	0	0	0	0	0	0	0	0	2.1e-05	0	0	0	0	0	0	0	0	0	0	0	0	0	0	0	0	0	0	0	0	7e-06	0	0	0	0	0	0	0	0
k__Bacteria; p__Proteobacteria; c__Alphaproteobacteria; o__RF32; f__; g__; s__	denovo4416|RF3_	Species	0	0	0	0	0	0	0	0	0	0	0	0	0	0	0	0	0	0	0	0	0	0	0	0	0	0	0	0	0	0	3e-05	5.4e-05	0	0	0	0	0	0	0	0	0	0	0	0	0	0	0
k__Bacteria; p__Firmicutes; c__Clostridia; o__Clostridiales; f__Ruminococcaceae; g__Oscillospira; s__	denovo776|Clo_Ruminococcaceae	Species	0.001422	0	0	8e-06	0	0	0	0	0.000902	0	0	0	0	0	0	0	0	0	0	0	0	0	0	0	0	0	0	0	0	0	0	0	0	0	0	0	0	0	0.000273	0.002493	2.1e-05	0	0.000666	0	0.004275	0	0
k__Bacteria; p__Firmicutes; c__Clostridia; o__Clostridiales; f__[Mogibacteriaceae]; g__Mogibacterium; s__	denovo3419|Clo_[Mogibacteriaceae]	Species	0	0	0	0	0	0	0	0	0	0	0	0	0	8e-06	0	0	0	0	0	0	0	0	0	0	0	0	0	1.6e-05	0	0	0	0	0	0	5.1e-05	0	8e-06	0	0	0	0	0	0	8e-06	0	0	0
k__Bacteria; p__Firmicutes; c__Clostridia; o__Clostridiales; f__Lachnospiraceae; g__; s__	denovo6041|Clo_Lachnospiraceae	Species	0	0	0	0	0	0	0	0	0	0	0	0	0	0	2.3e-05	0	0	0	0	0	0	0	0	0	0	0	0	0	0	0	0	0	0	0	0	0	0	0	0	0	0	0	0	0	0	0	8e-06
k__Bacteria; p__Bacteroidetes; c__Bacteroidia; o__Bacteroidales; f__[Odoribacteraceae]; g__Butyricimonas; s__	denovo7564|Bac_[Odoribacteraceae]	Species	0	0	0	0	0	0	0	0	0	0	0	0	0	0	0	0	0	0	0	0	0	0	0	0	0	0	0	0	0	0	0	0	0	0	0	0	0	0	0	0	0	0	0	0	0	0	0
k__Bacteria; p__Bacteroidetes; c__Bacteroidia; o__Bacteroidales; f__Bacteroidaceae; g__Bacteroides; s__	denovo1687|Bac_Bacteroidaceae	Species	0	0	0	0	0	0	0	0	6.6e-05	0	0	0	0	0	0	0	0	0	0	0	0	0	0	0	0	0	0	0	0	0	0	0	0	0	0	0	0	0	0	0	0.004235	0	7e-06	0	0	0	0
k__Bacteria; p__Proteobacteria; c__Gammaproteobacteria; o__Pseudomonadales; f__Moraxellaceae; g__Acinetobacter; s__	denovo774|Pse_Moraxellaceae	Species	0	0	0	0	0	0	8e-06	0	0	3.8e-05	0	0	0	0	0	0	0	0	0	0	0	0	0	3e-05	0	0	0	0	0	0	0	0	0	0	0	0	0	0	0	0	0	0	0	0	0	0	0
k__Bacteria; p__Firmicutes; c__Clostridia; o__Clostridiales; f__Clostridiaceae; g__; s__	denovo4221|Clo_Clostridiaceae	Species	0	0	0	0	0	0	0	0	0	0	0	0	0	0	0	0	0	0	0	0	0	0	0	0	0	0.000479	0	0	0	0	0	0	0	0	0	0	0	0	0	0	0	0	0	0	0	0	0
k__Bacteria; p__Firmicutes; c__Bacilli; o__Bacillales	denovo3610|Bac_NA	Species	0	0	0	0	0	0	0	0	0	0	8e-06	0	0	0	0	0	0	0	0	0	0	0	0	0	0	0	0	0	0	7e-06	0	0	0	0	0	0	0	0	0	0	0	0	0	0	0	0	0
k__Bacteria; p__Firmicutes; c__Clostridia; o__Clostridiales; f__Lachnospiraceae; g__Blautia; s__producta	denovo2995|Clo_Lachnospiraceae	Species	0	0	0	0	0	0	0	0	0	0	0	0	0	0	0	0	0	0	0	0	0	0.000547	0	0	0	7e-06	0	0	0	0	0	0	0	7e-06	0	0.000109	0	0	0	0	0	0	0	0	0	0	0
k__Bacteria; p__Firmicutes; c__Clostridia; o__Clostridiales; f__Lachnospiraceae; g__Anaerostipes; s__	denovo3223|Clo_Lachnospiraceae	Species	0	0	0	0	0	0	0	0	0	0	0	0	0	0	0	0	0	0	0	0	0	0	0	0	0	0	0	0	0	0	0	0	0	0	0	0	0	0	0	0	0	0	0	0	0	0	0
k__Bacteria; p__Firmicutes; c__Clostridia; o__Clostridiales; f__Lachnospiraceae; g__; s__	denovo2412|Clo_Lachnospiraceae	Species	0	0	0	0	0	0	0	0	0	0	9.1e-05	0	6.4e-05	0	0	0	0	0	0	0	0.000542	0	0	0	0	0	0	0	0	0	0	0	0	0	0	0	0	0	0	0	0	0	0	0	0	0	5.6e-05
k__Bacteria; p__Actinobacteria; c__Coriobacteriia; o__Coriobacteriales; f__Coriobacteriaceae; g__Slackia; s__	denovo4920|Cor_Coriobacteriaceae	Species	0	0	0	0	0	0	0	0	0	0	0	0	0	0.000146	0	0	0	0	0	0	0	0	0	0	0	0	0	0	0	0	0	0	1.6e-05	0	0	0	0	0	0	0	0	0	0	0	0	0	0
k__Bacteria; p__Tenericutes; c__Mollicutes; o__RF39; f__; g__; s__	denovo3522|RF3_	Species	0	0	0	0	0	0	0	0	0	0	0.000919	0	0	0	0	0	0	0	0	0	0	0	0	0	0	0	0	0	0	0	0	0	0	0	0	0	0	0	0	0	0	0	0	0	0	0	0
k__Bacteria; p__Firmicutes; c__Clostridia; o__Clostridiales; f__Ruminococcaceae; g__; s__	denovo6039|Clo_Ruminococcaceae	Species	0	0	0	0	0	0	0	0	7e-06	0	0	0	0	0	0	0	0	0	0	0	0	0	0	0	0	0	0	0	0	0	0	0	0	0	0	0	0	0	0	0	1.4e-05	0	0	0	0	0	0
k__Bacteria; p__Firmicutes; c__Clostridia; o__Clostridiales; f__Lachnospiraceae; g__; s__	denovo6365|Clo_Lachnospiraceae	Species	0	0	0	0	0	0	0	0	7e-06	0	0	0	0	0	0	0	0	0	0	0	0	0	0	0	0	0	0	0	0	0	0	0	0	0	0	0	0	0	0.000115	0	0	0	0	0	0	0	0
k__Bacteria; p__Firmicutes; c__Clostridia; o__Clostridiales; f__Lachnospiraceae; g__; s__	denovo6271|Clo_Lachnospiraceae	Species	0	7e-06	0	0	0	0	0	0	7e-06	0	0	0	0	0	0	0	0	0	0	0	0	0	0	0	0	0	0	0	0	0	0	0	0	0	0	0	0	0	0	0	0	0	0	0	0	0	0
k__Bacteria; p__Bacteroidetes; c__Bacteroidia; o__Bacteroidales; f__Prevotellaceae; g__Prevotella; s__	denovo1182|Bac_Prevotellaceae	Species	0	0	0	0	0	0	0	0	0	0	0	0	0	0	0	0	0	0	0	0	0	0	0	0	0	0	0	0	0	0	0	0	0	0	0	0	0	0	0	0	0	0	0	0	0	0	0
k__Bacteria; p__Firmicutes; c__Clostridia; o__Clostridiales; f__Lachnospiraceae; g__Lachnospira; s__	denovo7935|Clo_Lachnospiraceae	Species	0	0	0	0	0	0	0	0	0	0	0	0	0	0	0	0	0	0	0	0	0	0	0	0	0	0	0	0	0	0	0	0	0	0	0	0	0	0	0	0	0	0	0	0	0	0	0
k__Bacteria; p__Proteobacteria; c__Gammaproteobacteria; o__Pseudomonadales; f__Pseudomonadaceae; g__Pseudomonas; s__	denovo5760|Pse_Pseudomonadaceae	Species	0	0	0	0	0	0	0	0	0	0	0	0	0	0	0	0	0	0	0	0	0	0	0	0	0	0	0	0	0	0	0	0	0	0	0	0	0	0	0	0	0	0	0	0	0	0	0
k__Bacteria; p__Bacteroidetes; c__Bacteroidia; o__Bacteroidales; f__Bacteroidaceae; g__Bacteroides; s__	denovo7043|Bac_Bacteroidaceae	Species	0	7e-06	1.4e-05	0	0	0	0	0	0	0	0	0	0	0	0	0	0	0	0	0	0	0	0	0	0	7e-06	0	0	0	0	0	0	0	0	0	0	0	0	0	0	0	0	0	0	0	0	8e-06
k__Bacteria; p__Fusobacteria; c__Fusobacteriia; o__Fusobacteriales; f__Fusobacteriaceae; g__Fusobacterium; s__	denovo3318|Fus_Fusobacteriaceae	Species	0	0	0	0	0	0	0	0.001174	0	0	0	0	0	0	0	0	0	0	0	0	0	0	0	0	0	0	0	0	0	0	0	0	0	0	0	0	0	0	0	0	0	0	0	0	0	0	0
k__Bacteria; p__Bacteroidetes; c__Bacteroidia; o__Bacteroidales; f__Bacteroidaceae; g__Bacteroides; s__	denovo5895|Bac_Bacteroidaceae	Species	0	0	7e-06	0	0	0	0	0	0	0	0	0	0	0	8e-06	0	8e-06	0	0	0	0	0	0	0	0	4.2e-05	0	0	0	0	0	0	0	0	0	0	0	0	0	0	0	0	0	0	0	0	0
k__Bacteria; p__Bacteroidetes; c__Bacteroidia; o__Bacteroidales; f__Prevotellaceae; g__Prevotella; s__copri	denovo211|Bac_Prevotellaceae	Species	0	7e-06	0	0	0	0	0	0	0	0	0	0	0	0	0	0	0	0	0	0	0	0	0	0	8e-06	0	0	0	0	0	0	0	0	0	0.007269	0	0	0	0	0	0	0	0	0	0	0	0
k__Bacteria; p__Firmicutes; c__Clostridia; o__Clostridiales; f__[Mogibacteriaceae]; g__; s__	denovo3963|Clo_[Mogibacteriaceae]	Species	0	0	0	0	0	0	0	0	0	0	0	0	0	0	0	0	0	0	0	0	0	0	0	0	0	0	0	0	0	0	0	0	0	0	0.000297	0	0	0	0	0	0	0	0	0	0	0	0
k__Bacteria; p__Firmicutes; c__Clostridia; o__Clostridiales; f__; g__; s__	denovo2655|Clo_	Species	0	0	0	0	0	0	8.5e-05	0	0	0	3.3e-05	0	0	0	0	0	0	0	0	0.000984	0	0	0	0	8e-06	0	0	0.000196	0	0	0	0	0	0	0	0	0	0	0	0	0	0	0	0	0	0	0
k__Bacteria; p__Firmicutes; c__Clostridia; o__Clostridiales; f__Ruminococcaceae; g__; s__	denovo7407|Clo_Ruminococcaceae	Species	0	0	0	0	0	0	0	0	0	0	0	0	0	0	0	0	0	0	0	0	0	0	0	0	0	0	0	0	0.000108	0	0	0	0	0	0	0	0	0	0	0	0	0	0	0	0	0	0
k__Bacteria; p__Firmicutes; c__Clostridia; o__Clostridiales; f__Clostridiaceae; g__; s__	denovo3356|Clo_Clostridiaceae	Species	0	0	0	0	0	0	0	0	0	0	0	0	0	0	0	0	0	0.000111	0	0	0	0	0	0	0	0	0	0	0	0	0	0	0	0	0	0	0	0	0	0	0	0	0	0	0	0	0
[truncated: 7,233 more rows]
[truncated: 58 more columns]
